# Supplementary material for: Long non-coding RNAs could act as vectors for paternal heredity of high fat diet-induced obesity
Source: Oncotarget. 2017 May 24;8(29):47876–89. doi: 10.18632/oncotarget.18138 (PMC5564612; doi:10.18632/oncotarget.18138)
Supplement: Supplementary file 2 [file oncotarget-08-47876-s002.xlsx]

## Sheet: Up _F0-HFD_vs_F0-NC
GO_ID	Description	TYPE	GeneRatio	BgRatio	pvalue	qvalue	Count	genes	enrich_factor
GO:0035686	sperm fibrous sheath	cellular_component	13/2285	14/18959	5.088e-07	1.024e-04	13	GSTM5 AKAP3 ALDOA ALDOART1 AKAP14 PGK2 ALS2CR12 AKAP4 CABYR NME8 SPA17 GAPDHS FSCB	7.70
GO:0036128	CatSper complex	cellular_component	8/2285	9/18959	7.527e-05	9.267e-03	8	CATSPERG1 CATSPER1 CATSPERG2 CATSPER4 CATSPER2 HSPA2 CATSPERD CATSPER3	7.38
GO:0001520	outer dense fiber	cellular_component	7/2285	8/18959	2.072e-04	2.249e-02	7	ODF4 TXNDC2 ODF3 ALS2CR12 AK1 RSPH1 ODF1	7.26
GO:0035735	intraciliary transport involved in cilium morphogenesis	biological_process	6/2285	7/18959	5.744e-04	5.446e-02	6	IFT122 TTC21B IFT81 SSX2IP CEP131 IFT74	7.11
GO:0097228	sperm principal piece	cellular_component	20/2285	24/18959	2.611e-09	6.948e-07	20	CATSPERG1 DNAH8 PFKM CABYR NME8 SPA17 GAPDHS ROPN1 ENO4 TEKT4 AKAP3 IFT172 CATSPER4 CATSPERG2 AKAP4 FSCB ENKUR CATSPERD IFT81 HK1	6.91
GO:0032133	chromosome passenger complex	cellular_component	4/2285	5/18959	4.550e-03	2.955e-01	4	AURKC CDCA8 BIRC5 AURKA	6.64
GO:0003356	regulation of cilium beat frequency	biological_process	4/2285	5/18959	4.550e-03	2.955e-01	4	DNAAF1 CCDC40 CCDC39 ARMC4	6.64
GO:0035721	intraciliary retrograde transport	biological_process	8/2285	10/18959	1.293e-04	1.502e-02	8	WDR35 IFT122 TTC21A TTC21B IFT43 IFT140 DYNC2H1 DYNLL1	6.64
GO:0035093	spermatogenesis, exchange of chromosomal proteins	biological_process	4/2285	5/18959	4.550e-03	2.955e-01	4	PSME4 HIST1H2BA CHD5 SYCP3	6.64
GO:0048403	brain-derived neurotrophic factor binding	molecular_function	4/2285	5/18959	4.550e-03	2.955e-01	4	A2M NTRK2 HAP1 PZP	6.64
GO:0035092	sperm chromatin condensation	biological_process	7/2285	9/18959	3.544e-04	3.654e-02	7	HIST1H2BA CHD5 H1FNT PSME4 SYCP1 SYCP3 TSSK6	6.45
GO:0030991	intraciliary transport particle A	cellular_component	6/2285	8/18959	9.769e-04	8.223e-02	6	IFT43 IFT140 WDR35 IFT122 TTC21A TTC21B	6.22
GO:0021798	forebrain dorsal/ventral pattern formation	biological_process	5/2285	7/18959	2.713e-03	1.998e-01	5	FGF8 GLI3 PAX6 NKX2-1 TTC21B	5.93
GO:0036159	inner dynein arm assembly	biological_process	7/2285	10/18959	5.777e-04	5.415e-02	7	LRRC6 CCDC40 DNAH1 DNAAF1 CCDC39 TEKT2 ZMYND10	5.81
GO:0070286	axonemal dynein complex assembly	biological_process	14/2285	20/18959	2.336e-06	3.933e-04	14	DNAIC2 CCDC151 DNAAF3 CCDC114 TEKT2 ARMC4 LRRC6 CCDC40 DRC1 DNAH1 DNAAF1 CCDC39 DNAIC1 ZMYND10	5.81
GO:0005858	axonemal dynein complex	cellular_component	12/2285	18/18959	1.617e-05	2.261e-03	12	DNAIC2 DNAH2 DNAH6 DNAH8 CCDC114 NME8 DNAH7B DNAH1 DNAH7A DNAH10 DYNLT1B DNAIC1	5.53
GO:0036158	outer dynein arm assembly	biological_process	8/2285	12/18959	3.365e-04	3.559e-02	8	LRRC6 DNAIC2 CCDC151 DNAAF1 CCDC114 ARMC4 DNAIC1 ZMYND10	5.53
GO:0036156	inner dynein arm	cellular_component	6/2285	9/18959	1.576e-03	1.287e-01	6	DNAH7B DNAH1 DNAH10 DNAH7A DNAH2 DNAH6	5.53
GO:0002177	manchette	cellular_component	4/2285	6/18959	7.604e-03	4.154e-01	4	1110017D15RIK LRGUK RIMBP3 PPP1R42	5.53
GO:0036126	sperm flagellum	cellular_component	43/2285	65/18959	2.411e-15	1.047e-12	43	TEKT3 AK1 PFKM NME8 DNAH1 AK8 NME5 IFT81 TXNDC2 OAZ3 SPA17 ROPN1 SPATA18 TEKT4 ADRBK2 AKAP3 CATSPERG2 RSPH1 FSCB ENKUR HK1 ACE SPATA6 DNAJB13 FAM154A TXNDC8 CATSPER4 ALS2CR12 PACRG CATSPER2 RABL2 CATSPERD CATSPERG1 MNS1 DNAIC2 DNAH8 GAPDHS CABYR RNF38 ENO4 IFT172 AKAP4 GLIPR1L1	5.49
GO:0031514	motile cilium	cellular_component	72/2285	113/18959	1.001e-23	7.507e-21	72	KLC3 TEKT3 CEP89 AK1 PFKM DRC7 NME8 ACTL7A ROPN1L NPHP1 SPAG17 DNAH1 AK8 STARD10 NME5 IFT81 TXNDC2 TSGA10 TSSK1 OAZ3 SPAG4 OXCT2B SPA17 ROPN1 SPATA18 TEKT4 GAS8 ADRBK2 AKAP3 CATSPERG2 IFT46 RSPH1 ARL13B FSCB ENKUR HK1 TCTE3 ACE SPATA6 DNAJB13 SORD FAM154A TXNDC8 FSIP1 ODF4 CATSPER4 BC100451 ALS2CR12 SLC9C1 PACRG CATSPER2 RABL2 CATSPERD CATSPERG1 ADCY10 DNAIC2 MNS1 TSSK4 DNAH8 CABYR GAPDHS RSPH9 R…	5.29
GO:0007342	fusion of sperm to egg plasma membrane	biological_process	7/2285	11/18959	9.038e-04	7.686e-02	7	EQTN SPAM1 SPESP1 ADAM1A IZUMO1 CATSPER1 SPACA6	5.28
GO:0036157	outer dynein arm	cellular_component	5/2285	8/18959	4.317e-03	2.849e-01	5	DNAIC2 DNAH8 CCDC114 NME8 DNAIC1	5.19
GO:0045724	positive regulation of cilium assembly	biological_process	5/2285	8/18959	4.317e-03	2.849e-01	5	MNS1 HAP1 FAM154A KCTD17 TTBK1	5.19
GO:0003351	epithelial cilium movement	biological_process	11/2285	18/18959	6.391e-05	7.988e-03	11	STK36 ADCY10 ULK4 AK7 LRRC6 CCDC40 DNAH1 CCDC39 NME5 DNAIC1 DPCD	5.07
GO:0000778	condensed nuclear chromosome kinetochore	cellular_component	6/2285	10/18959	2.430e-03	1.806e-01	6	CCNB1 PLK1 CENPE MIS18BP1 REC8 BUB1B	4.98
GO:0070193	synaptonemal complex organization	biological_process	13/2285	22/18959	2.083e-05	2.771e-03	13	SYCE1L TEX15 PLK1 SPO11 HSPA2 REC8 SYCP3 BAG6 SYCE2 SYCP1 SYCE3 SYCE1 EHMT2	4.90
GO:0030317	sperm motility	biological_process	40/2285	68/18959	3.733e-13	1.339e-10	40	TEKT3 NSUN7 TEKT2 NME8 ROPN1L APOB LRRC6 DNAH1 DNAIC1 TXNDC2 SLC22A16 NEURL1A ROPN1 INSL6 GAS8 DDX4 PGK2 TNP2 HIST1H1T SORD ATP1A4 CCDC40 CATSPER4 CCDC39 CATSPER2 PRM3 SLC9C1 CATSPERD RABL2 SLC26A8 SPEM1 GAPDHS SMCP ENO4 CATSPER3 AKAP4 LDHC CATSPER1 DPCD NPHP4	4.88
GO:0003341	cilium movement	biological_process	28/2285	48/18959	1.148e-09	3.157e-07	28	STK36 ULK4 CCDC114 ARMC4 ROPN1L LRRC6 SPAG17 CCDC40 DNAH1 DNAH10 CFAP46 DNAAF1 CCDC39 NME5 DNAIC1 ADCY10 DNAIC2 DNAH6 CCDC151 AK7 RSPH9 TEKT4 HYDIN CFAP221 CATSPER1 DPCD DNALI1 TTLL6	4.84
GO:0042073	intraciliary transport	biological_process	22/2285	38/18959	6.545e-08	1.500e-05	22	KLC3 TTC21A TTC21B IFT74 IFT22 IFT80 IFT43 DYNLL1 SSX2IP TTC26 IFT81 ARL3 TTC30A2 IFT57 WDR35 IFT122 IFT46 KIF17 IFT140 LCA5 DYNC2H1 CEP131	4.80
GO:0007130	synaptonemal complex assembly	biological_process	11/2285	19/18959	9.405e-05	1.124e-02	11	SYCE1L TEX15 SPO11 REC8 SYCP3 BAG6 SYCE2 SYCP1 SYCE3 SYCE1 EHMT2	4.80
GO:0007341	penetration of zona pellucida	biological_process	4/2285	7/18959	1.189e-02	5.908e-01	4	HYAL5 ACR SMCP TNP2	4.74
GO:0090084	negative regulation of inclusion body assembly	biological_process	4/2285	7/18959	1.189e-02	5.908e-01	4	DNAJB6 DNAJB2 HSPA2 DNAJB8	4.74
GO:0072687	meiotic spindle	cellular_component	4/2285	7/18959	1.189e-02	5.908e-01	4	ASPM RSPH1 AURKA SIRT2	4.74
GO:0000801	central element	cellular_component	4/2285	7/18959	1.189e-02	5.908e-01	4	SYCE2 SYCP1 SYCE3 SYCE1	4.74
GO:0033391	chromatoid body	cellular_component	8/2285	14/18959	7.657e-04	6.719e-02	8	TDRD6 MAEL DDX4 SLC25A54 TDRD7 DDX25 PIWIL1 TDRD5	4.74
GO:0005930	axoneme	cellular_component	52/2285	92/18959	5.138e-16	2.826e-13	52	AK1 CCDC114 NME8 DNAH1 DNAH10 DNAH7A CFAP46 AK8 DNAAF1 TTLL10 ATG7 DNAIC1 TXNDC2 DNAH6 CCDC151 WDPCP IFT57 DYNC2LI1 DYNLT1B WDR35 DNAH9 GLI3 RSPH1 IFT140 ARL13B LCA5 DNALI1 TTLL8 DNAJB13 EFHC1 FAM154A ARMC4 ODF1 SPATA7 CCDC40 ODF4 DNAH7B ALS2CR12 CCDC39 RPGRIP1 BBS5 ODF3 DNAIC2 MNS1 BBS7 DNAH8 DNAH2 RSPH9 IFT172 KIF17 DYNC2H1 TTLL3	4.69
GO:0048240	sperm capacitation	biological_process	13/2285	23/18959	3.019e-05	3.953e-03	13	SLC26A8 TSSK3 PCSK4 CABYR ROPN1 ROPN1L PEBP1 SVS2 CATSPER4 CATSPER3 CATSPER2 CATSPERD CFTR	4.69
GO:0044458	motile cilium assembly	biological_process	9/2285	16/18959	4.298e-04	4.221e-02	9	SPATA6 DNAAF3 RSPH9 LRRC6 CCDC40 AKAP4 DNAAF1 CCDC39 ZMYND10	4.67
GO:0003796	lysozyme activity	molecular_function	5/2285	9/18959	6.543e-03	3.883e-01	5	LYZL1 LYZL4 SPACA3 LYZL6 SPACA5	4.61
GO:0051177	meiotic sister chromatid cohesion	biological_process	5/2285	9/18959	6.543e-03	3.883e-01	5	MEIKIN STAG3 HORMAD2 SGOL2A SYCP3	4.61
GO:0097223	sperm part	cellular_component	93/2285	168/18959	1.139e-26	9.396e-24	93	TEKT3 AK1 PFKM SPATA31 NME8 DNAH1 TSSK2 AK8 1700026L06RIK ATP6V1E2 EQTN TXNDC2 ROPN1 SPATA18 AKAP3 CATSPERG2 PATE4 RSPH1 ENKUR ACE DNAJB13 POMT1 CATSPER4 ZP3R CAPZB PACRG CATSPERG1 SLC2A3 DNAH8 PCSK4 CABYR LRGUK GAPDHS RNF38 SVS2 TMEM190 RCBTB2 GLIPR1L1 SPAG8 SPAM1 FABP9 SPACA1 ATP8B3 TEX22 STK31 CAPZA3 TEX101 PRKG1 NME5 TSKS ZPBP IFT81 SPESP1 ACRBP TSSK1 OAZ3 CAPN11 SPA17 TEKT4 ADRBK2 ACR ZPBP2 …	4.59
GO:0035036	sperm-egg recognition	biological_process	21/2285	38/18959	2.317e-07	5.030e-05	21	ATP8B3 IZUMO1 HIST1H1T ADAM3 ADAM1A ZP3R ZPBP PRSS37 HSPA1L CLGN SLXL1 SPACA3 PCSK4 SPA17 SMCP TCP1 ZAN ACR GLIPR1L1 ZPBP2 TNP2	4.59
GO:0051988	regulation of attachment of spindle microtubules to kinetochore	biological_process	6/2285	11/18959	3.610e-03	2.502e-01	6	CCNB1 ECT2 CENPE SIRT2 SPAG5 NEK2	4.53
GO:0030990	intraciliary transport particle	cellular_component	18/2285	33/18959	1.773e-06	3.047e-04	18	TTC21A TTC21B IFT74 IFT22 IFT80 IFT43 TTC26 RABL2 IFT81 TTC30A2 DYNC2LI1 IFT57 IFT172 WDR35 IFT122 IFT46 KIF17 IFT140	4.53
GO:0007339	binding of sperm to zona pellucida	biological_process	19/2285	35/18959	1.007e-06	1.888e-04	19	ATP8B3 HIST1H1T ADAM3 ADAM1A ZP3R ZPBP PRSS37 HSPA1L CLGN SLXL1 PCSK4 SPA17 SMCP TCP1 ZAN ACR GLIPR1L1 ZPBP2 TNP2	4.50
GO:0043186	P granule	cellular_component	7/2285	13/18959	1.997e-03	1.554e-01	7	TDRD9 TDRD6 MAEL DDX4 TDRD7 ASZ1 TDRD5	4.47
GO:0045026	plasma membrane fusion	biological_process	7/2285	13/18959	1.997e-03	1.554e-01	7	EQTN SPESP1 SPAM1 ADAM1A IZUMO1 CATSPER1 SPACA6	4.47
GO:0090083	regulation of inclusion body assembly	biological_process	7/2285	13/18959	1.997e-03	1.554e-01	7	DNAJB6 SNCAIP DNAJB8 HAP1 DNAJB2 HSPA2 BAG5	4.47
GO:0007140	male meiosis	biological_process	19/2285	36/18959	1.408e-06	2.525e-04	19	MEIKIN STAG3 TEX15 TDRD12 M1AP DMRTC2 HSPA2 SGOL2A MAEL CHTF18 ASZ1 SYCP2 TEX14 MEI1 SPO11 REC8 TDRD9 DDX4 BRDT	4.38
GO:0030286	dynein complex	cellular_component	22/2285	42/18959	2.573e-07	5.306e-05	22	DYNC1I1 TCTE3 CCDC114 NME8 DYNLT3 DYNLL1 DNAH7B DNAL4 DNAH1 DNAH10 DNAH7A DCTN2 DNAIC1 DNAIC2 DYNLRB2 DNAH8 DNAH6 DNAH2 DYNC2LI1 DYNLT1B DYNC2H1 DNALI1	4.35
GO:0000780	condensed nuclear chromosome, centromeric region	cellular_component	11/2285	21/18959	1.925e-04	2.175e-02	11	MEIKIN AURKC PLK1 MIS18BP1 REC8 SGOL2A SYCP3 CCNB1 CENPE AURKA BUB1B	4.35
GO:0030992	intraciliary transport particle B	cellular_component	11/2285	21/18959	1.925e-04	2.175e-02	11	IFT74 IFT22 IFT80 TTC30A2 IFT57 IFT172 IFT46 KIF17 TTC26 IFT81 RABL2	4.35
GO:0001673	male germ cell nucleus	cellular_component	11/2285	21/18959	1.925e-04	2.175e-02	11	TCFL5 STAG3 AYM1 ACTL7A REC8 HSPA2 SYCP3 KIF6 TNP1 SYCP1 TNP2	4.35
GO:0005868	cytoplasmic dynein complex	cellular_component	18/2285	35/18959	3.446e-06	5.467e-04	18	DYNC1I1 TCTE3 CCDC114 NME8 DYNLT3 DYNLL1 DNAH7B DNAH1 DNAH7A DNAH10 DNAIC1 DNAIC2 DNAH8 DNAH6 DNAH2 DYNLRB2 DYNLT1B DYNC2H1	4.27
GO:0001669	acrosomal vesicle	cellular_component	56/2285	110/18959	1.409e-15	6.457e-13	56	SPAM1 FABP9 TEKT3 SPACA1 ATP8B3 TEX22 SPATA31 STK31 CAPZA3 TSSK2 TEX101 PRKG1 1700026L06RIK TSKS ZPBP ATP6V1E2 EQTN SPESP1 ACRBP TSSK1 CAPN11 AKAP3 PATE4 ACR ZPBP2 ENKUR DNAJB3 IZUMO1 TXNDC8 POMT1 SPACA7 CYPT1 CATSPER4 ADAM2 ZP3R CAPZB CYLC1 SLXL1 TSSK4 SLC2A3 SPINK2 SPACA3 PCSK4 LRGUK TBC1D21 HYAL5 SVS2 TMEM190 TCP1 CATSPER3 ACRV1 BMF RCBTB2 GLIPR1L1 SPINK3 SPAG8	4.22
GO:0034587	piRNA metabolic process	biological_process	6/2285	12/18959	5.188e-03	3.170e-01	6	TDRD9 MAEL PLD6 TDRD12 ASZ1 PIWIL1	4.15
GO:0021910	smoothened signaling pathway involved in ventral spinal cord patterning	biological_process	4/2285	8/18959	1.762e-02	7.610e-01	4	RFX4 IFT122 SUFU GLI3	4.15
GO:0007128	meiotic prophase I	biological_process	5/2285	10/18959	9.523e-03	4.941e-01	5	SYCE1L MEI1 SPO11 SYCE1 PIWIL1	4.15
GO:0000800	lateral element	cellular_component	7/2285	14/18959	2.844e-03	2.076e-01	7	SYCP2 STAG3 SMC1B SYCP1 REC8 CCDC155 SYCP3	4.15
GO:0060285	cilium-dependent cell motility	biological_process	8/2285	16/18959	1.567e-03	1.293e-01	8	RSPH9 TEKT4 DRC1 DNAH1 CFAP46 IFT46 CCDC39 CATSPER1	4.15
GO:0035845	photoreceptor cell outer segment organization	biological_process	4/2285	8/18959	1.762e-02	7.610e-01	4	AHI1 IFT140 NPHP4 NPHP1	4.15
GO:0007289	spermatid nucleus differentiation	biological_process	10/2285	21/18959	6.630e-04	5.945e-02	10	CHD5 H1FNT DMRTC2 TBPL1 SYCP3 HIST1H2BA TNP1 PSME4 SYCP1 TSSK6	3.95
GO:0097225	sperm midpiece	cellular_component	8/2285	17/18959	2.170e-03	1.627e-01	8	ACE ROPN1 TEKT4 ADRBK2 IFT172 PACRG IFT81 RABL2	3.90
GO:0043486	histone exchange	biological_process	7/2285	15/18959	3.953e-03	2.673e-01	7	ITGB3BP HIST1H2BA CHD5 ZNHIT1 PSME4 CENPP SYCP3	3.87
GO:0043046	DNA methylation involved in gamete generation	biological_process	7/2285	15/18959	3.953e-03	2.673e-01	7	TDRD9 MAEL PLD6 TDRD12 CTCFL ASZ1 TDRD5	3.87
GO:0000795	synaptonemal complex	cellular_component	17/2285	37/18959	2.061e-05	2.787e-03	17	STAG3 HSPA2 CCDC155 SYCP3 LIG3 SYCE2 SYCE1 MSH4 SYCE1L SYCP2 PLK1 SMC1B REC8 HORMAD2 POLB SYCP1 SYCE3	3.81
GO:0050746	regulation of lipoprotein metabolic process	biological_process	5/2285	11/18959	1.339e-02	6.312e-01	5	DGAT2 ITGB3 PEMT APOD HHATL	3.77
GO:0043121	neurotrophin binding	molecular_function	5/2285	11/18959	1.339e-02	6.312e-01	5	A2M HAP1 PZP NGFR NTRK2	3.77
GO:0090129	positive regulation of synapse maturation	biological_process	5/2285	11/18959	1.339e-02	6.312e-01	5	NRXN1 NRXN3 CDC20 NEURL1A RELN	3.77
GO:0060294	cilium movement involved in cell motility	biological_process	5/2285	11/18959	1.339e-02	6.312e-01	5	TEKT4 DNAH1 CFAP46 CATSPER1 RSPH9	3.77
GO:0032838	cell projection cytoplasm	cellular_component	55/2285	121/18959	1.011e-13	3.791e-11	55	AK1 CCDC114 CNTF NME8 CDKL5 DNAH1 DNAH10 DNAH7A CFAP46 AK8 DNAAF1 TTLL10 ATG7 DNAIC1 TXNDC2 DNAH6 CCDC151 WDPCP IFT57 DYNC2LI1 DYNLT1B WDR35 DNAH9 GLI3 RSPH1 IFT140 ARL13B LCA5 DNALI1 TTLL8 DNAJB13 EFHC1 FAM154A MAPK8 ARMC4 ODF1 SPATA7 CCDC40 ODF4 DNAH7B ALS2CR12 RPGRIP1 CCDC39 BBS5 ODF3 DNAIC2 MNS1 DNAH8 DNAH2 BBS7 RSPH9 IFT172 KIF17 DYNC2H1 TTLL3	3.77
GO:0004415	hyalurononglucosaminidase activity	molecular_function	4/2285	9/18959	2.502e-02	8.158e-01	4	HYAL5 SPAM1 CEMIP HYAL6	3.69
GO:0009988	cell-cell recognition	biological_process	22/2285	50/18959	2.726e-06	4.497e-04	22	ATP8B3 IZUMO1 HIST1H1T ADAM3 ADAM1A ZP3R ZPBP PRSS37 HSPA1L CLGN SLXL1 SPACA3 PCSK4 GIT1 SPA17 SMCP TCP1 ZAN ACR GLIPR1L1 ZPBP2 TNP2	3.65
GO:0007141	male meiosis I	biological_process	7/2285	16/18959	5.375e-03	3.260e-01	7	MEI1 SPO11 DMRTC2 REC8 HSPA2 DDX4 BRDT	3.63
GO:0007129	synapsis	biological_process	17/2285	39/18959	3.592e-05	4.630e-03	17	STAG3 TEX15 CCDC155 TEX19 SYCP3 MAEL SYCE2 SYCE1 EHMT2 FANCD2 MSH4 SYCE1L SPO11 REC8 BAG6 SYCP1 SYCE3	3.62
GO:0048515	spermatid differentiation	biological_process	83/2285	192/18959	9.606e-19	6.603e-16	83	PLD6 NPHP1 TSSK2 SLX TTC26 EQTN SPO11 ROPN1 REC8 TDRD5 GM14525 PDILT XLR5A HIST1H2BA RSPH1 TSSK3 DMRTC2 SYCP3 CATSPER4 PACRG GM4297 EHMT2 SLC26A8 SPEM1 GM16405 H1FNT PCSK4 CABYR YBX2 PRM1 STK11 SVS2 KLHL10 SYCP1 SLY GM4836 ZMYND15 SPACA1 PIWIL1 TBPL1 HSPA2 ROPN1L GALNTL5 CAPZA3 TNP1 GM1993 DDIAS NME5 ZPBP TBATA CIB1 ALMS1 ACRBP TSSK1 NEURL1A GM20736 DPY19L2 INSL6 1700013H16RIK MAST2 ZPBP2 NUP210L…	3.59
GO:0090128	regulation of synapse maturation	biological_process	6/2285	14/18959	9.871e-03	5.026e-01	6	NRXN1 NRXN3 CDC20 NEURL1A ARHGEF15 RELN	3.56
GO:0002080	acrosomal membrane	cellular_component	9/2285	21/18959	2.167e-03	1.640e-01	9	EQTN TEKT3 SPACA1 SLC2A3 IZUMO1 PCSK4 TMEM190 TEX101 ZP3R	3.56
GO:0007286	spermatid development	biological_process	79/2285	185/18959	1.102e-17	6.993e-15	79	PLD6 TSSK2 SLX TTC26 EQTN SPO11 ROPN1 REC8 TDRD5 GM14525 PDILT XLR5A HIST1H2BA RSPH1 TSSK3 DMRTC2 SYCP3 CATSPER4 PACRG GM4297 EHMT2 SLC26A8 SPEM1 GM16405 H1FNT PCSK4 CABYR YBX2 PRM1 STK11 SVS2 KLHL10 SYCP1 GM4836 ZMYND15 SPACA1 PIWIL1 TBPL1 HSPA2 ROPN1L GALNTL5 CAPZA3 TNP1 GM1993 DDIAS NME5 ZPBP CIB1 ALMS1 ACRBP TSSK1 NEURL1A GM20736 DPY19L2 INSL6 1700013H16RIK ZPBP2 NUP210L TSSK6 CFTR CHD5 STRBP…	3.54
GO:0007283	spermatogenesis	biological_process	196/2285	466/18959	2.324e-40	1.917e-36	196	TEX15 ACSBG2 PRSS21 TDRD7 SPATA19 NME8 MYCBPAP CHTF18 TSNAXIP1 TTC26 EQTN SPO11 SPATA18 REC8 TLK2 TDRD5 PDILT GM14525 XLR5A HIST1H2BA NLRP14 SUN5 TNP2 CCDC33 DMRTC2 TXNRD3 ATP1A4 SYCP3 CATSPER4 EHMT2 SLC26A8 SPATA20 ADCY10 SPEM1 GM16405 H1FNT CABYR LRGUK ADAM18 SPATA9 THEG MEIG1 KLHL10 GM4836 GGNBP1 SPACA1 GPX4 ZSCAN2 TBPL1 ROPN1L GALNTL5 TNP1 GM1993 UTP14B BOLL NME5 MTL5 ZPBP IFT81 ALMS1 TSSK1 A…	3.49
GO:0048232	male gamete generation	biological_process	196/2285	467/18959	2.951e-40	1.217e-36	196	TEX15 PRSS21 ACSBG2 TDRD7 SPATA19 NME8 MYCBPAP CHTF18 TSNAXIP1 TTC26 EQTN SPO11 SPATA18 REC8 TLK2 TDRD5 PDILT GM14525 XLR5A HIST1H2BA NLRP14 SUN5 TNP2 CCDC33 DMRTC2 TXNRD3 ATP1A4 SYCP3 CATSPER4 EHMT2 SLC26A8 SPATA20 ADCY10 SPEM1 GM16405 H1FNT CABYR LRGUK ADAM18 SPATA9 THEG MEIG1 KLHL10 GM4836 GGNBP1 SPACA1 GPX4 ZSCAN2 TBPL1 ROPN1L GALNTL5 TNP1 GM1993 UTP14B BOLL NME5 MTL5 ZPBP IFT81 ALMS1 TSSK1 A…	3.48
GO:0043495	protein anchor	molecular_function	5/2285	12/18959	1.828e-02	7.813e-01	5	NUP153 SUN3 SPAG4 SUN5 CIB1	3.46
GO:0001675	acrosome assembly	biological_process	5/2285	12/18959	1.828e-02	7.813e-01	5	EQTN SPACA1 ZPBP2 TBPL1 ZPBP	3.46
GO:0008278	cohesin complex	cellular_component	5/2285	12/18959	1.828e-02	7.813e-01	5	STAG3 SMC1B CDCA5 REC8 SGOL2A	3.46
GO:0009566	fertilization	biological_process	68/2285	163/18959	4.515e-15	1.862e-12	68	TEKT3 TEX15 TDRD12 NLRP5 UMODL1 SLX ADAM24 FOXL2 EQTN REC8 WDR48 SPACA6 TNP2 PLCD4 ATP1A4 PKDREJ ZP3R PRSS37 EHMT2 SYCP2 PCSK4 YBX3 TDRD9 SVS2 NPM2 KLHL10 GLIPR1L1 SLY SPAM1 ATP8B3 APOB ZPBP SPESP1 SLC22A16 PVRL3 SPA17 BCL2L1 INSL6 TEKT4 CACNA1H ZAN ACR ZPBP2 IZUMO1 HIST1H1T ADAM3 SPACA7 MAEL RIMBP3 ADAM1A WBP2NL PLCZ1 CATSPER2 RABL2 SPAG1 HSPA1L CLGN PLB1 SLXL1 SPINK2 SPACA3 SMCP HYAL5 STX2 TCP1…	3.46
GO:0042627	chylomicron	cellular_component	5/2285	12/18959	1.828e-02	7.813e-01	5	APOB APOA1 APOH APOA2 APOC3	3.46
GO:0031512	motile primary cilium	cellular_component	5/2285	12/18959	1.828e-02	7.813e-01	5	DYNC2LI1 IFT46 DNAH2 FAM154A DYNC2H1	3.46
GO:0060632	regulation of microtubule-based movement	biological_process	7/2285	17/18959	7.167e-03	3.968e-01	7	ARMC4 CCDC40 HAP1 DNAAF1 CATSPER1 CCDC39 TTLL6	3.42
GO:0007338	single fertilization	biological_process	48/2285	117/18959	6.071e-11	1.926e-08	48	SPAM1 ATP8B3 UMODL1 SLX ADAM24 ZPBP FOXL2 EQTN SPESP1 SLC22A16 SPA17 CACNA1H WDR48 ZAN ACR SPACA6 ZPBP2 TNP2 IZUMO1 PLCD4 HIST1H1T ADAM3 SPACA7 PKDREJ ADAM1A ZP3R WBP2NL PLCZ1 PRSS37 RABL2 SPAG1 HSPA1L CLGN PLB1 SLXL1 SPINK2 SPACA3 PCSK4 SMCP HYAL5 STX2 NPM2 TCP1 TARBP2 CATSPER1 GLIPR1L1 SPINK3 SLY	3.40
GO:0005814	centriole	cellular_component	34/2285	83/18959	3.208e-08	7.561e-06	34	RP2H CCDC67 CEP89 POC1A TSSK2 STIL TSKS MPHOSPH9 ALMS1 CETN4 CCP110 CCDC151 CEP41 BIRC5 HAP1 AGBL4 ODF2 CCDC146 FAM154A CCHCR1 POC1B TOP2A SIRT2 AHI1 CEP19 CCDC92 CEP63 DZIP1 PLK4 CEP128 CEP104 CCNF TTBK1 CETN1	3.40
GO:0071468	cellular response to acidic pH	biological_process	4/2285	10/18959	3.425e-02	1	4	SLC38A3 PKD2L1 RAB11FIP5 PKD1L3	3.32
GO:0006662	glycerol ether metabolic process	biological_process	4/2285	10/18959	3.425e-02	1	4	TXNDC2 GNPAT TXNDC8 HRASLS	3.32
GO:0051006	positive regulation of lipoprotein lipase activity	biological_process	4/2285	10/18959	3.425e-02	1	4	APOA1 APOH LMF1 NR1H3	3.32
GO:0051458	corticotropin secretion	biological_process	4/2285	10/18959	3.425e-02	1	4	CRHR1 PEX5L GHRL AQP1	3.32
GO:0007028	cytoplasm organization	biological_process	4/2285	10/18959	3.425e-02	1	4	SYNJ2BP PLD6 PADI6 TDRD5	3.32
GO:0007340	acrosome reaction	biological_process	12/2285	30/18959	8.284e-04	7.118e-02	12	EQTN SPESP1 PLB1 PLCD4 SPINK2 PCSK4 CACNA1H STX2 PKDREJ ACR SPINK3 TNP2	3.32
GO:0070192	chromosome organization involved in meiotic cell cycle	biological_process	21/2285	53/18959	1.693e-05	2.328e-03	21	MEIKIN STAG3 TEX15 SGOL2A CCDC155 TEX19 SYCP3 MAEL SYCE2 SYCE1 EHMT2 FANCD2 MSH4 SYCE1L MEI1 SPO11 REC8 BAG6 HORMAD2 SYCP1 SYCE3	3.29
GO:0044782	cilium organization	biological_process	79/2285	202/18959	5.852e-16	3.017e-13	79	FAM161A ABLIM3 CEP89 IFT43 NME8 DYNLL1 LRRC6 CCDC13 TTC26 ROPN1 WDPCP IFT57 IFT122 HAP1 ODF2 RSPH1 IFT140 ARL13B LCA5 CEP131 TTLL8 STK36 IFT80 DNAAF3 CCDC40 B9D1 BBS5 DZIP1 LRGUK KIF17 CFAP126 CATIP DYNC2H1 TTLL3 TTBK1 KLC3 RAB23 TTC21B IFT74 KCTD17 2410089E03RIK TMEM107 SPAG17 DNAAF1 NME5 IFT81 ALMS1 CCDC113 NEURL1A CCDC151 TTC30A2 CEP41 AK7 2700049A03RIK RFX4 DYNC2LI1 WDR35 TCTN2 IFT46 SPATA6 T…	3.24
GO:0036064	ciliary basal body	cellular_component	37/2285	96/18959	3.120e-08	7.570e-06	37	TUBA3A RP2H FAM161A POC1A TTC26 IFT81 ALMS1 CETN4 CCDC151 CEP41 2700049A03RIK IFT57 DYNC2LI1 WDR35 CCDC176 IFT122 AGBL4 ODF2 IFT140 LCA5 IFT80 FAM154A SPATA7 POC1B PIFO B9D1 SSX2IP AHI1 CEP19 BBS5 BBS7 DZIP1 IFT172 KIF17 CFAP126 RAB28 TTLL6	3.20
GO:0071168	protein localization to chromatin	biological_process	5/2285	13/18959	2.433e-02	8.028e-01	5	LRWD1 ESCO2 PLK1 PIH1D1 CDCA5	3.19
GO:0006995	cellular response to nitrogen starvation	biological_process	5/2285	13/18959	2.433e-02	8.028e-01	5	RHD MAP1LC3A RHCG GABARAPL2 ATG7	3.19
GO:0002199	zona pellucida receptor complex	cellular_component	5/2285	13/18959	2.433e-02	8.028e-01	5	HSPA1L TCP1 ZP3R ZPBP2 ZPBP	3.19
GO:0006165	nucleoside diphosphate phosphorylation	biological_process	6/2285	16/18959	1.717e-02	7.454e-01	6	NME6 AK1 NME8 AK7 AK8 NME5	3.11
GO:0060972	left/right pattern formation	biological_process	9/2285	24/18959	4.741e-03	2.985e-01	9	MNS1 IFT57 NKX2-5 IFT172 IFT122 DNAAF1 DPCD ARL13B FOXJ1	3.11
GO:0060271	cilium morphogenesis	biological_process	78/2285	210/18959	8.481e-15	3.331e-12	78	TEKT3 FAM161A ABLIM3 CEP89 PTPDC1 IFT43 NME8 DYNLL1 LRRC6 ATMIN CCDC13 TTC26 WDPCP IFT57 IFT122 HAP1 ODF2 RSPH1 IFT140 ARL13B CEP131 TTLL8 STK36 IFT80 DNAAF3 CCDC40 B9D1 BBS5 DZIP1 LRGUK DYNC2H1 TTLL3 TTBK1 RAB23 TTC21B IFT74 KCTD17 2410089E03RIK TMEM107 SPAG17 STIL DNAAF1 NME5 IFT81 ALMS1 CCDC113 NEURL1A CCDC151 TTC30A2 CEP41 AK7 2700049A03RIK RFX4 DYNC2LI1 WDR35 TCTN2 IFT46 CFAP221 SPATA6 ULK4 …	3.08
GO:0007127	meiosis I	biological_process	30/2285	81/18959	1.125e-06	2.062e-04	30	MEIKIN STAG3 TEX15 HSPA2 SGOL2A CHTF18 SYCE2 FANCD2 MSH4 SYCE1L PLK1 SPO11 REC8 DDX4 BRDT CNTD1 DMRTC2 CCDC155 SYCP3 TEX19 MAEL TOP2A SYCE1 AURKA EHMT2 MEI1 BAG6 SYCP1 SYCE3 ESPL1	3.07
GO:0005929	cilium	cellular_component	175/2285	475/18959	1.298e-30	1.530e-27	175	RP2H FAM161A PFKM NME8 DNAL4 AK8 TTC26 DNAIC1 ATP2B2 TSGA10 SPATA18 IFT57 ALDOA SAG AGBL4 LCA5 ENKUR TTLL8 TCTE3 ALDOART1 DNAJB13 SORD DNAH7B CATSPER4 HTR6 AURKA CATSPERG1 ADCY10 SUFU DNAH8 CABYR GAPDHS TTLL4 RDH11 KIF17 CFAP126 LDHC GLIPR1L1 TTLL3 TTBK1 TUBA3A KLC3 TTC21B IFT74 CCDC114 ACTL7A POC1A ROPN1L SPAG17 DNAH7A DNAAF1 NME5 IFT81 ALMS1 CFAP58 TSSK1 TULP2 CCDC151 PDE1C CEP41 GAS8 ADRBK2 27…	3.06
GO:0001741	XY body	cellular_component	7/2285	19/18959	1.210e-02	5.871e-01	7	DMRTC2 PLK4 MAEL ESCO2 PBX4 SLX 1700013H16RIK	3.06
GO:0018119	peptidyl-cysteine S-nitrosylation	biological_process	4/2285	11/18959	4.549e-02	1	4	S100A9 ACE S100A8 NOS1AP	3.02
GO:0072488	ammonium transmembrane transport	biological_process	4/2285	11/18959	4.549e-02	1	4	RHD SLC18A3 RHCG AQP1	3.02
GO:0061365	positive regulation of triglyceride lipase activity	biological_process	4/2285	11/18959	4.549e-02	1	4	APOA1 APOH LMF1 NR1H3	3.02
GO:0015696	ammonium transport	biological_process	4/2285	11/18959	4.549e-02	1	4	RHD SLC18A3 RHCG AQP1	3.02
GO:0055102	lipase inhibitor activity	molecular_function	4/2285	11/18959	4.549e-02	1	4	APOA1 PINLYP APOA2 APOC3	3.02
GO:0003198	epithelial to mesenchymal transition involved in endocardial cushion formation	biological_process	4/2285	11/18959	4.549e-02	1	4	FGF8 HEYL MSX1 HEY1	3.02
GO:0008195	phosphatidate phosphatase activity	molecular_function	4/2285	11/18959	4.549e-02	1	4	PRG2 LPIN2 PPAPDC1A PPAP2A	3.02
GO:0061615	glycolytic process through fructose-6-phosphate	biological_process	4/2285	11/18959	4.549e-02	1	4	ALDOA PFKM MPI HK1	3.02
GO:0042384	cilium assembly	biological_process	65/2285	179/18959	2.912e-12	1.001e-09	65	FAM161A ABLIM3 CEP89 NME8 LRRC6 CCDC13 TTC26 WDPCP IFT57 IFT122 HAP1 ODF2 RSPH1 IFT140 ARL13B TTLL8 STK36 IFT80 DNAAF3 CCDC40 B9D1 BBS5 DZIP1 LRGUK DYNC2H1 TTLL3 TTBK1 RAB23 IFT74 KCTD17 2410089E03RIK TMEM107 SPAG17 DNAAF1 NME5 IFT81 ALMS1 CCDC113 NEURL1A CCDC151 TTC30A2 CEP41 AK7 2700049A03RIK RFX4 DYNC2LI1 WDR35 TCTN2 IFT46 SPATA6 FAM154A POC1B FNBP1L SSX2IP AHI1 CCDC39 RABL2 ZMYND10 DNAIC2 MNS…	3.01
GO:0007276	gamete generation	biological_process	212/2285	586/18959	9.141e-36	1.885e-32	212	ACSBG2 SPATA19 NME8 MYCBPAP TSNAXIP1 EQTN REC8 TLK2 PDILT GM14525 HIST1H2BA OAS1D NLRP14 TNP2 CCDC33 TXNRD3 ATP1A4 SYCP3 CATSPER4 EHMT2 SLC26A8 SPATA20 ADCY10 SPEM1 LRGUK ADAM18 SPATA9 THEG GDF9 KLHL10 GM4836 GGNBP1 GALNTL5 TNP1 UTP14B NME5 ZPBP TSSK1 RXFP2 ODF1 CCDC155 ATAT1 MAEL CATSPER2 CATSPERD HSPA1L CNBD2 MICALCL MNS1 DDX20 CATSPER1 ZFP37 TDRD12 USP42 MTOR SPATA31 NPHP1 ADAM25 SLX SOHLH1 DD…	3.00
GO:1902017	regulation of cilium assembly	biological_process	9/2285	25/18959	6.005e-03	3.616e-01	9	MNS1 FAM154A CCDC151 KCTD17 HAP1 IFT46 ODF2 IFT140 TTBK1	2.99
GO:0060192	negative regulation of lipase activity	biological_process	5/2285	14/18959	3.165e-02	1	5	APOA1 ABL1 APOA2 ANGPTL4 APOC3	2.96
GO:0005891	voltage-gated calcium channel complex	cellular_component	11/2285	31/18959	2.989e-03	2.163e-01	11	CATSPERG1 CACNG4 HSPA2 CACNA1H CATSPERG2 CATSPER4 CACNB1 CATSPER3 CATSPER1 CATSPER2 CATSPERD	2.94
GO:0004550	nucleoside diphosphate kinase activity	molecular_function	6/2285	17/18959	2.203e-02	7.540e-01	6	NME6 AK1 NME8 AK7 AK8 NME5	2.93
GO:0015035	protein disulfide oxidoreductase activity	molecular_function	7/2285	20/18959	1.537e-02	6.891e-01	7	TXNDC2 GLRX3 TXNDC8 GLRX5 TXNRD3 GFER GLRX2	2.90
GO:0031100	organ regeneration	biological_process	7/2285	20/18959	1.537e-02	6.891e-01	7	VTN ACE APOA1 APOH APOA2 GFER CDK1	2.90
GO:0019953	sexual reproduction	biological_process	252/2285	737/18959	7.954e-39	2.187e-35	252	ACSBG2 SPATA19 NME8 MYCBPAP TSNAXIP1 EQTN REC8 TLK2 PDILT GM14525 HIST1H2BA OAS1D NLRP14 TNP2 CCDC33 TXNRD3 ATP1A4 SYCP3 CATSPER4 ZP3R EHMT2 SLC26A8 SPATA20 SYCP2 ADCY10 SPEM1 LRGUK ADAM18 SPATA9 THEG GDF9 KLHL10 GM4836 GGNBP1 GALNTL5 TNP1 UTP14B NME5 ZPBP TSSK1 RXFP2 ADAM3 ODF1 CCDC155 ATAT1 MAEL ADAM1A WBP2NL CATSPER2 CATSPERD HSPA1L CNBD2 MICALCL MNS1 DDX20 HYAL5 STX2 CATSPER1 TEKT3 ZFP37 TDRD…	2.84
GO:0051983	regulation of chromosome segregation	biological_process	13/2285	38/18959	1.844e-03	1.463e-01	13	SPAG5 RECQL4 SGOL2A KIF2B ECT2 SIRT2 CHTF18 MAD1L1 CDCA5 NEK2 CCNB1 CENPE ESPL1	2.84
GO:0007281	germ cell development	biological_process	98/2285	290/18959	6.040e-16	2.931e-13	98	TDRD7 TTC26 FOXL2 EQTN SPO11 REC8 TDRD5 GM14525 PDILT XLR5A HIST1H2BA DMRTC2 SYCP3 CATSPER4 AURKA EHMT2 SLC26A8 SPEM1 GM16405 H1FNT CABYR GDF9 KLHL10 GM4836 SPACA1 TBPL1 ROPN1L GALNTL5 TNP1 GM1993 NME5 ZPBP ALMS1 TSSK1 ASPM NUP210L RXFP2 STRBP CCDC155 CATSPER2 CATSPERD SLXL1 DDX20 CATSPER3 ZFP37 PLD6 MTOR NPR2 TSSK2 SLX SOHLH1 ROPN1 RSPH1 TSSK3 PRSS42 PACRG GM4297 PCSK4 YBX2 PRM1 SVS2 STK11 SYCP1…	2.80
GO:0021511	spinal cord patterning	biological_process	9/2285	27/18959	9.330e-03	4.965e-01	9	RAB23 SUFU PAX6 FOXN4 NKX6-2 RFX4 IFT122 GLI3 RELN	2.77
GO:0019841	retinol binding	molecular_function	4/2285	12/18959	5.887e-02	1	4	ADH7 RBP3 C8G ADH4	2.77
GO:0017014	protein nitrosylation	biological_process	4/2285	12/18959	5.887e-02	1	4	S100A9 ACE S100A8 NOS1AP	2.77
GO:0000777	condensed chromosome kinetochore	cellular_component	9/2285	27/18959	9.330e-03	4.965e-01	9	MEIKIN PLK1 SPC25 BIRC5 MIS18BP1 REC8 CCNB1 CENPE BUB1B	2.77
GO:0051307	meiotic chromosome separation	biological_process	4/2285	12/18959	5.887e-02	1	4	TOP2A M1AP ESPL1 SYCP3	2.77
GO:0031639	plasminogen activation	biological_process	7/2285	21/18959	1.926e-02	7.984e-01	7	SERPINF2 APOH TMPRSS9 FGG HIST1H2BA MFI2 FGB	2.77
GO:0005536	glucose binding	molecular_function	4/2285	12/18959	5.887e-02	1	4	SLC2A3 HKDC1 SLC2A8 HK1	2.77
GO:0003785	actin monomer binding	molecular_function	7/2285	21/18959	1.926e-02	7.984e-01	7	PFN4 MYL3 PFN2 MYL4 PKNOX2 TMSB10 MYL2	2.77
GO:0048311	mitochondrion distribution	biological_process	4/2285	12/18959	5.887e-02	1	4	SYNJ2BP SYNJ2 MSTO1 ATCAY	2.77
GO:0003161	cardiac conduction system development	biological_process	5/2285	15/18959	4.036e-02	1	5	DSG2 NKX2-5 GJA5 HRG MESP1	2.77
GO:0021521	ventral spinal cord interneuron specification	biological_process	4/2285	12/18959	5.887e-02	1	4	SUFU PAX6 GLI3 NKX6-2	2.77
GO:1902176	negative regulation of oxidative stress-induced intrinsic apoptotic signaling pathway	biological_process	4/2285	12/18959	5.887e-02	1	4	ARC NME8 NME5 BAG5	2.77
GO:0015101	organic cation transmembrane transporter activity	molecular_function	7/2285	21/18959	1.926e-02	7.984e-01	7	SLC22A16 OAZ3 RHCG AZI2 RHD AQP1 SLC22A21	2.77
GO:0015036	disulfide oxidoreductase activity	molecular_function	9/2285	27/18959	9.330e-03	4.965e-01	9	TXNDC2 GLRX3 COIL TXNDC8 GLRX5 TXNRD3 GFER GLRX2 GSTO2	2.77
GO:0071218	cellular response to misfolded protein	biological_process	4/2285	12/18959	5.887e-02	1	4	RNF126 ANKZF1 UFD1L DERL1	2.77
GO:0036093	germ cell proliferation	biological_process	4/2285	12/18959	5.887e-02	1	4	HPGDS SPINK2 LARP7 CIB1	2.77
GO:0000794	condensed nuclear chromosome	cellular_component	30/2285	91/18959	8.152e-06	1.201e-03	30	MEIKIN AURKC STAG3 MIS18BP1 HSPA2 SGOL2A SYCE2 BUB1B MSH4 SYCE1L PLK1 NEK2 REC8 POLB CENPE RSPH1 HIST1H1T CCDC155 SYCP3 DNMT3L LIG3 SYCE1 AURKA SYCP2 SMC1B CCNB1 HORMAD2 NRAP SYCP1 SYCE3	2.74
GO:0005227	calcium activated cation channel activity	molecular_function	9/2285	28/18959	1.146e-02	5.729e-01	9	KCNU1 KCNMB4 TMEM63C CATSPER4 KCNT1 PKD2L1 CATSPER1 CATSPER2 KCNMB1	2.67
GO:0021513	spinal cord dorsal/ventral patterning	biological_process	8/2285	25/18959	1.649e-02	7.235e-01	8	RAB23 SUFU PAX6 FOXN4 NKX6-2 RFX4 IFT122 GLI3	2.66
GO:0007018	microtubule-based movement	biological_process	65/2285	203/18959	2.487e-10	7.598e-08	65	IFT43 DYNLL1 LRRC6 DNAH1 DNAH10 CFAP46 TTC26 DNAIC1 DYNLRB2 DNAH6 IFT57 HYDIN IFT122 HAP1 IFT140 LCA5 CEP131 TCTE3 STK36 KIF18B IFT80 ARMC4 UCHL1 CCDC40 KIF22 ADCY10 DNAH8 KIF9 KIF17 DYNC2H1 CASC1 TTLL6 KLC3 TTC21B IFT74 CCDC114 ROPN1L SPAG17 KIF2B DNAAF1 NME5 IFT81 KIF5C CCDC151 TTC30A2 AK7 TEKT4 WDR35 IFT46 CENPE CFAP221 DNALI1 DYNC1I1 ULK4 TTC21A IFT22 KIF6 SSX2IP CCDC39 ARL3 DNAIC2 DNAH2 RSPH…	2.66
GO:0008608	attachment of spindle microtubules to kinetochore	biological_process	7/2285	22/18959	2.383e-02	8.023e-01	7	TEX14 SPAG5 NEK2 CCNB1 SIRT2 CENPE ECT2	2.64
GO:0015238	drug transmembrane transporter activity	molecular_function	7/2285	22/18959	2.383e-02	8.023e-01	7	ABCC3 DDA1 ABCG2 SLC38A3 ABCB4 SLC22A18 SLC47A2	2.64
GO:0060074	synapse maturation	biological_process	7/2285	22/18959	2.383e-02	8.023e-01	7	NRXN1 NEURL1A ARHGEF15 SEZ6 NRXN3 CDC20 RELN	2.64
GO:0000779	condensed chromosome, centromeric region	cellular_component	13/2285	41/18959	3.331e-03	2.348e-01	13	MEIKIN AURKC SPC25 MIS18BP1 SGOL2A SYCP3 AURKA BUB1B PLK1 BIRC5 REC8 CCNB1 CENPE	2.63
GO:0048609	multicellular organismal reproductive process	biological_process	233/2285	738/18959	8.047e-32	1.106e-28	233	ACSBG2 SPATA19 NME8 MYCBPAP TSNAXIP1 EQTN REC8 TLK2 PDILT GM14525 HIST1H2BA OAS1D NLRP14 TNP2 CCDC33 TXNRD3 ATP1A4 SYCP3 CATSPER4 EHMT2 SLC26A8 SPATA20 ADCY10 SPEM1 GHRL LRGUK ADAM18 SPATA9 THEG GDF9 KLHL10 GM4836 GGNBP1 GALNTL5 TNP1 UTP14B NME5 ZPBP TSSK1 NR5A1 RXFP2 ODF1 CCDC155 ATAT1 MAEL CATSPER2 CATSPERD HSPA1L CNBD2 MICALCL MNS1 DDX20 EPOR HYAL5 CATSPER1 ZFP37 TDRD12 USP42 MTOR SPATA31 BMP1…	2.62
GO:0060579	ventral spinal cord interneuron fate commitment	biological_process	5/2285	16/18959	5.056e-02	1	5	SUFU PAX6 FOXN4 NKX6-2 GLI3	2.59
GO:0031430	M band	cellular_component	5/2285	16/18959	5.056e-02	1	5	ANK2 ANK1 MYOM3 SMTNL1 MYOM2	2.59
GO:0030261	chromosome condensation	biological_process	10/2285	32/18959	9.711e-03	5.007e-01	10	TOP2A CDK1 PRM3 NUSAP1 H1FNT CDCA5 PRM1 CCNB1 NCAPG HILS1	2.59
GO:0042026	protein refolding	biological_process	5/2285	16/18959	5.056e-02	1	5	HSPA1L BAG1 DNAJB2 HSPA2 BAG5	2.59
GO:0006656	phosphatidylcholine biosynthetic process	biological_process	5/2285	16/18959	5.056e-02	1	5	APOA1 APOA2 CHPT1 PEMT AGPAT6	2.59
GO:0060046	regulation of acrosome reaction	biological_process	5/2285	16/18959	5.056e-02	1	5	PLB1 SPINK2 CACNA1H PKDREJ SPINK3	2.59
GO:0061371	determination of heart left/right asymmetry	biological_process	19/2285	61/18959	5.907e-04	5.475e-02	19	ALDH1A2 DAND5 MIB1 FBP1 MESP1 CCDC40 NKX2-5 STIL AHI1 DNAAF1 CCDC39 FGF8 SUFU HAND2 OVOL2 CCDC151 IFT57 IFT172 ARL13B	2.58
GO:0047555	3',5'-cyclic-GMP phosphodiesterase activity	molecular_function	4/2285	13/18959	7.448e-02	7.054e-01	4	PDE6H PDE6G PDE1C PDE6D	2.55
GO:0000940	condensed chromosome outer kinetochore	cellular_component	4/2285	13/18959	7.448e-02	7.054e-01	4	CCNB1 PLK1 CENPE BUB1B	2.55
GO:0042574	retinal metabolic process	biological_process	4/2285	13/18959	7.448e-02	7.054e-01	4	RDH11 ALDH1A2 ALDH8A1 BCO1	2.55
GO:0044292	dendrite terminus	cellular_component	4/2285	13/18959	7.448e-02	7.054e-01	4	ADRBK2 MAPK8IP1 IFT57 CDKL5	2.55
GO:0046339	diacylglycerol metabolic process	biological_process	4/2285	13/18959	7.448e-02	7.054e-01	4	DGAT2 APOA2 AGPAT6 PPAP2A	2.55
GO:0021520	spinal cord motor neuron cell fate specification	biological_process	4/2285	13/18959	7.448e-02	7.054e-01	4	SUFU GLI3 PAX6 NKX6-2	2.55
GO:0071599	otic vesicle development	biological_process	4/2285	13/18959	7.448e-02	7.054e-01	4	FGF8 AHI1 HESX1 GATA3	2.55
GO:0035082	axoneme assembly	biological_process	8/2285	26/18959	2.012e-02	8.136e-01	8	NEURL1A LRGUK AK7 RSPH9 SPAG17 CCDC40 IFT46 RSPH1	2.55
GO:0008601	protein phosphatase type 2A regulator activity	molecular_function	4/2285	13/18959	7.448e-02	7.054e-01	4	PPP2R2D PPP2R2B PPP2R5C IGBP1B	2.55
GO:0018027	peptidyl-lysine dimethylation	biological_process	4/2285	13/18959	7.448e-02	7.054e-01	4	DMRTC2 PIH1D1 SETD3 EHMT2	2.55
GO:0008253	5'-nucleotidase activity	molecular_function	4/2285	13/18959	7.448e-02	7.054e-01	4	NT5C3 NT5C3B NT5C1B NT5M	2.55
GO:0061512	protein localization to cilium	biological_process	8/2285	26/18959	2.012e-02	8.136e-01	8	TTC21A TTC21B TULP2 TULP4 ROPN1 WDR35 IFT122 IFT140	2.55
GO:0048156	tau protein binding	molecular_function	4/2285	13/18959	7.448e-02	7.054e-01	4	FKBP4 APBB1 SNCA AATF	2.55
GO:0034508	centromere complex assembly	biological_process	6/2285	20/18959	4.248e-02	1	6	CENPI CENPP CENPV ITGB3BP CENPH CENPN	2.49
GO:0045132	meiotic chromosome segregation	biological_process	9/2285	30/18959	1.684e-02	7.350e-01	9	MEIKIN STAG3 PLK1 M1AP SGOL2A SYCP3 HORMAD2 TOP2A ESPL1	2.49
GO:0042730	fibrinolysis	biological_process	6/2285	20/18959	4.248e-02	1	6	SERPINF2 APOH FGG PLG TMPRSS6 FGB	2.49
GO:0001947	heart looping	biological_process	17/2285	57/18959	1.664e-03	1.346e-01	17	ALDH1A2 MIB1 FBP1 MESP1 CCDC40 NKX2-5 STIL AHI1 DNAAF1 CCDC39 FGF8 HAND2 SUFU OVOL2 IFT57 IFT172 ARL13B	2.47
GO:0032391	photoreceptor connecting cilium	cellular_component	11/2285	37/18959	9.778e-03	5.010e-01	11	FAM161A SPATA7 NPHP1 RPGRIP1 ARL3 IFT57 IFT122 KIF17 IFT140 NPHP4 CETN1	2.47
GO:0051321	meiotic cell cycle	biological_process	60/2285	202/18959	1.227e-08	3.067e-06	60	TEX15 PLD6 TDRD12 NPR2 CDC20 CHTF18 SYCE2 REC114 SYCE1L CCNA1 SPO11 REC8 NEK2 DDX4 RSPH1 CNTD1 DMRTC2 SYCP3 AURKA EHMT2 SLC26A8 SYCP2 SMC1B TDRD9 NPM2 MEIG1 SYCP1 SYCE3 ESPL1 MEIKIN STAG3 M1AP PIWIL1 HSPA2 SGOL2A MSX1 DPEP3 UTP14B BOLL FANCD2 MSH4 PLK1 ASPM BRDT CCDC155 TEX19 MAEL TOP2A SIRT2 ASZ1 SYCE1 PSMC3IP TEX14 CLGN MNS1 ZFP318 MEI1 BAG6 HORMAD2 KLHDC3	2.46
GO:0008536	Ran GTPase binding	molecular_function	8/2285	27/18959	2.432e-02	8.057e-01	8	NUP153 XPO4 RANGRF BIRC5 IPO4 IPO13 RANBP17 MIP	2.46
GO:0015695	organic cation transport	biological_process	5/2285	17/18959	6.235e-02	1	5	SLC22A16 RHCG AZI2 RHD ABCB4	2.44
GO:0015269	calcium-activated potassium channel activity	molecular_function	5/2285	17/18959	6.235e-02	1	5	KCNU1 KCNMB4 KCNT1 PKD2L1 KCNMB1	2.44
GO:0090036	regulation of protein kinase C signaling	biological_process	5/2285	17/18959	6.235e-02	1	5	AKAP12 ULK4 SEZ6 PLA2G6 CAPZB	2.44
GO:0045502	dynein binding	molecular_function	7/2285	24/18959	3.529e-02	1	7	SNCA DYNC2LI1 ATMIN PPP1R42 DNAAF1 DYNC2H1 DNALI1	2.42
GO:0016849	phosphorus-oxygen lyase activity	molecular_function	7/2285	24/18959	3.529e-02	1	7	ADCY10 DAK ADCY2 GUCY2D NPR2 ADCY4 NPR1	2.42
GO:0044702	single organism reproductive process	biological_process	273/2285	942/18959	7.343e-32	1.211e-28	273	ACSBG2 SPATA19 NME8 MYCBPAP TSNAXIP1 EQTN REC8 TLK2 GM14525 PDILT HIST1H2BA OAS1D NLRP14 TNP2 CCDC33 AHSG TXNRD3 ATP1A4 SYCP3 CATSPER4 ZP3R EHMT2 SLC26A8 SPATA20 SYCP2 ADCY10 SPEM1 GHRL LRGUK ADAM18 SPATA9 THEG GDF9 KLHL10 GM4836 MMP9 GGNBP1 GATA3 GALNTL5 TNP1 UTP14B NME5 ZPBP TSSK1 NR5A1 RXFP2 ADAM3 ODF1 CCDC155 ATAT1 MAEL ADAM1A WBP2NL PLAG1 CATSPER2 CATSPERD HSPA1L CNBD2 MICALCL MNS1 DDX20 EPO…	2.40
GO:0007126	meiotic nuclear division	biological_process	45/2285	156/18959	1.432e-06	2.513e-04	45	TEX15 PLD6 TDRD12 CDC20 CHTF18 SYCE2 SYCE1L SPO11 REC8 DDX4 CNTD1 DMRTC2 SYCP3 AURKA EHMT2 SYCP2 SMC1B TDRD9 NPM2 SYCP1 SYCE3 ESPL1 MEIKIN STAG3 M1AP HSPA2 SGOL2A MSX1 BOLL FANCD2 MSH4 PLK1 ASPM BRDT CCDC155 TEX19 MAEL TOP2A SIRT2 ASZ1 SYCE1 TEX14 MEI1 BAG6 HORMAD2	2.39
GO:0003272	endocardial cushion formation	biological_process	4/2285	14/18959	9.239e-02	7.714e-01	4	FGF8 HEYL HEY1 MSX1	2.37
GO:0021984	adenohypophysis development	biological_process	4/2285	14/18959	9.239e-02	7.714e-01	4	FGF8 GSX1 FGF2 GHRH	2.37
GO:0006577	amino-acid betaine metabolic process	biological_process	4/2285	14/18959	9.239e-02	7.714e-01	4	BHMT CRAT CPT1C SLC22A21	2.37
GO:0004806	triglyceride lipase activity	molecular_function	4/2285	14/18959	9.239e-02	7.714e-01	4	AADAC PNLIPRP2 PNLIPRP1 LIPF	2.37
GO:0051956	negative regulation of amino acid transport	biological_process	4/2285	14/18959	9.239e-02	7.714e-01	4	TRH ABAT PRKG1 HTR6	2.37
GO:0002082	regulation of oxidative phosphorylation	biological_process	4/2285	14/18959	9.239e-02	7.714e-01	4	UQCC2 PINK1 APOC3 DNAJC15	2.37
GO:0002931	response to ischemia	biological_process	6/2285	21/18959	5.152e-02	1	6	ARC BCL2L1 UCHL1 FAIM2 CIB1 HK1	2.37
GO:0031643	positive regulation of myelination	biological_process	4/2285	14/18959	9.239e-02	7.714e-01	4	HPX RNF10 NGFR HRG	2.37
GO:0033276	transcription factor TFTC complex	cellular_component	4/2285	14/18959	9.239e-02	7.714e-01	4	TAF9B SUPT3 TAF6 TAF9	2.37
GO:0008139	nuclear localization sequence binding	molecular_function	6/2285	21/18959	5.152e-02	1	6	NUP153 NUPL1 KPNA2 IPO4 IPO13 MIP	2.37
GO:0005875	microtubule associated complex	cellular_component	38/2285	133/18959	1.063e-05	1.512e-03	38	AURKC CDCA8 NME8 DYNLT3 DYNLL1 DNAL4 DNAH1 DNAH10 DNAIC1 DYNLRB2 DNAH6 TCTE3 KIF18B DNAH7B KIF22 AURKA DNAH8 HAUS1 KIF9 KIF17 DYNC2H1 KLC3 CCDC114 DNAH7A KIF2B DCTN2 KIF5C BIRC5 DYNC2LI1 DYNLT1B CENPE DNALI1 HAUS4 DYNC1I1 KIF6 TRIM54 DNAIC2 DNAH2	2.37
GO:0000421	autophagosome membrane	cellular_component	4/2285	14/18959	9.239e-02	7.714e-01	4	WIPI1 MAP1LC3A GABARAPL2 ATG9A	2.37
GO:0060037	pharyngeal system development	biological_process	4/2285	14/18959	9.239e-02	7.714e-01	4	FGF8 NKX2-5 NKX2-6 GATA3	2.37
GO:0000819	sister chromatid segregation	biological_process	25/2285	89/18959	3.806e-04	3.829e-02	25	MEIKIN STAG3 VPS4A CDCA8 SGOL2A CEP57 PLK1 DSCC1 GSG2 CDCA5 NEK2 NCAPG CENPE KIF18B SPAG5 VPS4B SYCP3 TOP2A KIF22 NUSAP1 TEX14 CCNB1 HORMAD2 CUL3 ESPL1	2.33
GO:0072686	mitotic spindle	cellular_component	16/2285	57/18959	3.819e-03	2.625e-01	16	MAP10 EFHC1 SPAG5 DYNLL1 ATAT1 AGBL5 ECT2 CDK5RAP2 SIRT2 CDK1 KIF22 AURKA MAD1L1 ASPM CENPE ESPL1	2.33
GO:0021514	ventral spinal cord interneuron differentiation	biological_process	5/2285	18/18959	7.578e-02	7.079e-01	5	SUFU PAX6 FOXN4 NKX6-2 GLI3	2.30
GO:0034361	very-low-density lipoprotein particle	cellular_component	5/2285	18/18959	7.578e-02	7.079e-01	5	APOA1 APOH APOA2 APOB APOC3	2.30
GO:0031577	spindle checkpoint	biological_process	11/2285	40/18959	1.615e-02	7.162e-01	11	STIL CDK5RAP2 AURKA BUB1B MAD1L1 TEX14 PLK1 GSG2 BIRC5 CCNB1 CENPE	2.28
GO:0034502	protein localization to chromosome	biological_process	11/2285	40/18959	1.615e-02	7.162e-01	11	STAG3 TEX15 PIH1D1 LRWD1 ESCO2 CDK1 BUB1B PLK1 SPO11 GSG2 CDCA5	2.28
GO:0060716	labyrinthine layer blood vessel development	biological_process	6/2285	22/18959	6.178e-02	1	6	JUNB OVOL2 PLG NFE2 ESX1 HEY1	2.26
GO:0046939	nucleotide phosphorylation	biological_process	6/2285	22/18959	6.178e-02	1	6	NME6 AK1 NME8 AK7 AK8 NME5	2.26
GO:0022414	reproductive process	biological_process	283/2285	1042/18959	4.007e-29	3.673e-26	283	ACSBG2 REC8 GM14525 PDILT HIST1H2BA OAS1D AHSG ATP1A4 SYCP3 ZP3R SLC26A8 SPEM1 GHRL SPATA9 GDF9 GGNBP1 GATA3 GALNTL5 TNP1 NME5 ODF1 MAEL CATSPER2 CATSPERD DDX20 HYAL5 STX2 TEKT3 ZFP37 TDRD12 SPATA31 BMP15 SLX SOHLH1 SVS3A RNF151 PRSS42 PRSS37 PCSK4 YBX2 PRM1 SULF1 HILS1 ATP8B3 DRC7 HSPA2 ZFP39 TBATA CIB1 MSH4 MAS1 OAZ3 PVRL3 SPA17 AK7 GM20736 DPY19L2 ADAM1B BRDT TYRO3 SPATA6 IZUMO1 C330027C09RIK …	2.25
GO:0034704	calcium channel complex	cellular_component	13/2285	48/18959	1.085e-02	5.457e-01	13	CACNG4 HSPA2 CATSPER4 CACNB1 HERPUD1 CATSPER2 CATSPERD CATSPERG1 CACNA1H CATSPERG2 CATSPER3 CATSPER1 PKD2L1	2.25
GO:0007368	determination of left/right symmetry	biological_process	32/2285	118/18959	1.170e-04	1.379e-02	32	IFT74 MIB1 MESP1 LRRC6 DRC1 NKX2-5 STIL DNAAF1 DNAIC1 FGF8 DAW1 OVOL2 CCDC151 IFT57 DYNC2LI1 IFT140 ARL13B ALDH1A2 DAND5 DNAAF3 ARMC4 FBP1 CCDC40 AHI1 CCDC39 DNAIC2 SUFU HAND2 IFT172 DPCD DYNC2H1 FOXJ1	2.25
GO:0035869	ciliary transition zone	cellular_component	7/2285	26/18959	5.025e-02	1	7	NPHP1 2410089E03RIK B9D1 TCTN2 AHI1 NPHP4 TTBK1	2.23
GO:0001556	oocyte maturation	biological_process	7/2285	26/18959	5.025e-02	1	7	RXFP2 REC8 NPR2 CCNB1 PABPC1L SIRT2 AURKA	2.23
GO:0007062	sister chromatid cohesion	biological_process	11/2285	41/18959	1.888e-02	7.866e-01	11	MEIKIN STAG3 RECQL4 SGOL2A SYCP3 KIF22 SMC1B DSCC1 GSG2 CDCA5 HORMAD2	2.23
GO:0070633	transepithelial transport	biological_process	4/2285	15/18959	1.126e-01	8.855e-01	4	BEST1 AQP1 RHCG CFTR	2.21
GO:0000793	condensed chromosome	cellular_component	37/2285	139/18959	5.175e-05	6.567e-03	37	AURKC SPC25 SYCE2 SYCE1L REC8 NEK2 POLB RSPH1 SYCP3 AURKA SYCP2 SMC1B NRAP SYCP1 SYCE3 MEIKIN STAG3 MIS18BP1 HSPA2 SGOL2A FANCD2 BUB1B MSH4 PLK1 CDCA5 BIRC5 EID3 NCAPG CENPE HIST1H1T CCDC155 DNMT3L LIG3 TOP2A SYCE1 CCNB1 HORMAD2	2.21
GO:0051788	response to misfolded protein	biological_process	4/2285	15/18959	1.126e-01	8.855e-01	4	RNF126 ANKZF1 UFD1L DERL1	2.21
GO:0015248	sterol transporter activity	molecular_function	4/2285	15/18959	1.126e-01	8.855e-01	4	APOB SCP2D1 APOA1 APOA2	2.21
GO:0051646	mitochondrion localization	biological_process	8/2285	30/18959	4.083e-02	1	8	SYNJ2BP SYNJ2 PARK2 MSTO1 ATCAY MFN2 FEZ1 ALB	2.21
GO:0016594	glycine binding	molecular_function	4/2285	15/18959	1.126e-01	8.855e-01	4	ALAS2 CEP104 GRIN3B GRIN3A	2.21
GO:0031231	intrinsic component of peroxisomal membrane	cellular_component	4/2285	15/18959	1.126e-01	8.855e-01	4	PEX11A PEX11B PEX11G SLC22A21	2.21
GO:0030507	spectrin binding	molecular_function	8/2285	30/18959	4.083e-02	1	8	DYNC1I1 PDE6G USH1C ANK1 DMTN DCTN2 CAMSAP1 SAG	2.21
GO:0090231	regulation of spindle checkpoint	biological_process	4/2285	15/18959	1.126e-01	8.855e-01	4	CCNB1 CDK5RAP2 GSG2 AURKA	2.21
GO:0000003	reproduction	biological_process	303/2285	1139/18959	8.886e-30	9.163e-27	303	ACSBG2 SYCE1L REC8 PDILT GM14525 HIST1H2BA OAS1D AHSG ATP1A4 SYCP3 ZP3R SLC26A8 SPEM1 GHRL SMC1B SPATA9 GDF9 ESPL1 GGNBP1 GATA3 DPEP3 GALNTL5 TNP1 NME5 ODF1 MAEL CATSPER2 CATSPERD DDX20 HYAL5 STX2 KLHDC3 TEKT3 ZFP37 TDRD12 SPATA31 BMP15 SLX CDC20 SOHLH1 SVS3A RNF151 PRSS42 PRSS37 PCSK4 YBX2 PRM1 SULF1 HILS1 ATP8B3 DRC7 HSPA2 MSX1 ZFP39 TBATA CIB1 MSH4 MAS1 PLK1 OAZ3 PVRL3 SPA17 AK7 GM20736 DPY19L…	2.21
GO:0031528	microvillus membrane	cellular_component	4/2285	15/18959	1.126e-01	8.855e-01	4	SLC34A2 ITGB3 PDZK1 MUC4	2.21
GO:0042415	norepinephrine metabolic process	biological_process	4/2285	15/18959	1.126e-01	8.855e-01	4	PARK2 HAND2 RNLS GATA3	2.21
GO:0010803	regulation of tumor necrosis factor-mediated signaling pathway	biological_process	4/2285	15/18959	1.126e-01	8.855e-01	4	APOA1 HIPK1 TRAIP ARC	2.21
GO:0003143	embryonic heart tube morphogenesis	biological_process	17/2285	64/18959	4.901e-03	3.063e-01	17	MIB1 MESP1 NKX2-5 STIL DNAAF1 FGF8 OVOL2 IFT57 ARL13B ALDH1A2 FBP1 CCDC40 AHI1 CCDC39 HAND2 SUFU IFT172	2.20
GO:0003777	microtubule motor activity	molecular_function	17/2285	64/18959	4.901e-03	3.063e-01	17	KLC3 DNAH1 DNAH10 KIF2B KIF5C DNAH6 CENPE DYNC1I1 KIF18B KIF6 KIF22 DNAIC2 DNAH2 DNAH8 KIF9 KIF17 DYNC2H1	2.20
GO:0010667	negative regulation of cardiac muscle cell apoptotic process	biological_process	5/2285	19/18959	9.093e-02	8.153e-01	5	HAND2 ARC GHRH NKX2-5 RAPGEF3	2.18
GO:0046688	response to copper ion	biological_process	5/2285	19/18959	9.093e-02	8.153e-01	5	SNCA ATP7B SORD AQP1 SOD3	2.18
GO:0007099	centriole replication	biological_process	5/2285	19/18959	9.093e-02	8.153e-01	5	CCDC67 CCP110 CEP63 PLK4 TRIM37	2.18
GO:0006855	drug transmembrane transport	biological_process	5/2285	19/18959	9.093e-02	8.153e-01	5	ABCC3 ABCG2 ABCB4 SLC22A18 SLC47A2	2.18
GO:0030194	positive regulation of blood coagulation	biological_process	5/2285	19/18959	9.093e-02	8.153e-01	5	SERPINF2 S100A9 APOH PLG DMTN	2.18
GO:0035173	histone kinase activity	molecular_function	5/2285	19/18959	9.093e-02	8.153e-01	5	AURKC GSG2 CCNB1 CDK1 AURKA	2.18
GO:0045742	positive regulation of epidermal growth factor receptor signaling pathway	biological_process	6/2285	23/18959	7.333e-02	6.993e-01	6	PDE6H MMP9 PDE6G NEURL1A ADRA2B HAP1	2.16
GO:0009855	determination of bilateral symmetry	biological_process	33/2285	127/18959	1.877e-04	2.150e-02	33	IFT74 MIB1 MESP1 LRRC6 DRC1 NKX2-5 STIL DNAAF1 DNAIC1 FGF8 DAW1 OVOL2 CCDC151 IFT57 DYNC2LI1 IFT140 ARL13B ALDH1A2 DAND5 DNAAF3 MAPK8 ARMC4 FBP1 CCDC40 AHI1 CCDC39 DNAIC2 SUFU HAND2 IFT172 DPCD DYNC2H1 FOXJ1	2.16
GO:0034364	high-density lipoprotein particle	cellular_component	6/2285	23/18959	7.333e-02	6.993e-01	6	APOA1 APOH APOA2 SAA1 APOC3 APOF	2.16
GO:0000776	kinetochore	cellular_component	30/2285	116/18959	3.817e-04	3.794e-02	30	MEIKIN SPC25 MIS18BP1 DYNLT3 SGOL2A DYNLL1 KNTC1 DCTN2 KIF2B BUB1B CENPK KAT8 PLK1 CENPU BIRC5 NEK2 REC8 CENPV CENPN CENPE DYNC1I1 CENPI SPAG5 ZWILCH MAD1L1 TEX14 ITGB3BP CENPH CCNB1 D2WSU81E	2.15
GO:0045841	negative regulation of mitotic metaphase/anaphase transition	biological_process	7/2285	27/18959	5.917e-02	1	7	MAD1L1 TEX14 PLK1 MAD2L2 CCNB1 CENPE BUB1B	2.15
GO:0003887	DNA-directed DNA polymerase activity	molecular_function	7/2285	27/18959	5.917e-02	1	7	POLN POLE3 CHRAC1 POLL POLE POLB PAPD5	2.15
GO:0004623	phospholipase A2 activity	molecular_function	7/2285	27/18959	5.917e-02	1	7	PLA2G4F PLA2G4D PLB1 OC90 PLA2G10 PLA2G2C PLA2G6	2.15
GO:0051233	spindle midzone	cellular_component	7/2285	27/18959	5.917e-02	1	7	AURKC MAP10 PLK1 CDCA8 CENPV CENPE AURKA	2.15
GO:0004693	cyclin-dependent protein serine/threonine kinase activity	molecular_function	8/2285	31/18959	4.780e-02	1	8	CDKL1 MOK CDKL5 CCNK CDKL2 CDK1 CDK16 CDK20	2.14
GO:0097472	cyclin-dependent protein kinase activity	molecular_function	8/2285	31/18959	4.780e-02	1	8	CDKL1 MOK CDKL5 CCNK CDKL2 CDK1 CDK16 CDK20	2.14
GO:0016667	oxidoreductase activity, acting on a sulfur group of donors	molecular_function	12/2285	47/18959	2.062e-02	8.257e-01	12	SQRDL TXNDC8 GLRX5 TXNRD3 GFER MSRB3 GSTO2 TXNDC2 GLRX3 COIL NXN GLRX2	2.12
GO:0048599	oocyte development	biological_process	11/2285	43/18959	2.539e-02	8.213e-01	11	PLD6 RXFP2 NPR2 SIRT2 AURKA FOXL2 REC8 TDRD5 CCNB1 PABPC1L GDF9	2.12
GO:0004252	serine-type endopeptidase activity	molecular_function	50/2285	197/18959	9.162e-06	1.326e-03	50	PRSS21 GZMN PRSS38 HABP2 TMPRSS6 PRSS46 PRSS39 TMPRSS12 KLK1B5 KLK1B1 KLK1B21 EGFBP2 PRSS58 PRSS42 GZME MMP8 PRSS37 LTF PCSK4 OVCH2 PRSS56 PRSS48 PRSS35 PRSS44 RHBDD2 PCSK1 KLK1B3 PLG GZMF ACR PRSS54 PRSS55 GZMG TMPRSS9 KLK1B16 TRY5 PRSS41 CTSG KLK1B8 PRSS40 PRSS1 PRSS52 PRSS45 TMPRSS7 PROC 1700074P13RIK GZMD KLK1B9 TRY4 PRSS51	2.11
GO:0035050	embryonic heart tube development	biological_process	20/2285	79/18959	4.036e-03	2.685e-01	20	MIB1 MESP1 NKX2-5 STIL DNAAF1 FGF8 OVOL2 IFT57 IFT122 ARL13B ALDH1A2 NKX2-6 FBP1 CCDC40 AHI1 CCDC39 SUFU HAND2 GJA5 IFT172	2.10
GO:0017171	serine hydrolase activity	molecular_function	56/2285	222/18959	3.284e-06	5.312e-04	56	PRSS21 GZMN PRSS38 HABP2 TMPRSS6 RELN PRSS46 PRSS39 AADAC TMPRSS12 KLK1B5 ACE KLK1B1 KLK1B21 EGFBP2 PRSS58 PRSS42 GZME MMP8 PRSS37 LTF PCSK4 OVCH2 CPVL PRSS56 PRSS48 PRSS35 PRSS16 PRSS44 RHBDD2 PCSK1 RBP3 KLK1B3 PLG GZMF ACR PRSS54 PRSS55 GZMG TMPRSS9 KLK1B16 TRY5 PRSS41 CTSG KLK1B8 PRSS40 PRSS1 PRSS52 PRSS45 TMPRSS7 PROC 1700074P13RIK GZMD KLK1B9 TRY4 PRSS51	2.09
GO:0003774	motor activity	molecular_function	29/2285	115/18959	6.771e-04	6.006e-02	29	KLC3 DYNLT3 DYNLL1 DNAL4 DNAH1 DNAH10 DCTN2 MYO1A KIF2B DNAIC1 KIF5C DYNLRB2 DNAH6 DYNC2LI1 CENPE DNALI1 DYNC1I1 KIF18B MYL6B MYL3 MYO5B KIF6 KIF22 DNAIC2 DNAH8 DNAH2 KIF9 KIF17 DYNC2H1	2.09
GO:0008236	serine-type peptidase activity	molecular_function	55/2285	219/18959	4.469e-06	6.703e-04	55	PRSS21 GZMN PRSS38 HABP2 TMPRSS6 RELN PRSS46 PRSS39 TMPRSS12 KLK1B5 ACE KLK1B1 KLK1B21 EGFBP2 PRSS58 PRSS42 GZME PRSS37 MMP8 LTF PCSK4 OVCH2 CPVL PRSS56 PRSS48 PRSS35 PRSS16 PRSS44 RHBDD2 PCSK1 RBP3 KLK1B3 PLG GZMF ACR PRSS54 PRSS55 GZMG TMPRSS9 KLK1B16 TRY5 PRSS41 CTSG KLK1B8 PRSS40 PRSS1 PRSS52 PRSS45 TMPRSS7 PROC 1700074P13RIK GZMD KLK1B9 TRY4 PRSS51	2.08
GO:0008759	UDP-3-O-[3-hydroxymyristoyl] N-acetylglucosamine deacetylase activity	molecular_function	4/2285	16/18959	1.352e-01	7.750e-01	4	SIRT3 MACROD1 YDJC SIRT2	2.07
GO:0000922	spindle pole	cellular_component	22/2285	88/18959	3.069e-03	2.201e-01	22	AURKC MAP10 WDR62 CEP89 VPS4A POC1A KNTC1 CDK5RAP2 PLK1 ASPM NEK2 DYNC1I1 VPS4B POC1B AURKA CEP19 MAD1L1 CEP85 CCNB1 CEP128 CUL3 CETN1	2.07
GO:0008374	O-acyltransferase activity	molecular_function	17/2285	68/18959	8.427e-03	4.543e-01	17	CML2 NAT6 ESCO2 AGPAT1 LPCAT2B HRASLS5 DGAT2 GNPAT AGPAT6 HRASLS AGPAT2 CPT1C CRAT GPAT2 SATL1 CPT1B AGPAT3	2.07
GO:0043747	N2-acetyl-L-lysine deacetylase activity	molecular_function	4/2285	16/18959	1.352e-01	7.750e-01	4	MACROD1 YDJC SIRT3 SIRT2	2.07
GO:0034876	isonicotinic acid hydrazide hydrolase activity	molecular_function	4/2285	16/18959	1.352e-01	7.750e-01	4	MACROD1 YDJC SIRT3 SIRT2	2.07
GO:0008252	nucleotidase activity	molecular_function	4/2285	16/18959	1.352e-01	7.750e-01	4	NT5C3 NT5C3B NT5C1B NT5M	2.07
GO:0016780	phosphotransferase activity, for other substituted phosphate groups	molecular_function	5/2285	20/18959	1.078e-01	8.752e-01	5	PTDSS2 PLD6 PIGF CHPT1 SGMS1	2.07
GO:0032435	negative regulation of proteasomal ubiquitin-dependent protein catabolic process	biological_process	6/2285	24/18959	8.622e-02	7.920e-01	6	MAD2L2 BAG5 TLK2 BAG6 PBK TAF9	2.07
GO:0006607	NLS-bearing protein import into nucleus	biological_process	4/2285	16/18959	1.352e-01	7.750e-01	4	IPO4 NUP35 KPNA2 MIP	2.07
GO:0052790	chitooligosaccharide deacetylase activity	molecular_function	4/2285	16/18959	1.352e-01	7.750e-01	4	SIRT3 MACROD1 YDJC SIRT2	2.07
GO:0018748	iprodione amidohydrolase activity	molecular_function	4/2285	16/18959	1.352e-01	7.750e-01	4	SIRT3 MACROD1 YDJC SIRT2	2.07
GO:0019433	triglyceride catabolic process	biological_process	5/2285	20/18959	1.078e-01	8.752e-01	5	APOA1 APOH APOB AADAC APOC3	2.07
GO:1901186	positive regulation of ERBB signaling pathway	biological_process	6/2285	24/18959	8.622e-02	7.920e-01	6	PDE6H MMP9 PDE6G NEURL1A ADRA2B HAP1	2.07
GO:0046835	carbohydrate phosphorylation	biological_process	5/2285	20/18959	1.078e-01	8.752e-01	5	GK2 DAK PFKM HKDC1 HK1	2.07
GO:0015645	fatty acid ligase activity	molecular_function	5/2285	20/18959	1.078e-01	8.752e-01	5	SUCLA2 ACSF3 ACSBG2 SLC27A5 ACSL6	2.07
GO:0034885	gamma-N-formylaminovinylacetate hydrolase activity	molecular_function	4/2285	16/18959	1.352e-01	7.750e-01	4	MACROD1 YDJC SIRT3 SIRT2	2.07
GO:0004012	phospholipid-translocating ATPase activity	molecular_function	4/2285	16/18959	1.352e-01	7.750e-01	4	ATP8A2 ATP8B3 ABCA4 ATP9A	2.07
GO:0005876	spindle microtubule	cellular_component	12/2285	48/18959	2.368e-02	8.006e-01	12	AURKC KIF18B SPAG5 KNTC1 CDK1 AURKA ARL3 NUSAP1 PLK1 BIRC5 POLB CUL3	2.07
GO:0043864	indoleacetamide hydrolase activity	molecular_function	4/2285	16/18959	1.352e-01	7.750e-01	4	MACROD1 YDJC SIRT3 SIRT2	2.07
GO:0034576	N-isopropylacetanilide amidohydrolase activity	molecular_function	4/2285	16/18959	1.352e-01	7.750e-01	4	SIRT3 MACROD1 YDJC SIRT2	2.07
GO:0043909	N-acetylcitrulline deacetylase activity	molecular_function	4/2285	16/18959	1.352e-01	7.750e-01	4	SIRT3 MACROD1 YDJC SIRT2	2.07
GO:0052773	diacetylchitobiose deacetylase activity	molecular_function	4/2285	16/18959	1.352e-01	7.750e-01	4	SIRT3 MACROD1 YDJC SIRT2	2.07
GO:0014051	gamma-aminobutyric acid secretion	biological_process	4/2285	16/18959	1.352e-01	7.750e-01	4	ABAT TRH APBA1 HTR6	2.07
GO:0097546	ciliary base	cellular_component	5/2285	20/18959	1.078e-01	8.752e-01	5	ARMC4 NPHP1 IFT122 IFT46 NPHP4	2.07
GO:0043748	O-succinylbenzoate synthase activity	molecular_function	4/2285	16/18959	1.352e-01	7.750e-01	4	SIRT3 MACROD1 YDJC SIRT2	2.07
GO:0003215	cardiac right ventricle morphogenesis	biological_process	4/2285	16/18959	1.352e-01	7.750e-01	4	HAND2 GATA3 NKX2-5 PPP1R13L	2.07
GO:0010970	establishment of localization by movement along microtubule	biological_process	25/2285	100/18959	1.688e-03	1.352e-01	25	KLC3 TTC21B IFT74 IFT43 DYNLL1 TTC26 IFT81 TTC30A2 IFT57 WDR35 IFT122 IFT46 HAP1 IFT140 LCA5 CEP131 DYNC1I1 TTC21A IFT22 IFT80 UCHL1 SSX2IP ARL3 KIF17 DYNC2H1	2.07
GO:0005003	ephrin receptor activity	molecular_function	4/2285	16/18959	1.352e-01	7.750e-01	4	EPHA10 EPHA1 EPHA6 EPHA8	2.07
GO:0034781	N-cyclohexylformamide amidohydrolase activity	molecular_function	4/2285	16/18959	1.352e-01	7.750e-01	4	SIRT3 MACROD1 YDJC SIRT2	2.07
GO:0034573	didemethylisoproturon amidohydrolase activity	molecular_function	4/2285	16/18959	1.352e-01	7.750e-01	4	SIRT3 MACROD1 YDJC SIRT2	2.07
GO:0034882	cis-aconitamide amidase activity	molecular_function	4/2285	16/18959	1.352e-01	7.750e-01	4	SIRT3 MACROD1 YDJC SIRT2	2.07
GO:0047419	N-acetylgalactosamine-6-phosphate deacetylase activity	molecular_function	4/2285	16/18959	1.352e-01	7.750e-01	4	MACROD1 YDJC SIRT3 SIRT2	2.07
GO:0018749	(3,5-dichlorophenylurea)acetate amidohydrolase activity	molecular_function	4/2285	16/18959	1.352e-01	7.750e-01	4	MACROD1 YDJC SIRT3 SIRT2	2.07
GO:0034451	centriolar satellite	cellular_component	5/2285	20/18959	1.078e-01	8.752e-01	5	CCDC113 SSX2IP CCDC13 CEP131 ZMYND10	2.07
GO:0034571	4'-(2-hydroxyisopropyl)phenylurea amidohydrolase activity	molecular_function	4/2285	16/18959	1.352e-01	7.750e-01	4	MACROD1 YDJC SIRT3 SIRT2	2.07
GO:0008418	protein-N-terminal asparagine amidohydrolase activity	molecular_function	4/2285	16/18959	1.352e-01	7.750e-01	4	MACROD1 YDJC SIRT3 SIRT2	2.07
GO:0000775	chromosome, centromeric region	cellular_component	42/2285	170/18959	7.693e-05	9.332e-03	42	AURKC SPC25 CDCA8 CENPP DYNLT3 DYNLL1 KNTC1 CENPK CENPU REC8 NEK2 CENPV CENPN SPAG5 SYCP3 LRWD1 AURKA MAD1L1 SMC1B ITGB3BP D2WSU81E MEIKIN STAG3 MIS18BP1 SGOL2A ESCO2 DCTN2 KIF2B BUB1B KAT8 PLK1 DSCC1 BIRC5 CENPE PPP2R5C DYNC1I1 CENPI ZWILCH KDM4D TEX14 CENPH CCNB1	2.05
GO:0007224	smoothened signaling pathway	biological_process	30/2285	122/18959	7.990e-04	6.938e-02	30	RAB23 HIPK1 TTC21B PTPDC1 STIL TTC26 WDPCP 2700049A03RIK IFT57 RFX4 IFT122 TCTN2 IFT46 GLI3 IFT140 ARL13B MAP3K10 STK36 IFT80 PAX6 B9D1 ARL3 CDON SUFU BBS7 DZIP1 IFT172 PKD2L1 DYNC2H1 TTBK1	2.04
GO:0005815	microtubule organizing center	cellular_component	134/2285	544/18959	4.301e-12	1.419e-09	134	RP2H IFT43 SPATC1 HAP1 AGBL4 DCAF12 LRIF1 LCA5 RAB11FIP5 PHF7 CCDC92 CEP63 PLK4 CEP128 CFAP126 ESPL1 TUBA3A KIZ POC1A STIL CDK5RAP2 HYLS1 CEP41 D7ERTD443E 2700049A03RIK SPATA7 SSX2IP LRRCC1 MEAF6 CETN1 AURKC CDC20 MPHOSPH9 ODF2L NEK2 TTC12 IFT122 IFT140 CEP112 EFHC1 IFT80 CCHCR1 B9D1 CDK1 CCDC38 MZT2 CDKL2 DCTN2 CEP57 CETN4 CIB1 PLK1 BIRC5 BCL2L1 PPP1R42 IFT46 USP2 PIFO CAMK2N2 ZMYND10 CEP85 TCP1…	2.04
GO:0030141	secretory granule	cellular_component	75/2285	307/18959	2.472e-07	5.229e-05	75	1700026L06RIK CHGB EXOC3L EQTN FGG MPO ENKUR RPH3A RAB11FIP5 POMT1 CATSPER4 ZP3R LTF SLC2A3 LRGUK GLIPR1L1 SPAM1 FABP9 SPACA1 TEX22 TRH PRKG1 SYT5 ZPBP SPESP1 TSSK1 PNLIPRP2 CAPN11 GKN1 DNAJB3 CYPT1 ADAM2 CYLC1 SLXL1 TSSK4 SCG2 HYAL5 CATSPER3 FGB TEKT3 SPATA31 TSSK2 ATP6V1E2 AKAP3 PATE4 AP2A1 CAPZB PCSK4 SVS2 TMEM190 RCBTB2 SPAG8 ATP8B3 STK31 CAPZA3 TEX101 TSKS VWF ACRBP ICA1 AQP1 ACR ZPBP2 SNCA …	2.03
GO:0000070	mitotic sister chromatid segregation	biological_process	19/2285	78/18959	7.207e-03	3.963e-01	19	VPS4A CDCA8 CEP57 PLK1 DSCC1 GSG2 CDCA5 NEK2 NCAPG CENPE KIF18B SPAG5 VPS4B KIF22 NUSAP1 TEX14 CCNB1 CUL3 ESPL1	2.02
GO:0016406	carnitine O-acyltransferase activity	molecular_function	10/2285	41/18959	4.150e-02	1	10	CML2 NAT6 CRAT SATL1 ESCO2 CPT1B LPCAT2B HRASLS5 HRASLS CPT1C	2.02
GO:0019894	kinesin binding	molecular_function	9/2285	37/18959	5.154e-02	1	9	KLC3 KIF18B SNCA MAPK8IP2 MAPK8 PIFO MAPK8IP1 PRC1 ATCAY	2.02
GO:0005813	centrosome	cellular_component	114/2285	470/18959	3.449e-10	1.016e-07	114	RP2H FAM161A VPS4A DYNLL1 CCDC13 TTC26 AATF IFT57 SPATC1 HAP1 AGBL4 DCAF12 AURKA CCDC92 MTAP7D3 CEP63 PLK4 CEP128 ESPL1 TTBK1 IFT74 KIZ POC1A CEP85L STIL CDK5RAP2 HYLS1 IFT81 ALMS1 CCDC113 CCDC151 CEP41 D7ERTD443E 2700049A03RIK BRSK2 WDR35 CCDC146 HAUS4 DNAJB3 CCDC81 POC1B SSX2IP AHI1 CEP19 RNF19A 1700029J07RIK LRRCC1 CCNF MEAF6 CETN1 AURKC CCDC67 CEP89 FEZ1 MIB1 TSSK2 ZFP365 CDC20 MPHOSPH9 CDH23…	2.01
GO:0007080	mitotic metaphase plate congression	biological_process	8/2285	33/18959	6.418e-02	1	8	VPS4A CDCA8 VPS4B KIF22 CDCA5 CCNB1 CENPE CUL3	2.01
GO:1901799	negative regulation of proteasomal protein catabolic process	biological_process	7/2285	29/18959	8.016e-02	7.421e-01	7	MAD2L2 BAG5 TLK2 BAG6 PBK TAF9 GABARAPL2	2.00
GO:0035058	nonmotile primary cilium assembly	biological_process	7/2285	29/18959	8.016e-02	7.421e-01	7	CEP89 BBS7 IFT80 HAP1 CCDC13 ARL13B TTBK1	2.00
GO:0019706	protein-cysteine S-palmitoyltransferase activity	molecular_function	6/2285	25/18959	1.005e-01	8.233e-01	6	ZDHHC3 ZDHHC25 ZDHHC11 ZDHHC9 ZDHHC4 ZDHHC19	1.99
GO:0009994	oocyte differentiation	biological_process	11/2285	46/18959	3.821e-02	1	11	PLD6 RXFP2 NPR2 SIRT2 AURKA FOXL2 REC8 TDRD5 CCNB1 PABPC1L GDF9	1.98
GO:0030539	male genitalia development	biological_process	5/2285	21/18959	1.265e-01	7.567e-01	5	FGF8 SYCP2 TEX15 ASB1 KLHL10	1.98
GO:1901385	regulation of voltage-gated calcium channel activity	biological_process	5/2285	21/18959	1.265e-01	7.567e-01	5	CRHR1 NOS1AP KCNE3 KCNE2 CACNB1	1.98
GO:0051570	regulation of histone H3-K9 methylation	biological_process	5/2285	21/18959	1.265e-01	7.567e-01	5	DMRTC2 PIH1D1 GFI1B KDM4D EHMT2	1.98
GO:0032934	sterol binding	molecular_function	9/2285	38/18959	5.902e-02	1	9	SCP2D1 APOA2 OSBPL10 STARD6 OSBPL2 APOA1 APOD TSPO2 OSBP2	1.97
GO:0006879	cellular iron ion homeostasis	biological_process	9/2285	38/18959	5.902e-02	1	9	FTMT ALAS2 HPX TMPRSS6 GDF2 HFE2 ABCB6 TTC7 MFI2	1.97
GO:0005048	signal sequence binding	molecular_function	9/2285	38/18959	5.902e-02	1	9	NUP153 NUPL1 TOMM20L IPO4 MIP KPNA2 CEMIP IPO13 PEX5L	1.97
GO:0042800	histone methyltransferase activity (H3-K4 specific)	molecular_function	4/2285	17/18959	1.601e-01	8.526e-01	4	WDR82 DYDC2 SETD3 DYDC1	1.95
GO:0010447	response to acidic pH	biological_process	4/2285	17/18959	1.601e-01	8.526e-01	4	RAB11FIP5 PKD1L3 SLC38A3 PKD2L1	1.95
GO:0010842	retina layer formation	biological_process	4/2285	17/18959	1.601e-01	8.526e-01	4	ATP8A2 HIPK1 FOXN4 AHI1	1.95
GO:0097440	apical dendrite	cellular_component	4/2285	17/18959	1.601e-01	8.526e-01	4	NEURL1A RGS12 SEZ6 PPARGC1A	1.95
GO:0014912	negative regulation of smooth muscle cell migration	biological_process	4/2285	17/18959	1.601e-01	8.526e-01	4	AIF1 PPARGC1A SLIT2 PRKG1	1.95
GO:0000422	mitophagy	biological_process	8/2285	34/18959	7.368e-02	7.010e-01	8	PARK2 WIPI1 ATG7 GABARAPL2 MAP1LC3A PINK1 SPATA18 ATG9A	1.95
GO:0015485	cholesterol binding	molecular_function	8/2285	34/18959	7.368e-02	7.010e-01	8	APOA2 OSBPL10 STARD6 OSBPL2 APOA1 APOD TSPO2 OSBP2	1.95
GO:0006515	misfolded or incompletely synthesized protein catabolic process	biological_process	4/2285	17/18959	1.601e-01	8.526e-01	4	RNF126 UFD1L ANKZF1 DERL1	1.95
GO:0000803	sex chromosome	cellular_component	8/2285	34/18959	7.368e-02	7.010e-01	8	DMRTC2 ESCO2 MAEL SLX PLK4 PBX4 1700013H16RIK PHC1	1.95
GO:0010867	positive regulation of triglyceride biosynthetic process	biological_process	4/2285	17/18959	1.601e-01	8.526e-01	4	DGAT2 NR1H3 ACSL6 APOC3	1.95
GO:0071174	mitotic spindle checkpoint	biological_process	7/2285	30/18959	9.230e-02	7.746e-01	7	MAD1L1 TEX14 PLK1 CCNB1 STIL CENPE BUB1B	1.94
GO:0035035	histone acetyltransferase binding	molecular_function	7/2285	30/18959	9.230e-02	7.746e-01	7	APBB1 PAX6 4933416C03RIK MTF1 TRIP4 SIRT2 GLI3	1.94
GO:0001937	negative regulation of endothelial cell proliferation	biological_process	7/2285	30/18959	9.230e-02	7.746e-01	7	SYNJ2BP ATOH8 APOH GHRL LECT1 SULF1 GDF2	1.94
GO:0035774	positive regulation of insulin secretion involved in cellular response to glucose stimulus	biological_process	7/2285	30/18959	9.230e-02	7.746e-01	7	MPC2 TMEM27 PARK2 OXCT2A ATG7 PLA2G6 CFTR	1.94
GO:0016411	acylglycerol O-acyltransferase activity	molecular_function	11/2285	47/18959	4.340e-02	1	11	CML2 NAT6 SATL1 ESCO2 AGPAT1 LPCAT2B HRASLS5 DGAT2 HRASLS AGPAT3 AGPAT2	1.94
GO:0021591	ventricular system development	biological_process	7/2285	30/18959	9.230e-02	7.746e-01	7	ULK4 TTC21B ARMC4 HYDIN AK8 NME5 DPCD	1.94
GO:0030705	cytoskeleton-dependent intracellular transport	biological_process	26/2285	112/18959	3.493e-03	2.442e-01	26	KLC3 TTC21B IFT74 IFT43 DYNLL1 TTC26 IFT81 KIF5C TTC30A2 IFT57 WDR35 IFT122 HAP1 IFT46 IFT140 LCA5 CEP131 DYNC1I1 TTC21A IFT80 IFT22 UCHL1 SSX2IP ARL3 KIF17 DYNC2H1	1.93
GO:0006342	chromatin silencing	biological_process	22/2285	95/18959	6.996e-03	4.064e-01	22	4930557A04RIK H2AFB3 GM5382 HYPM TET1 1700012L04RIK GM4906 GM14483 HIST1H2AO MSL3L2 GM14478 GM14501 UHRF1 GM14482 H2AFB2 H2AFB1 GM5132 DYDC2 GM14475 MBD3L1 GM6026 DYDC1	1.92
GO:0003006	developmental process involved in reproduction	biological_process	130/2285	566/18959	4.470e-10	1.271e-07	130	EQTN REC8 GM14525 PDILT HIST1H2BA OAS1D AHSG SYCP3 CATSPER4 EHMT2 SLC26A8 SYCP2 SPEM1 GHRL GDF9 KLHL10 GM4836 GATA3 GALNTL5 TNP1 NME5 ZPBP TSSK1 NR5A1 AMHR2 RXFP2 CCDC155 PLAG1 CATSPER2 CATSPERD DDX20 EPOR ZFP37 MTOR BMP15 NPHP1 SLX SOHLH1 WDR48 PRSS42 GM4297 PCSK4 YBX2 YBX3 PRM1 SULF1 SLY HSPA2 TBATA CIB1 MSH4 GM20736 DPY19L2 BCL2L1 INSL6 1700013H16RIK TYRO3 MAST2 ZPBP2 CFTR TSSK6 ADAD1 PEBP1 HO…	1.91
GO:0046461	neutral lipid catabolic process	biological_process	6/2285	26/18959	1.161e-01	9.009e-01	6	APOA1 APOH APOA2 APOB AADAC APOC3	1.91
GO:0051496	positive regulation of stress fiber assembly	biological_process	9/2285	39/18959	6.724e-02	6.480e-01	9	SERPINF2 MTOR ARHGEF15 EPHA1 ITGB1BP1 ARHGEF5 APOA1 PFN2 RAPGEF3	1.91
GO:0016416	O-palmitoyltransferase activity	molecular_function	9/2285	39/18959	6.724e-02	6.480e-01	9	CML2 NAT6 SATL1 ESCO2 CPT1B LPCAT2B HRASLS5 HRASLS CPT1C	1.91
GO:0033014	tetrapyrrole biosynthetic process	biological_process	6/2285	26/18959	1.161e-01	9.009e-01	6	ANK1 ALAS2 ABCB6 FECH SLC25A39 SPTA1	1.91
GO:0046464	acylglycerol catabolic process	biological_process	6/2285	26/18959	1.161e-01	9.009e-01	6	APOA1 APOH APOA2 APOB AADAC APOC3	1.91
GO:2000352	negative regulation of endothelial cell apoptotic process	biological_process	6/2285	26/18959	1.161e-01	9.009e-01	6	FGG SCG2 GATA3 ABL1 ANGPTL4 FGB	1.91
GO:0007094	mitotic spindle assembly checkpoint	biological_process	6/2285	26/18959	1.161e-01	9.009e-01	6	MAD1L1 TEX14 PLK1 CCNB1 CENPE BUB1B	1.91
GO:0006779	porphyrin-containing compound biosynthetic process	biological_process	6/2285	26/18959	1.161e-01	9.009e-01	6	ANK1 ALAS2 ABCB6 FECH SLC25A39 SPTA1	1.91
GO:0051303	establishment of chromosome localization	biological_process	11/2285	48/18959	4.910e-02	1	11	VPS4A CDCA8 VPS4B CCDC155 KIF22 MAD1L1 BIRC5 CDCA5 CCNB1 CENPE CUL3	1.90
GO:0015630	microtubule cytoskeleton	cellular_component	225/2285	981/18959	3.330e-16	1.962e-13	225	RP2H IFT43 CDCA8 NME8 DNAL4 1700026L06RIK DNAIC1 SPATC1 HAP1 AGBL4 DCAF12 LRIF1 LCA5 TCTE3 TEX35 TUBB4B MFN2 RAB11FIP5 DNAH7B KIF22 PHF7 CCDC92 NUSAP1 ADCY10 PRC1 CEP63 LRGUK PLK4 LRRC49 CEP128 TEKT1 CFAP126 ESPL1 TUBA3A KIZ POC1A DNAH7A STIL CDK5RAP2 REEP2 HYLS1 CEP41 D7ERTD443E 2700049A03RIK TTLL13 MAD2L2 SPATA7 ATAT1 SSX2IP PKNOX2 LRRCC1 MEAF6 CETN1 AURKC TEKT3 TPGS2 KNTC1 CDC20 MPHOSPH9 ODF2L…	1.90
GO:0031306	intrinsic component of mitochondrial outer membrane	cellular_component	5/2285	22/18959	1.470e-01	8.004e-01	5	SYNJ2BP TOMM20L MFN2 PINK1 ABCB6	1.89
GO:0031646	positive regulation of neurological system process	biological_process	5/2285	22/18959	1.470e-01	8.004e-01	5	HRG FGFBP3 HPX RNF10 NGFR	1.89
GO:0001976	neurological system process involved in regulation of systemic arterial blood pressure	biological_process	5/2285	22/18959	1.470e-01	8.004e-01	5	ADRA1A TNNI3 EGFBP2 P2RX2 AGTR1A	1.89
GO:0015701	bicarbonate transport	biological_process	5/2285	22/18959	1.470e-01	8.004e-01	5	SLC26A8 SLC4A1 SLC4A9 SLC4A8 CFTR	1.89
GO:0051304	chromosome separation	biological_process	5/2285	22/18959	1.470e-01	8.004e-01	5	TEX14 M1AP SYCP3 TOP2A ESPL1	1.89
GO:0050820	positive regulation of coagulation	biological_process	5/2285	22/18959	1.470e-01	8.004e-01	5	SERPINF2 S100A9 APOH PLG DMTN	1.89
GO:0004181	metallocarboxypeptidase activity	molecular_function	5/2285	22/18959	1.470e-01	8.004e-01	5	CPA5 AGTPBP1 CPA2 AGBL5 AGBL4	1.89
GO:0010664	negative regulation of striated muscle cell apoptotic process	biological_process	5/2285	22/18959	1.470e-01	8.004e-01	5	HAND2 ARC GHRH NKX2-5 RAPGEF3	1.89
GO:0043687	post-translational protein modification	biological_process	5/2285	22/18959	1.470e-01	8.004e-01	5	AGTPBP1 DSCC1 ESCO2 AGBL4 ATG7	1.89
GO:0051968	positive regulation of synaptic transmission, glutamatergic	biological_process	5/2285	22/18959	1.470e-01	8.004e-01	5	NRXN1 OXTR NGFR RELN NTRK2	1.89
GO:0072372	primary cilium	cellular_component	39/2285	172/18959	6.242e-04	5.721e-02	39	USH1C FAM161A CEP89 NPHP1 TTC26 CDH23 PLEKHB1 IFT57 IFT122 SAG IFT140 ARL13B ABCA4 B9D1 RPGRIP1 SUFU INHA RDH11 KIF17 CFAP126 PKD2L1 DYNC2H1 NPHP4 TTBK1 2410089E03RIK CEP41 SPA17 DYNC2LI1 TCTN2 IFT46 GLI3 FAM154A SPATA7 AHI1 ARL3 DNAH2 BBS7 MLF1 CETN1	1.88
GO:0051865	protein autoubiquitination	biological_process	12/2285	53/18959	4.456e-02	1	12	PARK2 UBE2D2A RNF141 TRIM37 RNF10 UHRF1 ASB4 TRIM17 RNF133 UBE2T RNF181 MTA1	1.88
GO:0004864	protein phosphatase inhibitor activity	molecular_function	7/2285	31/18959	1.056e-01	8.625e-01	7	PPP1R1A PPP1R36 ELFN1 PPP1R26 SMTNL1 2810408A11RIK PPP1R27	1.87
GO:0019432	triglyceride biosynthetic process	biological_process	7/2285	31/18959	1.056e-01	8.625e-01	7	DGAT2 AGPAT6 GPAT2 LPIN2 NR1H3 ACSL6 APOC3	1.87
GO:0031672	A band	cellular_component	7/2285	31/18959	1.056e-01	8.625e-01	7	MYL3 ANK2 ANK1 MYL4 SMTNL1 MYOM3 MYOM2	1.87
GO:0070585	protein localization to mitochondrion	biological_process	14/2285	62/18959	3.262e-02	1	14	YWHAZ PARK2 BAG1 MTX1 TOMM20L PPP2R2B MFN2 DUSP21 MIPEP NDUFA13 MTCH2 PINK1 PAM16 HK1	1.87
GO:0001578	microtubule bundle formation	biological_process	11/2285	49/18959	5.532e-02	1	11	SPAG17 CCDC40 CDK5RAP2 PLK1 NEURL1A LRGUK AK7 RSPH9 IFT46 RSPH1 TTLL6	1.86
GO:1902117	positive regulation of organelle assembly	biological_process	8/2285	36/18959	9.545e-02	7.874e-01	8	FAM154A KCTD17 MAPK8 ARHGEF5 MNS1 5330417C22RIK HAP1 TTBK1	1.84
GO:0043849	Ras palmitoyltransferase activity	molecular_function	8/2285	36/18959	9.545e-02	7.874e-01	8	CML2 NAT6 ZDHHC9 SATL1 ESCO2 LPCAT2B HRASLS5 HRASLS	1.84
GO:0043015	gamma-tubulin binding	molecular_function	6/2285	27/18959	1.332e-01	7.662e-01	6	FEZ1 RAB11FIP5 DIXDC1 PIFO SPATC1 CEP57	1.84
GO:0010596	negative regulation of endothelial cell migration	biological_process	8/2285	36/18959	9.545e-02	7.874e-01	8	SYNJ2BP APOH ITGB1BP1 GDF2 CSNK2B FGF2 CCDC23 SLIT2	1.84
GO:1900408	negative regulation of cellular response to oxidative stress	biological_process	4/2285	18/18959	1.873e-01	7.907e-01	4	ARC NME8 BAG5 NME5	1.84
GO:0019888	protein phosphatase regulator activity	molecular_function	14/2285	63/18959	3.648e-02	1	14	PPP2R2D PPP1R1A PPP2R2B WBP11 PPP1R26 IGBP1B PPP1R27 PPP1R36 PPP1R16A ELFN1 SMTNL1 2810408A11RIK PPP4R4 PPP2R5C	1.84
GO:0016417	S-acyltransferase activity	molecular_function	14/2285	63/18959	3.648e-02	1	14	CML2 NAT6 ZDHHC9 SATL1 ESCO2 LPCAT2B ZDHHC4 ZDHHC3 HRASLS5 ZDHHC25 ZDHHC11 MCAT HRASLS ZDHHC19	1.84
GO:0045814	negative regulation of gene expression, epigenetic	biological_process	22/2285	99/18959	1.072e-02	5.425e-01	22	4930557A04RIK H2AFB3 GM5382 HYPM TET1 1700012L04RIK GM4906 GM14483 HIST1H2AO MSL3L2 GM14478 GM14501 UHRF1 GM14482 H2AFB2 H2AFB1 DYDC2 GM5132 GM14475 MBD3L1 GM6026 DYDC1	1.84
GO:0010107	potassium ion import	biological_process	6/2285	27/18959	1.332e-01	7.662e-01	6	KCNJ12 KCNJ9 ATP1A4 KCNJ11 KCNE2 ATP1B3	1.84
GO:1900015	regulation of cytokine production involved in inflammatory response	biological_process	4/2285	18/18959	1.873e-01	7.907e-01	4	APOD IL17C IL17B ANKRD42	1.84
GO:0051957	positive regulation of amino acid transport	biological_process	4/2285	18/18959	1.873e-01	7.907e-01	4	TMEM27 TRH SLC38A3 HTR6	1.84
GO:0019707	protein-cysteine S-acyltransferase activity	molecular_function	13/2285	59/18959	4.512e-02	1	13	CML2 NAT6 ZDHHC9 SATL1 ESCO2 LPCAT2B ZDHHC4 ZDHHC3 HRASLS5 ZDHHC11 ZDHHC25 HRASLS ZDHHC19	1.83
GO:0016409	palmitoyltransferase activity	molecular_function	15/2285	68/18959	3.295e-02	1	15	CML2 NAT6 ESCO2 LPCAT2B ZDHHC4 ZDHHC3 HRASLS5 ZDHHC25 HRASLS CPT1C ZDHHC9 SATL1 CPT1B ZDHHC11 ZDHHC19	1.83
GO:0007059	chromosome segregation	biological_process	44/2285	200/18959	5.180e-04	5.027e-02	44	SPC25 VPS4A CDCA8 CHTF18 SRPK1 GSG2 REC8 NEK2 TLK2 CENPN KIF18B SPAG5 VPS4B RECQL4 SYCP3 KIF22 MAD1L1 NUSAP1 SMC1B CDCA2 CUL3 ESPL1 MEIKIN STAG3 M1AP SGOL2A ESCO2 KIF2B CDK5RAP2 CEP57 PLK1 DSCC1 BIRC5 CDCA5 NCAPG CENPE TOP2A SIRT2 ECT2 TEX14 CENPH CCNB1 HORMAD2 D1PAS1	1.83
GO:0030031	cell projection assembly	biological_process	78/2285	353/18959	4.218e-06	6.443e-04	78	FAM161A ABLIM3 NME8 AIF1 CCDC13 TTC26 TSGA10 IFT57 HAP1 TTLL8 LRGUK TTLL3 TTBK1 RAB23 IFT74 TMEM107 SPAG17 DMTN DNAAF1 NME5 IFT81 ALMS1 CCDC113 CCDC151 CEP41 2700049A03RIK DYNC2LI1 WDR35 POC1B FNBP1L SSX2IP AHI1 CCDC39 MNS1 RSPH9 IFT172 STX2 SLIT2 AKAP4 FOXJ1 MTOR CEP89 CDH13 LRRC6 WDPCP IFT122 ODF2 RSPH1 IFT140 ARL13B STK36 IFT80 DNAAF3 CCDC40 B9D1 CAPZB BBS5 PFN2 DZIP1 DYNC2H1 KCTD17 2410089E03…	1.83
GO:0016235	aggresome	cellular_component	7/2285	32/18959	1.200e-01	7.231e-01	7	PARK2 HSPB7 TRIM37 SFMBT2 RNF32 GIT1 UBD	1.82
GO:0032781	positive regulation of ATPase activity	biological_process	7/2285	32/18959	1.200e-01	7.231e-01	7	DNAJC9 HSPA2 DNAJB6 CASR ATP1B3 PFN2 MYL4	1.82
GO:0060674	placenta blood vessel development	biological_process	7/2285	32/18959	1.200e-01	7.231e-01	7	SPINT1 NFE2 JUNB OVOL2 PLG ESX1 HEY1	1.82
GO:0005874	microtubule	cellular_component	81/2285	370/18959	3.800e-06	5.914e-04	81	DYNLT3 DYNLL1 DNAL4 1700026L06RIK DNAIC1 DYNLRB2 TTLL8 TUBA8 TUBB4B KIF22 AURKA SYNJ2 NUSAP1 PRC1 DNAH8 LRRC49 TTLL4 TEKT1 KIF17 CUL3 TTLL3 TUBA3A KLC3 SPAG17 ENKD1 KIF2B CDK5RAP2 REEP2 GAS2L3 ASPM GAS8 DYNC2LI1 RMDN1 MTA1 HAUS4 TTLL13 SLC8A2 ATAT1 RADIL FIGN AURKC TEKT3 TPGS2 TEKT2 FEZ1 KNTC1 MAP1LC3A NEK2 POLB ODF2 KIF18B FKBP4 SPAG5 CDK1 HAUS1 KIF9 DYNC2H1 CASC1 TTLL6 MAP10 TUBD1 DCTN2 CAMSAP1…	1.82
GO:0051310	metaphase plate congression	biological_process	9/2285	41/18959	8.600e-02	7.918e-01	9	VPS4A CDCA8 VPS4B KIF22 MAD1L1 CDCA5 CCNB1 CENPE CUL3	1.82
GO:0007143	female meiotic division	biological_process	7/2285	32/18959	1.200e-01	7.231e-01	7	MEIKIN STAG3 SGOL2A SYCP3 AURKA SYCP2 PLK1	1.82
GO:0022839	ion gated channel activity	molecular_function	9/2285	41/18959	8.600e-02	7.918e-01	9	KCNMB4 TMEM63C CATSPER4 CATSPER2 KCNMB1 KCNU1 KCNT1 CATSPER1 PKD2L1	1.82
GO:0016234	inclusion body	cellular_component	14/2285	64/18959	4.068e-02	1	14	NUP153 PARK2 TRIM37 HERPUD1 DNAJB2 GIT1 BAG5 HAP1 UBD SNCA HSPB7 AGL SFMBT2 RNF32	1.82
GO:0021532	neural tube patterning	biological_process	10/2285	46/18959	7.733e-02	7.200e-01	10	RAB23 PAX6 TMEM107 GBX2 FGF8 SUFU IFT122 GLI3 IFT140 ARL13B	1.80
GO:1901021	positive regulation of calcium ion transmembrane transporter activity	biological_process	5/2285	23/18959	1.692e-01	8.616e-01	5	ANK2 HSPA2 KCNE3 KCNE2 HAP1	1.80
GO:0043462	regulation of ATPase activity	biological_process	10/2285	46/18959	7.733e-02	7.200e-01	10	DNAJC9 HSPA2 DNAJB6 CASR ATP1B3 LTF PFN2 TNNI3 MYL4 PAM16	1.80
GO:0032233	positive regulation of actin filament bundle assembly	biological_process	10/2285	46/18959	7.733e-02	7.200e-01	10	SERPINF2 MTOR ARHGEF15 EPHA1 ITGB1BP1 ARHGEF5 APOA1 PFN2 RAPGEF3 PFN3	1.80
GO:0005540	hyaluronic acid binding	molecular_function	5/2285	23/18959	1.692e-01	8.616e-01	5	STAB2 HAPLN3 HMMR CEMIP IMPG2	1.80
GO:0016419	S-malonyltransferase activity	molecular_function	8/2285	37/18959	1.078e-01	8.752e-01	8	CML2 NAT6 SATL1 ESCO2 LPCAT2B HRASLS5 MCAT HRASLS	1.79
GO:0004180	carboxypeptidase activity	molecular_function	8/2285	37/18959	1.078e-01	8.752e-01	8	CPA5 ACE PRSS16 CPA2 AGBL5 AGTPBP1 CPVL AGBL4	1.79
GO:0016420	malonyltransferase activity	molecular_function	8/2285	37/18959	1.078e-01	8.752e-01	8	CML2 NAT6 SATL1 ESCO2 LPCAT2B HRASLS5 MCAT HRASLS	1.79
GO:0016749	N-succinyltransferase activity	molecular_function	8/2285	37/18959	1.078e-01	8.752e-01	8	CML2 NAT6 ALAS2 SATL1 ESCO2 LPCAT2B HRASLS5 HRASLS	1.79
GO:0045839	negative regulation of mitotic nuclear division	biological_process	8/2285	37/18959	1.078e-01	8.752e-01	8	MAD2L2 BUB1B MAD1L1 TEX14 PLK1 NME6 CCNB1 CENPE	1.79
GO:0048487	beta-tubulin binding	molecular_function	8/2285	37/18959	1.078e-01	8.752e-01	8	SNCA IFT74 PDCD5 PIFO SIRT2 CAPZB PACRG CASC1	1.79
GO:0015914	phospholipid transport	biological_process	11/2285	51/18959	6.945e-02	6.654e-01	11	SCP2D1 ABCA4 1700057G04RIK ATP8B3 APOA2 CPTP PLA2G10 ATP8A2 APOA1 OSBP2 ATP9A	1.79
GO:0016413	O-acetyltransferase activity	molecular_function	9/2285	42/18959	9.659e-02	7.928e-01	9	CML2 NAT6 CRAT SATL1 ESCO2 LPCAT2B HRASLS5 GNPAT HRASLS	1.78
GO:0071173	spindle assembly checkpoint	biological_process	6/2285	28/18959	1.517e-01	8.147e-01	6	MAD1L1 TEX14 PLK1 CCNB1 CENPE BUB1B	1.78
GO:0000266	mitochondrial fission	biological_process	7/2285	33/18959	1.357e-01	7.646e-01	7	GGNBP1 PARK2 PPP2R2B PPARGC1A MFF PINK1 MTFR1L	1.76
GO:0010822	positive regulation of mitochondrion organization	biological_process	11/2285	52/18959	7.741e-02	7.183e-01	11	MMP9 PLD6 PARK2 UQCC2 PDCD5 PPARGC1A RMND1 NSUN4 PINK1 BMF PLA2G6	1.76
GO:0019835	cytolysis	biological_process	7/2285	33/18959	1.357e-01	7.646e-01	7	GZMG C8G GZME ALB C8B GZMD GZMF	1.76
GO:0048477	oogenesis	biological_process	17/2285	80/18959	3.283e-02	1	17	PLD6 NPR2 FOXL2 SOHLH1 SPO11 ASPM REC8 TDRD5 RXFP2 CCDC155 SIRT2 AURKA DDX20 YBX2 CCNB1 PABPC1L GDF9	1.76
GO:0005819	spindle	cellular_component	44/2285	208/18959	1.066e-03	8.882e-02	44	AURKC CEP89 VPS4A CDCA8 DYNLL1 KNTC1 GSG2 NEK2 CENPV POLB RSPH1 KIF18B EFHC1 SPAG5 VPS4B CDK1 KIF22 AURKA MAD1L1 NUSAP1 PRC1 CEP128 CUL3 ESPL1 MAP10 WDR62 POC1A AGBL5 CDK5RAP2 PLK1 ASPM BIRC5 CENPE DYNC1I1 MAD2L2 ATAT1 POC1B SIRT2 ECT2 CEP19 ARL3 CEP85 CCNB1 CETN1	1.76
GO:0030252	growth hormone secretion	biological_process	4/2285	19/18959	2.166e-01	8.619e-01	4	GHRL GHRH CDK16 KISS1	1.75
GO:0045780	positive regulation of bone resorption	biological_process	4/2285	19/18959	2.166e-01	8.619e-01	4	AHSG ITGB3 CAR2 HPX	1.75
GO:0015812	gamma-aminobutyric acid transport	biological_process	4/2285	19/18959	2.166e-01	8.619e-01	4	ABAT TRH APBA1 HTR6	1.75
GO:0006778	porphyrin-containing compound metabolic process	biological_process	8/2285	38/18959	1.211e-01	7.276e-01	8	ALAS2 HMOX2 ANK1 ABCB6 FECH SLC25A39 CYB5R4 SPTA1	1.75
GO:0007007	inner mitochondrial membrane organization	biological_process	4/2285	19/18959	2.166e-01	8.619e-01	4	CHCHD3 UQCC3 CHCHD6 NDUFA13	1.75
GO:0016748	succinyltransferase activity	molecular_function	8/2285	38/18959	1.211e-01	7.276e-01	8	CML2 NAT6 ALAS2 SATL1 ESCO2 LPCAT2B HRASLS5 HRASLS	1.75
GO:0045956	positive regulation of calcium ion-dependent exocytosis	biological_process	4/2285	19/18959	2.166e-01	8.619e-01	4	TMEM27 PLB1 CACNA1H CACNA1G	1.75
GO:2000757	negative regulation of peptidyl-lysine acetylation	biological_process	4/2285	19/18959	2.166e-01	8.619e-01	4	SNCA PIH1D1 SIRT3 ATG7	1.75
GO:0034453	microtubule anchoring	biological_process	8/2285	38/18959	1.211e-01	7.276e-01	8	SPAG5 ECT2 SIRT2 CEP57 TEX14 NEK2 CCNB1 CENPE	1.75
GO:0070925	organelle assembly	biological_process	106/2285	502/18959	6.170e-07	1.212e-04	106	FAM161A ABLIM3 NME8 NKX2-5 CCDC13 TTC26 EQTN TMOD1 5330417C22RIK IFT57 HAP1 TTLL8 MAPK8 AURKA EHMT2 TBC1D14 LRGUK RPL6 TTLL3 TTBK1 SPACA1 RAB23 WIPI1 IFT74 TBPL1 TMEM107 SPAG17 CASQ1 DNAAF1 NME5 ZPBP IFT81 ALMS1 CCDC113 CCDC151 ASPM CEP41 PINK1 2700049A03RIK DYNC2LI1 WDR35 HAUS4 F2 ARHGEF5 POC1B FNBP1L SSX2IP AHI1 WBP2NL CCDC39 MNS1 RSPH9 IFT172 AKAP4 FOXJ1 CEP89 FEZ1 LRRC6 NSUN4 MAP1LC3A NEK2 WD…	1.75
GO:0072562	blood microparticle	cellular_component	27/2285	128/18959	9.458e-03	4.938e-01	27	SERPINF2 YWHAZ C8G APOA2 ITGA2B HSPA2 HPX ANGPTL4 APOA1 FGG AFM OAZ3 PLG SERPINA3C SERPINA3M AHSG APCS SLC4A1 SERPINA3K KDM4D ALB HSPA1L VTN AMBP A2M ACTG2 FGB	1.75
GO:0043043	peptide biosynthetic process	biological_process	4/2285	19/18959	2.166e-01	8.619e-01	4	PCSK1 KLK1B1 HAGH GGT7	1.75
GO:1902175	regulation of oxidative stress-induced intrinsic apoptotic signaling pathway	biological_process	4/2285	19/18959	2.166e-01	8.619e-01	4	ARC NME8 BAG5 NME5	1.75
GO:0016339	calcium-dependent cell-cell adhesion via plasma membrane cell adhesion molecules	biological_process	4/2285	19/18959	2.166e-01	8.619e-01	4	PCDHGA12 CDH13 PCDH12 CDH23	1.75
GO:0033605	positive regulation of catecholamine secretion	biological_process	4/2285	19/18959	2.166e-01	8.619e-01	4	CHRNA4 PINK1 OXTR HTR6	1.75
GO:0071467	cellular response to pH	biological_process	4/2285	19/18959	2.166e-01	8.619e-01	4	RAB11FIP5 PKD1L3 SLC38A3 PKD2L1	1.75
GO:0030673	axolemma	cellular_component	4/2285	19/18959	2.166e-01	8.619e-01	4	ANK1 HRG KCNJ11 KCNH1	1.75
GO:0003283	atrial septum development	biological_process	4/2285	19/18959	2.166e-01	8.619e-01	4	DAND5 NKX2-5 GJA5 ZFPM1	1.75
GO:0030551	cyclic nucleotide binding	molecular_function	8/2285	38/18959	1.211e-01	7.276e-01	8	PDE6H PRKAR1B PRKG1 KCNH1 CNBD2 PDE6G PDE1C RAPGEF3	1.75
GO:0004712	protein serine/threonine/tyrosine kinase activity	molecular_function	9/2285	43/18959	1.080e-01	8.666e-01	9	DYRK1B DYRK3 AURKC TESK1 AURKA DYRK4 MAK MAP2K7 TESK2	1.74
GO:0015631	tubulin binding	molecular_function	54/2285	257/18959	3.579e-04	3.645e-02	54	PARK2 NME8 SPATC1 AGBL4 RAB11FIP5 KIF22 MTAP7D3 NUSAP1 PRC1 TTLL4 KIF17 FMN1 KLC3 IFT74 AGBL5 KIF2B CDK5RAP2 IFT81 GAS2L3 CETN1 S100A9 FEZ1 PPARGC1A MAP1LC3A POLB KIF18B SPAG5 PDCD5 PACRG CAPZB CCDC87 KIF9 TTLL6 CASC1 MAP10 CAMSAP1 S100A8 CEP57 1110017D15RIK PLK1 AGTPBP1 BIRC5 DIXDC1 CENPE PPP1R42 MAST2 DYNC1I1 SNCA FAM154A PIFO SIRT2 HOOK1 ARL3 TRIM54	1.74
GO:0007017	microtubule-based process	biological_process	121/2285	578/18959	1.551e-07	3.458e-05	121	SPC25 IFT43 DNAL4 DNAIC1 HAP1 LCA5 TCTE3 TUBB4B MAPK8 KIF22 NUSAP1 ADCY10 PRC1 CEP63 LRGUK PLK4 ESPL1 TTC21B KIZ STIL MARK1 CDK5RAP2 NME5 PAX6 CCDC155 SSX2IP CCDC39 RSPH9 CATSPER1 AURKC LRRC6 DNAH6 NEK2 IFT122 IFT140 STK36 KIF18B IFT80 SPAG5 ARMC4 UCHL1 CCDC40 CAPZB CCDC87 DCTN2 CEP57 CIB1 PLK1 KIF5C BIRC5 AK7 IFT46 CENPE DNALI1 DYNC1I1 TTC21A DNAH2 DPCD DYNLL1 FBXW5 CCDC13 TTC26 DYNLRB2 IFT57 TU…	1.74
GO:0070325	lipoprotein particle receptor binding	molecular_function	5/2285	24/18959	1.931e-01	8.102e-01	5	APOA1 APOA2 APOB APOC3 RELN	1.73
GO:0006997	nucleus organization	biological_process	21/2285	101/18959	2.348e-02	7.971e-01	21	NUP153 TMEM43 VPS4A TBPL1 TNP1 SPAG4 NUP35 HIST1H2BA SUN5 TSSK6 CHD5 DMRTC2 VPS4B SYCP3 WBP2NL H1FNT PRM1 SUN3 PARP11 PSME4 SYCP1	1.73
GO:0014059	regulation of dopamine secretion	biological_process	5/2285	24/18959	1.931e-01	8.102e-01	5	ABAT SNCA CHRNA4 PINK1 HTR6	1.73
GO:0014047	glutamate secretion	biological_process	6/2285	29/18959	1.717e-01	8.461e-01	6	SNCA TRH APBA1 PRKG1 NTRK2 HTR6	1.72
GO:0002793	positive regulation of peptide secretion	biological_process	22/2285	106/18959	2.109e-02	7.531e-01	22	S100A9 PARK2 PFKM CASR TRH S100A8 ATG7 FGG ABAT PEX5L KISS1 CFTR PAX6 GHRH NNAT MPC2 TMEM27 GHRL SIRT3 OXCT2A PLA2G6 FGB	1.72
GO:0051019	mitogen-activated protein kinase binding	molecular_function	6/2285	29/18959	1.717e-01	8.461e-01	6	ACE MICALCL NBR1 PEBP1 ABL1 PRKG1	1.72
GO:0032094	response to food	biological_process	6/2285	29/18959	1.717e-01	8.461e-01	6	PYY MTOR GHRL GHRH SLC25A25 NPFF	1.72
GO:0019005	SCF ubiquitin ligase complex	cellular_component	7/2285	34/18959	1.525e-01	8.179e-01	7	FBXO39 FBXW5 FBXO2 FBXL19 FBXO44 CCNF FBXO15	1.71
GO:0019212	phosphatase inhibitor activity	molecular_function	7/2285	34/18959	1.525e-01	8.179e-01	7	PPP1R1A PPP1R26 PPP1R27 PPP1R36 ELFN1 SMTNL1 2810408A11RIK	1.71
GO:0031968	organelle outer membrane	cellular_component	33/2285	161/18959	6.550e-03	3.832e-01	33	PLD6 MTOR MSTO1 MTX1 SPATA19 MFF PRG3 MTCH2 SPATA18 ABCB6 CPT1C MFN2 RAB11FIP5 GPAT2 CPT1B AGTR1A SYNJ2 RSAD2 PPP1CC SYNJ2BP ANKZF1 PINK1 BCL2L1 ACSL6 HK1 SNCA TOMM20L PPP2R2B CCDC155 PEBP1 DHCR7 SMCP BNIP3L	1.70
GO:0015459	potassium channel regulator activity	molecular_function	8/2285	39/18959	1.354e-01	7.634e-01	8	LRRC26 KCNMB4 KCNE3 KCNE2 KCNIP4 KCNK2 KCNMB1 ANK2	1.70
GO:0030667	secretory granule membrane	cellular_component	13/2285	64/18959	7.551e-02	7.062e-01	13	TEKT3 SPACA1 TEX101 EQTN PNLIPRP2 ICA1 AQP1 SNCA IZUMO1 ZP3R SLC2A3 PCSK4 TMEM190	1.69
GO:0004222	metalloendopeptidase activity	molecular_function	21/2285	103/18959	2.812e-02	8.991e-01	21	ADAMTS15 MMP9 ECEL1 ADAM32 ADAM26A ADAM21 ADAM25 MIPEP ADAM11 ADAM24 ADAM1B MEP1A ADAM5 THOP1 MMEL1 ADAM1A ADAMTS7 ADAM2 MMP8 KEL ADAM18	1.69
GO:0017156	calcium ion regulated exocytosis	biological_process	14/2285	69/18959	6.733e-02	6.473e-01	14	CACNA1G EQTN SPESP1 CACNA1H ACR TNP2 PLCD4 PKDREJ TMEM27 PLB1 SPINK2 PCSK4 STX2 SPINK3	1.68
GO:0000287	magnesium ion binding	molecular_function	36/2285	179/18959	6.104e-03	3.649e-01	36	DYRK3 NT5C3 PGP 4933405O20RIK TSSK2 NT5C3B PGM5 SRPK1 HPGDS ADCY10 MAP2K7 STK11 ATP8B3 CASR MARK1 ENDOV FARS2 ATP8A2 TSSK1 CIB4 PINK1 BRSK2 MAST2 ATP9A HACL1 TSSK6 SNCA ADCY2 NLK ABL1 TOP2A TSSK4 FOXK2 SIK2 ENO4 NT5C1B	1.67
GO:0000026	alpha-1,2-mannosyltransferase activity	molecular_function	12/2285	60/18959	9.333e-02	7.714e-01	12	GLT8D2 GLT8D1 DPY19L1 ALG9 B4GALT2 MGAT4E POMGNT1 GCNT7 GALNTL6 DPY19L2 GALNT16 MGAT4D	1.66
GO:0016750	O-succinyltransferase activity	molecular_function	7/2285	35/18959	1.705e-01	8.555e-01	7	CML2 NAT6 SATL1 ESCO2 LPCAT2B HRASLS5 HRASLS	1.66
GO:0006626	protein targeting to mitochondrion	biological_process	9/2285	45/18959	1.335e-01	7.663e-01	9	YWHAZ MTX1 TOMM20L PPP2R2B MFN2 MIPEP DUSP21 NDUFA13 PAM16	1.66
GO:0018712	3-hydroxybutyryl-CoA thiolase activity	molecular_function	7/2285	35/18959	1.705e-01	8.555e-01	7	CML2 NAT6 SATL1 ESCO2 LPCAT2B HRASLS5 HRASLS	1.66
GO:0052858	peptidyl-lysine N-acetyltransferase activity, acting on acetyl phosphate as donor	molecular_function	7/2285	35/18959	1.705e-01	8.555e-01	7	CML2 NAT6 SATL1 ESCO2 LPCAT2B HRASLS5 HRASLS	1.66
GO:0004147	dihydrolipoamide branched chain acyltransferase activity	molecular_function	7/2285	35/18959	1.705e-01	8.555e-01	7	CML2 NAT6 SATL1 ESCO2 LPCAT2B HRASLS5 HRASLS	1.66
GO:0090314	positive regulation of protein targeting to membrane	biological_process	4/2285	20/18959	2.480e-01	9.524e-01	4	ITGB1BP1 CEMIP PDZK1 CIB1	1.66
GO:0043806	keto acid formate lyase activity	molecular_function	7/2285	35/18959	1.705e-01	8.555e-01	7	CML2 NAT6 SATL1 ESCO2 LPCAT2B HRASLS5 HRASLS	1.66
GO:0042417	dopamine metabolic process	biological_process	7/2285	35/18959	1.705e-01	8.555e-01	7	PARK2 SNCA AGTR1A RNLS NPR1 ABAT SNCAIP	1.66
GO:0034915	2-methylhexanoyl-CoA C-acetyltransferase activity	molecular_function	7/2285	35/18959	1.705e-01	8.555e-01	7	CML2 NAT6 SATL1 ESCO2 LPCAT2B HRASLS5 HRASLS	1.66
GO:0034737	ergosterol O-acyltransferase activity	molecular_function	7/2285	35/18959	1.705e-01	8.555e-01	7	CML2 NAT6 SATL1 ESCO2 LPCAT2B HRASLS5 HRASLS	1.66
GO:0042056	chemoattractant activity	molecular_function	5/2285	25/18959	2.188e-01	8.648e-01	5	FGF8 SCG2 FGF2 S100A7A SAA1	1.66
GO:0070528	protein kinase C signaling	biological_process	6/2285	30/18959	1.930e-01	8.110e-01	6	AKAP12 MAS1 ULK4 SEZ6 CAPZB PLA2G6	1.66
GO:0002534	cytokine production involved in inflammatory response	biological_process	4/2285	20/18959	2.480e-01	9.524e-01	4	APOD IL17C IL17B ANKRD42	1.66
GO:0032095	regulation of response to food	biological_process	4/2285	20/18959	2.480e-01	9.524e-01	4	PYY MTOR GHRL NPFF	1.66
GO:0034738	lanosterol O-acyltransferase activity	molecular_function	7/2285	35/18959	1.705e-01	8.555e-01	7	CML2 NAT6 SATL1 ESCO2 LPCAT2B HRASLS5 HRASLS	1.66
GO:0043741	L-2-aminoadipate N-acetyltransferase activity	molecular_function	7/2285	35/18959	1.705e-01	8.555e-01	7	CML2 NAT6 SATL1 ESCO2 LPCAT2B HRASLS5 HRASLS	1.66
GO:0090277	positive regulation of peptide hormone secretion	biological_process	20/2285	100/18959	3.740e-02	1	20	PARK2 PFKM CASR TRH ATG7 FGG ABAT PEX5L KISS1 CFTR PAX6 GHRH NNAT MPC2 TMEM27 GHRL SIRT3 OXCT2A PLA2G6 FGB	1.66
GO:0002052	positive regulation of neuroblast proliferation	biological_process	5/2285	25/18959	2.188e-01	8.648e-01	5	DCT ASPM PAX6 FOXG1 GLI3	1.66
GO:0005242	inward rectifier potassium channel activity	molecular_function	4/2285	20/18959	2.480e-01	9.524e-01	4	KCNJ12 KCNJ9 KCNJ11 KCNE2	1.66
GO:0016752	sinapoyltransferase activity	molecular_function	7/2285	35/18959	1.705e-01	8.555e-01	7	CML2 NAT6 SATL1 ESCO2 LPCAT2B HRASLS5 HRASLS	1.66
GO:0034919	butyryl-CoA 2-C-propionyltransferase activity	molecular_function	7/2285	35/18959	1.705e-01	8.555e-01	7	CML2 NAT6 SATL1 ESCO2 LPCAT2B HRASLS5 HRASLS	1.66
GO:0030195	negative regulation of blood coagulation	biological_process	7/2285	35/18959	1.705e-01	8.555e-01	7	SERPINF2 APOH TMPRSS6 FGG PROC PLG FGB	1.66
GO:0034848	naphthyl-2-oxomethyl-succinyl-CoA succinyl transferase activity	molecular_function	7/2285	35/18959	1.705e-01	8.555e-01	7	CML2 NAT6 SATL1 ESCO2 LPCAT2B HRASLS5 HRASLS	1.66
GO:0021871	forebrain regionalization	biological_process	5/2285	25/18959	2.188e-01	8.648e-01	5	FGF8 TTC21B PAX6 NKX2-1 GLI3	1.66
GO:0031305	integral component of mitochondrial inner membrane	cellular_component	4/2285	20/18959	2.480e-01	9.524e-01	4	CHCHD3 UQCC3 CHCHD6 PTPMT1	1.66
GO:0030071	regulation of mitotic metaphase/anaphase transition	biological_process	8/2285	40/18959	1.508e-01	8.125e-01	8	MAD2L2 BUB1B MAD1L1 TEX14 PLK1 CCNB1 CENPE CUL3	1.66
GO:0018031	peptidyl-lysine N6-palmitoyltransferase activity	molecular_function	7/2285	35/18959	1.705e-01	8.555e-01	7	CML2 NAT6 SATL1 ESCO2 LPCAT2B HRASLS5 HRASLS	1.66
GO:0019705	protein-cysteine S-myristoyltransferase activity	molecular_function	7/2285	35/18959	1.705e-01	8.555e-01	7	CML2 NAT6 SATL1 ESCO2 LPCAT2B HRASLS5 HRASLS	1.66
GO:0010738	regulation of protein kinase A signaling	biological_process	4/2285	20/18959	2.480e-01	9.524e-01	4	AKAP12 SPHKAP AKAP3 AKAP4	1.66
GO:0016412	serine O-acyltransferase activity	molecular_function	7/2285	35/18959	1.705e-01	8.555e-01	7	CML2 NAT6 SATL1 ESCO2 LPCAT2B HRASLS5 HRASLS	1.66
GO:0052770	coenzyme F390-A hydrolase activity	molecular_function	6/2285	30/18959	1.930e-01	8.110e-01	6	DCP1B ABHD16B NDST4 ABHD14A ABHD8 APTX	1.66
GO:0018713	3-ketopimelyl-CoA thiolase activity	molecular_function	7/2285	35/18959	1.705e-01	8.555e-01	7	CML2 NAT6 SATL1 ESCO2 LPCAT2B HRASLS5 HRASLS	1.66
GO:0034945	2,6-dimethyl-5-methylene-3-oxo-heptanoyl-CoA C-acetyltransferase activity	molecular_function	7/2285	35/18959	1.705e-01	8.555e-01	7	CML2 NAT6 SATL1 ESCO2 LPCAT2B HRASLS5 HRASLS	1.66
GO:0019105	N-palmitoyltransferase activity	molecular_function	7/2285	35/18959	1.705e-01	8.555e-01	7	CML2 NAT6 SATL1 ESCO2 LPCAT2B HRASLS5 HRASLS	1.66
GO:0043764	UDP-3-O-[3-hydroxymyristoyl] glucosamine N-acyltransferase activity	molecular_function	7/2285	35/18959	1.705e-01	8.555e-01	7	CML2 NAT6 SATL1 ESCO2 LPCAT2B HRASLS5 HRASLS	1.66
GO:0052771	coenzyme F390-G hydrolase activity	molecular_function	6/2285	30/18959	1.930e-01	8.110e-01	6	DCP1B ABHD16B NDST4 ABHD14A ABHD8 APTX	1.66
GO:0019186	acyl-CoA N-acyltransferase activity	molecular_function	7/2285	35/18959	1.705e-01	8.555e-01	7	CML2 NAT6 SATL1 ESCO2 LPCAT2B HRASLS5 HRASLS	1.66
GO:0032216	glucosaminyl-phosphotidylinositol O-acyltransferase activity	molecular_function	7/2285	35/18959	1.705e-01	8.555e-01	7	CML2 NAT6 SATL1 ESCO2 LPCAT2B HRASLS5 HRASLS	1.66
GO:0060850	regulation of transcription involved in cell fate commitment	biological_process	4/2285	20/18959	2.480e-01	9.524e-01	4	CHD5 PAX6 NKX6-2 ETV2	1.66
GO:0042753	positive regulation of circadian rhythm	biological_process	5/2285	25/18959	2.188e-01	8.648e-01	5	GHRL NKX2-1 GHRH PRKG1 ALB	1.66
GO:0008951	palmitoleoyl [acyl-carrier-protein]-dependent acyltransferase activity	molecular_function	7/2285	35/18959	1.705e-01	8.555e-01	7	CML2 NAT6 SATL1 ESCO2 LPCAT2B HRASLS5 HRASLS	1.66
GO:0014048	regulation of glutamate secretion	biological_process	4/2285	20/18959	2.480e-01	9.524e-01	4	SNCA TRH PRKG1 HTR6	1.66
GO:0045601	regulation of endothelial cell differentiation	biological_process	4/2285	20/18959	2.480e-01	9.524e-01	4	ATOH8 NOTCH4 ETV2 GDF2	1.66
GO:0034851	2,4,4-trimethyl-3-oxopentanoyl-CoA 2-C-propanoyl transferase activity	molecular_function	7/2285	35/18959	1.705e-01	8.555e-01	7	CML2 NAT6 SATL1 ESCO2 LPCAT2B HRASLS5 HRASLS	1.66
GO:0018030	peptidyl-lysine N6-myristoyltransferase activity	molecular_function	7/2285	35/18959	1.705e-01	8.555e-01	7	CML2 NAT6 SATL1 ESCO2 LPCAT2B HRASLS5 HRASLS	1.66
GO:1901984	negative regulation of protein acetylation	biological_process	4/2285	20/18959	2.480e-01	9.524e-01	4	SNCA PIH1D1 SIRT3 ATG7	1.66
GO:0019867	outer membrane	cellular_component	33/2285	165/18959	9.091e-03	4.870e-01	33	PLD6 MTOR MSTO1 MTX1 SPATA19 MFF PRG3 MTCH2 SPATA18 ABCB6 CPT1C MFN2 RAB11FIP5 GPAT2 CPT1B AGTR1A SYNJ2 RSAD2 PPP1CC SYNJ2BP ANKZF1 PINK1 BCL2L1 ACSL6 HK1 SNCA TOMM20L PPP2R2B CCDC155 PEBP1 DHCR7 SMCP BNIP3L	1.66
GO:0046941	azetidine-2-carboxylic acid acetyltransferase activity	molecular_function	7/2285	35/18959	1.705e-01	8.555e-01	7	CML2 NAT6 SATL1 ESCO2 LPCAT2B HRASLS5 HRASLS	1.66
GO:0034703	cation channel complex	cellular_component	29/2285	145/18959	1.396e-02	6.398e-01	29	KCNMB4 HERPUD1 CATSPERG2 PEX5L PKD1L3 KCNIP4 CATSPER4 KCNK2 CATSPERG1 NOS1AP PKD2L1 LRRC26 HSPA2 KCNJ11 KCNH1 KCNU1 KCNA7 KCNG4 CACNA1H KCNT1 CACNG4 KCNE3 KCNE2 CACNB1 CATSPER2 KCNMB1 CATSPERD CATSPER3 CATSPER1	1.66
GO:0018711	benzoyl acetate-CoA thiolase activity	molecular_function	7/2285	35/18959	1.705e-01	8.555e-01	7	CML2 NAT6 SATL1 ESCO2 LPCAT2B HRASLS5 HRASLS	1.66
GO:0008198	ferrous iron binding	molecular_function	4/2285	20/18959	2.480e-01	9.524e-01	4	SNCA ALKBH3 ISCA1 HPX	1.66
GO:0016753	O-sinapoyltransferase activity	molecular_function	7/2285	35/18959	1.705e-01	8.555e-01	7	CML2 NAT6 SATL1 ESCO2 LPCAT2B HRASLS5 HRASLS	1.66
GO:0005741	mitochondrial outer membrane	cellular_component	29/2285	146/18959	1.513e-02	6.820e-01	29	PLD6 MTOR MSTO1 MTX1 SPATA19 MFF PRG3 MTCH2 SPATA18 ABCB6 CPT1C MFN2 RAB11FIP5 GPAT2 CPT1B SYNJ2 RSAD2 PPP1CC SYNJ2BP ANKZF1 PINK1 BCL2L1 ACSL6 HK1 TOMM20L PPP2R2B PEBP1 SMCP BNIP3L	1.65
GO:0061178	regulation of insulin secretion involved in cellular response to glucose stimulus	biological_process	12/2285	61/18959	1.025e-01	8.388e-01	12	NRXN1 PARK2 NDUFAF2 ATG7 MPC2 TMEM27 BIRC5 OXCT2A BRSK2 CDK16 PLA2G6 CFTR	1.63
GO:0072655	establishment of protein localization to mitochondrion	biological_process	11/2285	56/18959	1.156e-01	8.988e-01	11	YWHAZ MTX1 TOMM20L PPP2R2B MFN2 MIPEP DUSP21 NDUFA13 PINK1 PAM16 HK1	1.63
GO:0032993	protein-DNA complex	cellular_component	63/2285	321/18959	6.254e-04	5.669e-02	63	SPC25 CDCA8 CENPP DYNLT3 DYNLL1 HYPM TCF3 CENPU REC8 CENPV HIST1H2BA CENPN TNP2 SYCP3 LRWD1 AURKA SMC1B ITGB3BP D2WSU81E POLE 1700024P04RIK STAG3 SGOL2A TNP1 KIF2B KAT8 DSCC1 HIST1H3C SMARCAL1 KDM4D TEX14 H2AFB1 AURKC H2AFB3 KNTC1 CENPK NEK2 SPAG5 MAD1L1 GINS1 PRM1 HILS1 MEIKIN MIS18BP1 ESCO2 DCTN2 BUB1B PLK1 BIRC5 HIST1H2BP HIST1H4A NCAPG CENPE PPP2R5C DYNC1I1 CENPI HIST1H1T ZWILCH POLE3 PRM3 H2…	1.63
GO:0032465	regulation of cytokinesis	biological_process	11/2285	56/18959	1.156e-01	8.988e-01	11	AURKC MAP10 VPS4A SDCCAG3 ECT2 AURKA TEX14 CCP110 GIT1 CENPV CUL3	1.63
GO:0030496	midbody	cellular_component	21/2285	107/18959	3.956e-02	9.919e-01	21	AURKC MAP10 VPS4A SDCCAG3 CDCA8 AGBL5 PLK1 ASPM BIRC5 NEK2 ANKRD54 CENPE VPS4B SCCPDH SIRT2 ECT2 CDK1 ARL3 TEX14 PRC1 STX2	1.63
GO:0016811	hydrolase activity, acting on carbon-nitrogen (but not peptide) bonds, in linear amides	molecular_function	16/2285	82/18959	6.996e-02	6.695e-01	16	NGLY1 PIGL YDJC KLK1B3 ASRGL1 KLK1B5 AMDHD2 MACROD1 KLK1B16 KLK1B1 KLK1B21 KLK1B8 EGFBP2 SIRT2 SIRT3 KLK1B9	1.62
GO:0030858	positive regulation of epithelial cell differentiation	biological_process	9/2285	46/18959	1.475e-01	7.973e-01	9	PAX6 MESP1 AHI1 GDF2 ATOH8 FOXA3 OVOL2 ETV2 FOXJ1	1.62
GO:0050699	WW domain binding	molecular_function	6/2285	31/18959	2.158e-01	8.604e-01	6	ATCAY TCEAL7 WBP11 NFE2 TBX1 WBP2NL	1.61
GO:0003081	regulation of systemic arterial blood pressure by renin-angiotensin	biological_process	6/2285	31/18959	2.158e-01	8.604e-01	6	SERPINF2 ACE NKX2-1 EGFBP2 GJA5 AGTR1A	1.61
GO:0003179	heart valve morphogenesis	biological_process	6/2285	31/18959	2.158e-01	8.604e-01	6	MTOR HEYL GATA3 GJA5 ZFPM1 HEY1	1.61
GO:0032892	positive regulation of organic acid transport	biological_process	7/2285	36/18959	1.897e-01	7.996e-01	7	TRH PLA2G10 HTR6 TMEM27 SLC38A3 ACSL6 PLA2G6	1.61
GO:0019208	phosphatase regulator activity	molecular_function	14/2285	72/18959	8.842e-02	7.945e-01	14	PPP1R1A WBP11 PPP1R26 PPP1R27 2810408A11RIK PPP4R4 PPP2R5C PPP2R2D PPP2R2B IGBP1B PPP1R36 PPP1R16A ELFN1 SMTNL1	1.61
GO:0031513	nonmotile primary cilium	cellular_component	27/2285	139/18959	2.383e-02	8.023e-01	27	USH1C FAM161A CEP89 NPHP1 CDH23 PLEKHB1 IFT57 IFT122 SAG IFT140 ABCA4 B9D1 RPGRIP1 INHA RDH11 KIF17 PKD2L1 NPHP4 TTBK1 2410089E03RIK TCTN2 SPATA7 AHI1 ARL3 BBS7 MLF1 CETN1	1.61
GO:0009132	nucleoside diphosphate metabolic process	biological_process	7/2285	36/18959	1.897e-01	7.996e-01	7	AK1 NME8 AK8 NME5 NME6 AK7 NUDT9	1.61
GO:0030523	dihydrolipoamide S-acyltransferase activity	molecular_function	7/2285	36/18959	1.897e-01	7.996e-01	7	CML2 NAT6 SATL1 ESCO2 LPCAT2B HRASLS5 HRASLS	1.61
GO:0016414	O-octanoyltransferase activity	molecular_function	7/2285	36/18959	1.897e-01	7.996e-01	7	CML2 NAT6 SATL1 ESCO2 LPCAT2B HRASLS5 HRASLS	1.61
GO:0016751	S-succinyltransferase activity	molecular_function	7/2285	36/18959	1.897e-01	7.996e-01	7	CML2 NAT6 SATL1 ESCO2 LPCAT2B HRASLS5 HRASLS	1.61
GO:0015929	hexosaminidase activity	molecular_function	19/2285	98/18959	5.385e-02	1	19	SPAM1 GLT8D1 AI464131 B4GALT2 POMGNT1 GLB1L DPY19L2 CEMIP ACE GLT8D2 DPY19L1 MGAT4E GCNT7 GALNTL6 CHIL3 HYAL5 HYAL6 GALNT16 MGAT4D	1.61
GO:0007595	lactation	biological_process	6/2285	31/18959	2.158e-01	8.604e-01	6	AGPAT6 ATP7B NEURL1A SOCS2 OXTR ATP2B2	1.61
GO:0045061	thymic T cell selection	biological_process	5/2285	26/18959	2.461e-01	9.477e-01	5	AIRE GATA3 STK11 FOXN1 GLI3	1.60
GO:0051180	vitamin transport	biological_process	5/2285	26/18959	2.461e-01	9.477e-01	5	APOA1 SLC2A3 DDA1 AFM FBP1	1.60
GO:0090200	positive regulation of release of cytochrome c from mitochondria	biological_process	5/2285	26/18959	2.461e-01	9.477e-01	5	MMP9 PINK1 PDCD5 BMF PLA2G6	1.60
GO:0004867	serine-type endopeptidase inhibitor activity	molecular_function	23/2285	119/18959	3.713e-02	1	23	SERPINB1B SERPINF2 SPINT1 WFDC3 PZP MUG1 SERPINA3C SERPINA3M SERPINA1A ITIH3 SERPINA1C SERPINA1D PEBP1 SERPINA3K MUG2 PBP2 SPINK2 AMBP A2M SERPINA1E SERPINA1B SPINK4 SPINK3	1.60
GO:0006749	glutathione metabolic process	biological_process	9/2285	47/18959	1.625e-01	8.604e-01	9	OPLAH HAGH GPX4 TXNRD3 GSTO2 GSTM4 GSTT4 GSTM5 GGT7	1.59
GO:0030837	negative regulation of actin filament polymerization	biological_process	9/2285	47/18959	1.625e-01	8.604e-01	9	CAPZA3 DMTN CAPZB TMOD1 PFN4 PFN2 SLIT2 TMOD4 SPTA1	1.59
GO:0051966	regulation of synaptic transmission, glutamatergic	biological_process	9/2285	47/18959	1.625e-01	8.604e-01	9	NRXN1 PARK2 MAPK8IP2 NGFR RELN NTRK2 GRM1 OXTR PLA2G6	1.59
GO:0021801	cerebral cortex radial glia guided migration	biological_process	4/2285	21/18959	2.814e-01	9.128e-01	4	SOCS7 FOXG1 GLI3 RELN	1.58
GO:0007091	metaphase/anaphase transition of mitotic cell cycle	biological_process	8/2285	42/18959	1.845e-01	9.043e-01	8	MAD2L2 BUB1B MAD1L1 TEX14 PLK1 CCNB1 CENPE CUL3	1.58
GO:0003203	endocardial cushion morphogenesis	biological_process	4/2285	21/18959	2.814e-01	9.128e-01	4	FGF8 HEYL MSX1 HEY1	1.58
GO:0031304	intrinsic component of mitochondrial inner membrane	cellular_component	4/2285	21/18959	2.814e-01	9.128e-01	4	CHCHD3 UQCC3 CHCHD6 PTPMT1	1.58
GO:0010866	regulation of triglyceride biosynthetic process	biological_process	4/2285	21/18959	2.814e-01	9.128e-01	4	DGAT2 NR1H3 APOC3 ACSL6	1.58
GO:0042423	catecholamine biosynthetic process	biological_process	4/2285	21/18959	2.814e-01	9.128e-01	4	HAND2 SNCA GATA3 AGTR1A	1.58
GO:0021884	forebrain neuron development	biological_process	4/2285	21/18959	2.814e-01	9.128e-01	4	FGF8 FOXG1 GBX2 ATG7	1.58
GO:0004707	MAP kinase activity	molecular_function	4/2285	21/18959	2.814e-01	9.128e-01	4	MAK MAPK8 NLK MAPK6	1.58
GO:0019825	oxygen binding	molecular_function	4/2285	21/18959	2.814e-01	9.128e-01	4	CYP2F2 HBB-B2 EGLN2 ALB	1.58
GO:0090207	regulation of triglyceride metabolic process	biological_process	8/2285	42/18959	1.845e-01	9.043e-01	8	APOH NR1H3 APOA1 DGAT2 LMF1 AADAC ACSL6 APOC3	1.58
GO:0000786	nucleosome	cellular_component	16/2285	84/18959	8.269e-02	7.638e-01	16	1700024P04RIK H2AFB3 TNP1 HYPM TCF3 HIST1H2BP HIST1H4A HIST1H2BA TNP2 HIST1H1T HIST1H3C PRM3 H2AFB2 PRM1 H2AFB1 HILS1	1.58
GO:0050482	arachidonic acid secretion	biological_process	4/2285	21/18959	2.814e-01	9.128e-01	4	PLA2G4F ACE PLA2G10 PLA2G6	1.58
GO:0008037	cell recognition	biological_process	25/2285	131/18959	3.464e-02	9.956e-01	25	GIT1 TNP2 ZP3R PRSS37 PCSK4 GLIPR1L1 CRTAM ATP8B3 ZPBP PVRL3 SPA17 ZAN ACR ZPBP2 IZUMO1 HIST1H1T ADAM3 ADAM1A HSPA1L CLGN SLXL1 SPACA3 FOXG1 SMCP TCP1	1.58
GO:0031307	integral component of mitochondrial outer membrane	cellular_component	4/2285	21/18959	2.814e-01	9.128e-01	4	SYNJ2BP TOMM20L PINK1 ABCB6	1.58
GO:0004029	aldehyde dehydrogenase (NAD) activity	molecular_function	4/2285	21/18959	2.814e-01	9.128e-01	4	ALDH1A2 ALDH3B2 ALDH8A1 ALDH16A1	1.58
GO:0034377	plasma lipoprotein particle assembly	biological_process	4/2285	21/18959	2.814e-01	9.128e-01	4	APOA1 APOA2 FECH APOC3	1.58
GO:0042283	dolichyl pyrophosphate Glc1Man9GlcNAc2 alpha-1,3-glucosyltransferase activity	molecular_function	11/2285	58/18959	1.387e-01	7.804e-01	11	GLT8D2 GLT8D1 DPY19L1 B4GALT2 MGAT4E POMGNT1 GCNT7 GALNTL6 DPY19L2 GALNT16 MGAT4D	1.57
GO:0032272	negative regulation of protein polymerization	biological_process	11/2285	58/18959	1.387e-01	7.804e-01	11	FKBP4 SNCA CAPZA3 DMTN CAPZB TMOD1 PFN4 PFN2 SLIT2 TMOD4 SPTA1	1.57
GO:0086010	membrane depolarization during action potential	biological_process	7/2285	37/18959	2.101e-01	8.657e-01	7	CATSPER4 CATSPER2 CACNA1G CACNA1H GJA5 CATSPER3 CATSPER1	1.57
GO:0052639	salicylic acid glucosyltransferase (ester-forming) activity	molecular_function	11/2285	58/18959	1.387e-01	7.804e-01	11	GLT8D2 GLT8D1 DPY19L1 B4GALT2 MGAT4E GCNT7 GALNTL6 POMGNT1 DPY19L2 GALNT16 MGAT4D	1.57
GO:0005881	cytoplasmic microtubule	cellular_component	11/2285	58/18959	1.387e-01	7.804e-01	11	MAP10 KIF18B FAM154A ENKD1 SAA1 1700026L06RIK REEP2 ARL3 SYNJ2 BIRC5 CASC1	1.57
GO:0035496	lipopolysaccharide-1,5-galactosyltransferase activity	molecular_function	11/2285	58/18959	1.387e-01	7.804e-01	11	GLT8D2 GLT8D1 DPY19L1 B4GALT2 MGAT4E GCNT7 GALNTL6 POMGNT1 DPY19L2 GALNT16 MGAT4D	1.57
GO:0016418	S-acetyltransferase activity	molecular_function	7/2285	37/18959	2.101e-01	8.657e-01	7	CML2 NAT6 SATL1 ESCO2 LPCAT2B HRASLS5 HRASLS	1.57
GO:0008921	lipopolysaccharide-1,6-galactosyltransferase activity	molecular_function	11/2285	58/18959	1.387e-01	7.804e-01	11	GLT8D2 GLT8D1 DPY19L1 B4GALT2 MGAT4E GCNT7 GALNTL6 POMGNT1 DPY19L2 GALNT16 MGAT4D	1.57
GO:0080062	cytokinin 9-beta-glucosyltransferase activity	molecular_function	11/2285	58/18959	1.387e-01	7.804e-01	11	GLT8D2 GLT8D1 DPY19L1 B4GALT2 MGAT4E GCNT7 GALNTL6 POMGNT1 DPY19L2 GALNT16 MGAT4D	1.57
GO:0052824	dolichyl-pyrophosphate Man7GlcNAc2 alpha-1,6-mannosyltransferase activity	molecular_function	11/2285	58/18959	1.387e-01	7.804e-01	11	GLT8D2 GLT8D1 DPY19L1 B4GALT2 MGAT4E GCNT7 GALNTL6 POMGNT1 DPY19L2 GALNT16 MGAT4D	1.57
GO:0018717	9-phenanthrol glycosyltransferase activity	molecular_function	11/2285	58/18959	1.387e-01	7.804e-01	11	GLT8D2 GLT8D1 DPY19L1 B4GALT2 MGAT4E GCNT7 GALNTL6 POMGNT1 DPY19L2 GALNT16 MGAT4D	1.57
GO:0009925	basal plasma membrane	cellular_component	7/2285	37/18959	2.101e-01	8.657e-01	7	ACE RHCG SLC27A5 HPX MYO1A AQP1 RAPGEF3	1.57
GO:0019112	phenanthrol glycosyltransferase activity	molecular_function	11/2285	58/18959	1.387e-01	7.804e-01	11	GLT8D2 GLT8D1 DPY19L1 B4GALT2 MGAT4E POMGNT1 GCNT7 GALNTL6 DPY19L2 GALNT16 MGAT4D	1.57
GO:0052640	salicylic acid glucosyltransferase (glucoside-forming) activity	molecular_function	11/2285	58/18959	1.387e-01	7.804e-01	11	GLT8D2 GLT8D1 DPY19L1 B4GALT2 MGAT4E POMGNT1 GCNT7 GALNTL6 DPY19L2 GALNT16 MGAT4D	1.57
GO:0003980	UDP-glucose:glycoprotein glucosyltransferase activity	molecular_function	11/2285	58/18959	1.387e-01	7.804e-01	11	GLT8D2 GLT8D1 DPY19L1 B4GALT2 MGAT4E GCNT7 GALNTL6 POMGNT1 DPY19L2 GALNT16 MGAT4D	1.57
GO:0045140	inositol phosphoceramide synthase activity	molecular_function	11/2285	58/18959	1.387e-01	7.804e-01	11	GLT8D2 GLT8D1 DPY19L1 B4GALT2 MGAT4E GCNT7 GALNTL6 POMGNT1 DPY19L2 GALNT16 MGAT4D	1.57
GO:0019107	myristoyltransferase activity	molecular_function	7/2285	37/18959	2.101e-01	8.657e-01	7	CML2 NAT6 SATL1 ESCO2 LPCAT2B HRASLS5 HRASLS	1.57
GO:0018718	1,2-dihydroxy-phenanthrene glycosyltransferase activity	molecular_function	11/2285	58/18959	1.387e-01	7.804e-01	11	GLT8D2 GLT8D1 DPY19L1 B4GALT2 MGAT4E GCNT7 GALNTL6 POMGNT1 DPY19L2 GALNT16 MGAT4D	1.57
GO:0042461	photoreceptor cell development	biological_process	10/2285	53/18959	1.571e-01	8.399e-01	10	PAX6 NPHP1 AHI1 RPGRIP1 TTC26 NTRK2 ALMS1 ARL3 IFT140 NPHP4	1.57
GO:0016759	cellulose synthase activity	molecular_function	11/2285	58/18959	1.387e-01	7.804e-01	11	GLT8D2 GLT8D1 DPY19L1 B4GALT2 MGAT4E GCNT7 GALNTL6 POMGNT1 DPY19L2 GALNT16 MGAT4D	1.57
GO:0018715	9-phenanthrol UDP-glucuronosyltransferase activity	molecular_function	11/2285	58/18959	1.387e-01	7.804e-01	11	GLT8D2 GLT8D1 DPY19L1 B4GALT2 MGAT4E POMGNT1 GCNT7 GALNTL6 DPY19L2 GALNT16 MGAT4D	1.57
GO:2000179	positive regulation of neural precursor cell proliferation	biological_process	10/2285	53/18959	1.571e-01	8.399e-01	10	DCT PAX6 C330027C09RIK HPX NGFR CDON ASPM FGF2 FOXG1 GLI3	1.57
GO:0004772	sterol O-acyltransferase activity	molecular_function	7/2285	37/18959	2.101e-01	8.657e-01	7	CML2 NAT6 SATL1 ESCO2 LPCAT2B HRASLS5 HRASLS	1.57
GO:0052641	benzoic acid glucosyltransferase activity	molecular_function	11/2285	58/18959	1.387e-01	7.804e-01	11	GLT8D2 GLT8D1 DPY19L1 B4GALT2 MGAT4E GCNT7 GALNTL6 POMGNT1 DPY19L2 GALNT16 MGAT4D	1.57
GO:0016415	octanoyltransferase activity	molecular_function	7/2285	37/18959	2.101e-01	8.657e-01	7	CML2 NAT6 SATL1 ESCO2 LPCAT2B HRASLS5 HRASLS	1.57
GO:0032994	protein-lipid complex	cellular_component	7/2285	37/18959	2.101e-01	8.657e-01	7	APOH APOA2 APOB SAA1 APOF APOA1 APOC3	1.57
GO:0008755	O antigen polymerase activity	molecular_function	11/2285	58/18959	1.387e-01	7.804e-01	11	GLT8D2 GLT8D1 DPY19L1 B4GALT2 MGAT4E GCNT7 GALNTL6 POMGNT1 DPY19L2 GALNT16 MGAT4D	1.57
GO:0050819	negative regulation of coagulation	biological_process	7/2285	37/18959	2.101e-01	8.657e-01	7	SERPINF2 APOH TMPRSS6 FGG PROC PLG FGB	1.57
GO:0052638	indole-3-butyrate beta-glucosyltransferase activity	molecular_function	11/2285	58/18959	1.387e-01	7.804e-01	11	GLT8D2 GLT8D1 DPY19L1 B4GALT2 MGAT4E POMGNT1 GCNT7 GALNTL6 DPY19L2 GALNT16 MGAT4D	1.57
GO:0052757	chondroitin hydrolase activity	molecular_function	11/2285	58/18959	1.387e-01	7.804e-01	11	GLT8D2 GLT8D1 DPY19L1 B4GALT2 MGAT4E GCNT7 GALNTL6 POMGNT1 DPY19L2 GALNT16 MGAT4D	1.57
GO:0033556	dolichyl pyrophosphate Man7GlcNAc2 alpha-1,3-glucosyltransferase activity	molecular_function	11/2285	58/18959	1.387e-01	7.804e-01	11	GLT8D2 GLT8D1 DPY19L1 B4GALT2 MGAT4E POMGNT1 GCNT7 GALNTL6 DPY19L2 GALNT16 MGAT4D	1.57
GO:0015872	dopamine transport	biological_process	7/2285	37/18959	2.101e-01	8.657e-01	7	PARK2 SNCA CHRM5 HTR6 ABAT CHRNA4 PINK1	1.57
GO:0018716	1-phenanthrol glycosyltransferase activity	molecular_function	11/2285	58/18959	1.387e-01	7.804e-01	11	GLT8D2 GLT8D1 DPY19L1 B4GALT2 MGAT4E POMGNT1 GCNT7 GALNTL6 DPY19L2 GALNT16 MGAT4D	1.57
GO:0046920	alpha-(1->3)-fucosyltransferase activity	molecular_function	11/2285	58/18959	1.387e-01	7.804e-01	11	GLT8D2 GLT8D1 DPY19L1 B4GALT2 MGAT4E GCNT7 GALNTL6 POMGNT1 DPY19L2 GALNT16 MGAT4D	1.57
GO:0031278	alpha-1,2-galactosyltransferase activity	molecular_function	11/2285	58/18959	1.387e-01	7.804e-01	11	GLT8D2 GLT8D1 DPY19L1 B4GALT2 MGAT4E GCNT7 GALNTL6 POMGNT1 DPY19L2 GALNT16 MGAT4D	1.57
GO:0001540	beta-amyloid binding	molecular_function	6/2285	32/18959	2.399e-01	9.366e-01	6	APOA1 APBB1 APBA1 DLGAP3 NGFR FBXO2	1.56
GO:0008417	fucosyltransferase activity	molecular_function	12/2285	64/18959	1.336e-01	7.664e-01	12	GLT8D1 B4GALT2 POMGNT1 DPY19L2 GLT8D2 SEC1 DPY19L1 MGAT4E GALNTL6 GCNT7 GALNT16 MGAT4D	1.56
GO:0001964	startle response	biological_process	6/2285	32/18959	2.399e-01	9.366e-01	6	NRXN1 PARK2 NPAS1 KCNH1 GRIN3A HRG	1.56
GO:0030544	Hsp70 protein binding	molecular_function	6/2285	32/18959	2.399e-01	9.366e-01	6	PARK2 CDK1 PACRG DNAJB2 TSACC BAG6	1.56
GO:0003208	cardiac ventricle morphogenesis	biological_process	13/2285	69/18959	1.183e-01	9.120e-01	13	MESP1 GATA3 NKX2-5 PPP1R13L RNLS HEY1 MYL3 KLK1B1 HEYL HAND2 TNNI3 EPOR MYL2	1.56
GO:0004175	endopeptidase activity	molecular_function	83/2285	442/18959	3.369e-04	3.518e-02	83	PRSS21 AF366264 TMPRSS6 PRSS39 KLK1B5 DDI1 KLK1B1 THOP1 KLK1B21 LTF ADAM18 ESPL1 MMP9 ADAM21 SPPL2C PSMA6 PSMA8 PCSK1 KLK1B3 CAPN11 PLG GZMF GZMG TMPRSS9 KLK1B16 TRY5 PRSS41 ADAM1A ADAM2 PRSS40 PRSS1 PRSS52 PRSS45 1700074P13RIK KLK1B9 TRY4 PRSS51 GZMN PRSS38 ADAM32 HABP2 ADAM25 ADAM11 ADAM24 PRSS46 MEP1A TMPRSS12 ACE EGFBP2 PRSS58 UCHL1 PRSS42 C9 GZME 4930444G20RIK PRSS37 MMP8 ASPRV1 PCSK4 OVCH2 …	1.56
GO:0048821	erythrocyte development	biological_process	6/2285	32/18959	2.399e-01	9.366e-01	6	KLF1 HBB-B2 RHD DMTN SOX6 ANK1	1.56
GO:0008237	metallopeptidase activity	molecular_function	33/2285	175/18959	1.928e-02	7.873e-01	33	CPA5 GM5136 ADAM32 ADAM25 ADAM11 ADAM24 METAP1 AGBL4 MEP1A ACE THOP1 MMP8 ADAM18 ADAMTS15 MMP9 ECEL1 METAP2 DPEP3 ADAM26A CPA2 AGBL5 ADAM21 MIPEP AGTPBP1 ADAM1B ADAM5 MMEL1 AMZ2 ADAM1A ADAMTS7 ADAM2 TMEM27 KEL	1.56
GO:0046839	phospholipid dephosphorylation	biological_process	6/2285	32/18959	2.399e-01	9.366e-01	6	CHRM5 SYNJ2 PRG2 PPAPDC1A PPAP2A SYNJ1	1.56
GO:2000779	regulation of double-strand break repair	biological_process	6/2285	32/18959	2.399e-01	9.366e-01	6	TEX15 KDM4D RNF169 RAD51AP1 FIGN FOXM1	1.56
GO:0055072	iron ion homeostasis	biological_process	13/2285	69/18959	1.183e-01	9.120e-01	13	FTMT ALAS2 RHD HPX TMPRSS6 GDF2 HFE2 ABCB6 TTC7 LTF ANK1 FECH MFI2	1.56
GO:0035773	insulin secretion involved in cellular response to glucose stimulus	biological_process	13/2285	69/18959	1.183e-01	9.120e-01	13	NRXN1 PARK2 NDUFAF2 ATG7 BIRC5 BRSK2 CFTR RAB11FIP5 TMEM27 MPC2 OXCT2A CDK16 PLA2G6	1.56
GO:0004583	dolichyl-phosphate-glucose-glycolipid alpha-glucosyltransferase activity	molecular_function	11/2285	59/18959	1.513e-01	8.147e-01	11	GLT8D2 GLT8D1 DPY19L1 B4GALT2 MGAT4E GCNT7 GALNTL6 POMGNT1 DPY19L2 GALNT16 MGAT4D	1.55
GO:0019187	beta-1,4-mannosyltransferase activity	molecular_function	11/2285	59/18959	1.513e-01	8.147e-01	11	GLT8D2 GLT8D1 DPY19L1 B4GALT2 MGAT4E GCNT7 GALNTL6 POMGNT1 DPY19L2 GALNT16 MGAT4D	1.55
GO:0046921	alpha-(1->6)-fucosyltransferase activity	molecular_function	11/2285	59/18959	1.513e-01	8.147e-01	11	GLT8D2 GLT8D1 DPY19L1 B4GALT2 MGAT4E GCNT7 GALNTL6 POMGNT1 DPY19L2 GALNT16 MGAT4D	1.55
GO:0000009	alpha-1,6-mannosyltransferase activity	molecular_function	11/2285	59/18959	1.513e-01	8.147e-01	11	GLT8D2 GLT8D1 DPY19L1 B4GALT2 MGAT4E POMGNT1 GCNT7 GALNTL6 DPY19L2 GALNT16 MGAT4D	1.55
GO:0008017	microtubule binding	molecular_function	34/2285	182/18959	1.989e-02	8.082e-01	34	S100A9 NME8 MAP1LC3A POLB KIF18B SPAG5 KIF22 MTAP7D3 NUSAP1 PRC1 CCDC87 KIF9 KIF17 FMN1 CASC1 MAP10 KLC3 CAMSAP1 KIF2B CDK5RAP2 S100A8 CEP57 PLK1 GAS2L3 BIRC5 CENPE MAST2 DYNC1I1 SNCA FAM154A HOOK1 ARL3 TRIM54 CETN1	1.55
GO:0006638	neutral lipid metabolic process	biological_process	19/2285	102/18959	7.373e-02	6.991e-01	19	APOA2 SLC27A5 APOB NR1H3 GYKL1 DGAT2 APOA1 AGPAT6 LPIN2 AADAC ABCA17 ACSL6 APOC3 APOH SNCA GPAT2 APOF LMF1 PPAP2A	1.55
GO:0032024	positive regulation of insulin secretion	biological_process	14/2285	75/18959	1.138e-01	8.873e-01	14	PARK2 PFKM CASR TRH ATG7 ABAT CFTR NNAT TMEM27 MPC2 GHRL SIRT3 OXCT2A PLA2G6	1.55
GO:0008076	voltage-gated potassium channel complex	cellular_component	14/2285	75/18959	1.138e-01	8.873e-01	14	LRRC26 KCNMB4 KCNJ11 KCNH1 KCNU1 KCNA7 KCNG4 KCNT1 KCNE3 KCNE2 KCNIP4 KCNK2 KCNMB1 NOS1AP	1.55
GO:0045907	positive regulation of vasoconstriction	biological_process	8/2285	43/18959	2.029e-01	8.487e-01	8	ADRA1A CASR HRH1 FGG GJA5 SMTNL1 OXTR FGB	1.54
GO:0043178	alcohol binding	molecular_function	15/2285	81/18959	1.093e-01	8.762e-01	15	SCP2D1 APOA2 ADH4 COMP OSBPL10 STARD6 APOA1 APOD TSPO2 RPH3A ADH7 OSBPL2 BSPRY OSBP2 CYTH2	1.54
GO:0019213	deacetylase activity	molecular_function	8/2285	43/18959	2.029e-01	8.487e-01	8	AMDHD2 MACROD1 PIGL SIRT2 YDJC SIRT3 AADAC NDST4	1.54
GO:0007292	female gamete generation	biological_process	20/2285	108/18959	7.079e-02	6.766e-01	20	PLD6 NPR2 FOXL2 ALMS1 MSH4 SOHLH1 SPO11 ASPM REC8 TDRD5 OAS1D RXFP2 CCDC155 SIRT2 AURKA DDX20 YBX2 CCNB1 PABPC1L GDF9	1.54
GO:0005245	voltage-gated calcium channel activity	molecular_function	8/2285	43/18959	2.029e-01	8.487e-01	8	CACNG4 CATSPER4 CACNB1 CATSPER2 CACNA1G CACNA1H CATSPER3 CATSPER1	1.54
GO:2000677	regulation of transcription regulatory region DNA binding	biological_process	5/2285	27/18959	2.750e-01	9.052e-01	5	HAND2 MAD2L2 MSX1 GATA3 HEY1	1.54
GO:0051298	centrosome duplication	biological_process	10/2285	54/18959	1.715e-01	8.456e-01	10	CCDC67 VPS4B STIL TRIM37 FBXW5 CCP110 CEP63 PLK4 CCNF CEP131	1.54
GO:0010591	regulation of lamellipodium assembly	biological_process	5/2285	27/18959	2.750e-01	9.052e-01	5	MTOR DMTN SLIT2 AQP1 CAPZB	1.54
GO:0034705	potassium channel complex	cellular_component	14/2285	76/18959	1.232e-01	7.375e-01	14	LRRC26 KCNMB4 KCNJ11 KCNH1 KCNU1 KCNA7 KCNG4 KCNT1 KCNE3 KCNE2 KCNIP4 KCNK2 KCNMB1 NOS1AP	1.53
GO:0031111	negative regulation of microtubule polymerization or depolymerization	biological_process	7/2285	38/18959	2.316e-01	9.067e-01	7	FKBP4 SNCA CAPZB AURKA CIB1 TRIM54 CCNB1	1.53
GO:0021983	pituitary gland development	biological_process	7/2285	38/18959	2.316e-01	9.067e-01	7	TBX19 PAX6 GHRH FGF8 GSX1 FGF2 NKX2-1	1.53
GO:0043044	ATP-dependent chromatin remodeling	biological_process	7/2285	38/18959	2.316e-01	9.067e-01	7	CHD5 CENPP SYCP3 ZNHIT1 ITGB3BP HIST1H2BA PSME4	1.53
GO:0043647	inositol phosphate metabolic process	biological_process	7/2285	38/18959	2.316e-01	9.067e-01	7	SNCA PRKG1 SYNJ2 MAS1 FGF2 ADRBK2 SYNJ1	1.53
GO:1902115	regulation of organelle assembly	biological_process	19/2285	104/18959	8.549e-02	7.879e-01	19	KCTD17 FEZ1 PLK1 5330417C22RIK CCDC151 PINK1 HAP1 IFT46 ODF2 IFT140 FAM154A MAPK8 VPS4B ARHGEF5 EHMT2 MNS1 TBC1D14 KIF9 TTBK1	1.52
GO:0001962	alpha-1,3-galactosyltransferase activity	molecular_function	11/2285	60/18959	1.646e-01	8.670e-01	11	GLT8D2 GLT8D1 DPY19L1 B4GALT2 MGAT4E POMGNT1 GCNT7 GALNTL6 DPY19L2 GALNT16 MGAT4D	1.52
GO:0046546	development of primary male sexual characteristics	biological_process	21/2285	115/18959	7.295e-02	6.965e-01	21	TEX15 GATA3 FGF8 ASPM NKX2-1 REC8 BCL2L1 INSL6 ASMT NR5A1 WDR48 NUP210L AHSG RXFP2 TEX19 SYCP2 SPINK2 INHA YBX3 ASB1 KLHL10	1.52
GO:0042281	dolichyl pyrophosphate Man9GlcNAc2 alpha-1,3-glucosyltransferase activity	molecular_function	11/2285	60/18959	1.646e-01	8.670e-01	11	GLT8D2 GLT8D1 DPY19L1 B4GALT2 MGAT4E GCNT7 GALNTL6 POMGNT1 DPY19L2 GALNT16 MGAT4D	1.52
GO:0004376	glycolipid mannosyltransferase activity	molecular_function	11/2285	60/18959	1.646e-01	8.670e-01	11	GLT8D2 GLT8D1 DPY19L1 B4GALT2 MGAT4E GCNT7 GALNTL6 POMGNT1 DPY19L2 GALNT16 MGAT4D	1.52
GO:0008081	phosphoric diester hydrolase activity	molecular_function	15/2285	82/18959	1.181e-01	9.113e-01	15	PDE6D PLCE1 PLCXD1 TULP2 PDE1C SMPD5 PDE6H PLCD4 GDE1 PLCZ1 GDPD2 GDPD4 PDE6G PDE7A TDP1	1.52
GO:0030414	peptidase inhibitor activity	molecular_function	35/2285	191/18959	2.337e-02	7.966e-01	35	SERPINF2 SPINT1 UMODL1 NGP SERPINA3C SERPINA1A AHSG SERPINA1C SERPINA3K CST13 AMBP SERPINA1E SPINK4 STFA1 SERPINB1B WFDC3 PZP BIRC5 MUG1 BCL2L1 SERPINA3M ITIH3 SNCA ARC WFDC15A SERPINA1D PEBP1 MUG2 CST11 CST8 PBP2 SPINK2 A2M SERPINA1B SPINK3	1.52
GO:0032958	inositol phosphate biosynthetic process	biological_process	4/2285	22/18959	3.166e-01	9.840e-01	4	MAS1 SNCA FGF2 PRKG1	1.51
GO:0001829	trophectodermal cell differentiation	biological_process	4/2285	22/18959	3.166e-01	9.840e-01	4	TFAP2C JUNB ESRRB CUL3	1.51
GO:0008235	metalloexopeptidase activity	molecular_function	8/2285	44/18959	2.223e-01	8.757e-01	8	CPA5 METAP2 DPEP3 CPA2 AGBL5 METAP1 AGTPBP1 AGBL4	1.51
GO:0051693	actin filament capping	biological_process	6/2285	33/18959	2.653e-01	8.785e-01	6	CAPZA3 DMTN CAPZB TMOD1 TMOD4 SPTA1	1.51
GO:1901019	regulation of calcium ion transmembrane transporter activity	biological_process	10/2285	55/18959	1.868e-01	7.894e-01	10	HSPA2 KCNE3 KCNE2 CACNB1 JPH3 CRHR1 ANK2 NOS1AP HAP1 PLA2G6	1.51
GO:0021846	cell proliferation in forebrain	biological_process	6/2285	33/18959	2.653e-01	8.785e-01	6	DCT PAX6 WNT7A FGF8 DIXDC1 GLI3	1.51
GO:1902108	regulation of mitochondrial membrane permeability involved in apoptotic process	biological_process	6/2285	33/18959	2.653e-01	8.785e-01	6	TMEM102 ARC THEM4 MTCH2 NAIF1 BNIP3L	1.51
GO:0034792	hypophosphite dioxygenase activity	molecular_function	6/2285	33/18959	2.653e-01	8.785e-01	6	P4HTM KDM4D HR ASPHD2 ALKBH3 ASPHD1	1.51
GO:0052634	C-19 gibberellin 2-beta-dioxygenase activity	molecular_function	6/2285	33/18959	2.653e-01	8.785e-01	6	P4HTM KDM4D HR ASPHD2 ALKBH3 ASPHD1	1.51
GO:0001990	regulation of systemic arterial blood pressure by hormone	biological_process	8/2285	44/18959	2.223e-01	8.757e-01	8	SERPINF2 ACE CPN1 EGFBP2 AGTR1A NKX2-1 GJA5 OXTR	1.51
GO:0008053	mitochondrial fusion	biological_process	4/2285	22/18959	3.166e-01	9.840e-01	4	CHCHD3 PLD6 PARK2 MFN2	1.51
GO:0006096	glycolytic process	biological_process	12/2285	66/18959	1.575e-01	8.409e-01	12	PFKM PPARGC1A ALDOA PGK2 MPI HK1 PGAM2 DAK ENO1 GAPDHS ENO4 HKDC1	1.51
GO:0023019	signal transduction involved in regulation of gene expression	biological_process	4/2285	22/18959	3.166e-01	9.840e-01	4	FGF8 PAX6 MSX1 MESP1	1.51
GO:0005669	transcription factor TFIID complex	cellular_component	4/2285	22/18959	3.166e-01	9.840e-01	4	TAF9B TAF6 4933416C03RIK TAF9	1.51
GO:0018602	2,4-dichlorophenoxyacetate alpha-ketoglutarate dioxygenase activity	molecular_function	6/2285	33/18959	2.653e-01	8.785e-01	6	P4HTM KDM4D HR ASPHD2 ALKBH3 ASPHD1	1.51
GO:0009142	nucleoside triphosphate biosynthetic process	biological_process	12/2285	66/18959	1.575e-01	8.409e-01	12	PARK2 AK1 NME8 UQCC3 TBPL1 AK8 PPARGC1A NME5 AK7 ALDOA NME6 LDHC	1.51
GO:0052635	C-20 gibberellin 2-beta-dioxygenase activity	molecular_function	6/2285	33/18959	2.653e-01	8.785e-01	6	P4HTM KDM4D HR ASPHD2 ALKBH3 ASPHD1	1.51
GO:0008242	omega peptidase activity	molecular_function	4/2285	22/18959	3.166e-01	9.840e-01	4	GM5136 UCHL1 ASRGL1 GGT7	1.51
GO:0009649	entrainment of circadian clock	biological_process	4/2285	22/18959	3.166e-01	9.840e-01	4	RBM4B MTA1 SOX14 USP2	1.51
GO:0006367	transcription initiation from RNA polymerase II promoter	biological_process	10/2285	55/18959	1.868e-01	7.894e-01	10	TAF6 GTF2E2 4933416C03RIK GTF2A1L NKX2-5 PSMC3 PSMC2 MED26 POLR2I RBP4	1.51
GO:0007098	centrosome cycle	biological_process	12/2285	66/18959	1.575e-01	8.409e-01	12	CCDC67 STIL TRIM37 FBXW5 CCP110 NEK2 CEP131 VPS4B AURKA CEP63 PLK4 CCNF	1.51
GO:0000907	sulfonate dioxygenase activity	molecular_function	6/2285	33/18959	2.653e-01	8.785e-01	6	P4HTM KDM4D HR ASPHD2 ALKBH3 ASPHD1	1.51
GO:0004866	endopeptidase inhibitor activity	molecular_function	33/2285	182/18959	3.093e-02	9.851e-01	33	SERPINF2 SPINT1 NGP SERPINA3C SERPINA1A AHSG SERPINA1C SERPINA3K CST13 AMBP SERPINA1E SPINK4 STFA1 SERPINB1B WFDC3 PZP BIRC5 MUG1 BCL2L1 SERPINA3M ITIH3 SNCA ARC SERPINA1D PEBP1 MUG2 CST11 CST8 PBP2 SPINK2 A2M SERPINA1B SPINK3	1.50
GO:0000033	alpha-1,3-mannosyltransferase activity	molecular_function	11/2285	61/18959	1.786e-01	8.775e-01	11	GLT8D2 GLT8D1 DPY19L1 B4GALT2 MGAT4E POMGNT1 GCNT7 GALNTL6 DPY19L2 GALNT16 MGAT4D	1.50
GO:0010656	negative regulation of muscle cell apoptotic process	biological_process	7/2285	39/18959	2.543e-01	9.703e-01	7	APOH ARC GHRH NKX2-5 AGTR1A HAND2 RAPGEF3	1.49
GO:0007006	mitochondrial membrane organization	biological_process	14/2285	78/18959	1.437e-01	7.845e-01	14	UQCC3 THEM4 NDUFA13 MTCH2 BCL2L1 TMEM102 SNCA TOMM20L ARC MFN2 CHCHD3 NAIF1 BNIP3L CHCHD6	1.49
GO:0008589	regulation of smoothened signaling pathway	biological_process	12/2285	67/18959	1.704e-01	8.555e-01	12	RAB23 TTC21B RFX4 IFT122 GLI3 IFT140 STK36 IFT80 SUFU IFT172 DYNC2H1 TTBK1	1.49
GO:0046717	acid secretion	biological_process	16/2285	89/18959	1.216e-01	7.285e-01	16	TRH APBA1 STARD10 PRKG1 CHRM5 ABAT SLC22A16 OXTR ACE SNCA PLA2G10 HTR6 NTRK2 PLA2G4F GHRL PLA2G6	1.49
GO:0000030	mannosyltransferase activity	molecular_function	13/2285	73/18959	1.625e-01	8.604e-01	13	GLT8D1 ALG9 B4GALT2 POMGNT1 DPY19L2 GLT8D2 DPY19L1 POMT1 MGAT4E GALNTL6 GCNT7 GALNT16 MGAT4D	1.48
GO:0007131	reciprocal meiotic recombination	biological_process	5/2285	28/18959	3.053e-01	9.754e-01	5	SPO11 CNTD1 TOP2A CHTF18 SYCE3	1.48
GO:0032809	neuronal cell body membrane	cellular_component	5/2285	28/18959	3.053e-01	9.754e-01	5	KCNE3 NGFR SLC4A8 AQP1 ATP2B2	1.48
GO:0051087	chaperone binding	molecular_function	13/2285	73/18959	1.625e-01	8.604e-01	13	PARK2 DNAJB2 VWF DNAJB7 BIRC5 BAG5 BAG1 DNAJB6 PACRG ALB TSACC DNAJB8 FGB	1.48
GO:0043276	anoikis	biological_process	5/2285	28/18959	3.053e-01	9.754e-01	5	BCL2L1 STK11 TLE1 BMF NTRK2	1.48
GO:0000407	pre-autophagosomal structure	cellular_component	5/2285	28/18959	3.053e-01	9.754e-01	5	WIPI1 ATG9A NBR1 RB1CC1 ATG7	1.48
GO:0046661	male sex differentiation	biological_process	22/2285	123/18959	8.008e-02	7.422e-01	22	TEX15 GATA3 FGF8 ASPM NKX2-1 REC8 BCL2L1 INSL6 ASMT NR5A1 WDR48 NUP210L AHSG RXFP2 FKBP4 TEX19 SYCP2 SPINK2 INHA YBX3 ASB1 KLHL10	1.48
GO:0051119	sugar transmembrane transporter activity	molecular_function	5/2285	28/18959	3.053e-01	9.754e-01	5	SLC5A4B SLC2A3 SLC2A8 SLC2A5 SLC35A2	1.48
GO:0002026	regulation of the force of heart contraction	biological_process	5/2285	28/18959	3.053e-01	9.754e-01	5	GLRX3 MYL3 MYL4 PEBP1 MYL2	1.48
GO:0032886	regulation of microtubule-based process	biological_process	29/2285	164/18959	5.420e-02	1	29	TRIM37 NEK2 HAP1 CEP131 FKBP4 SPAG5 MAPK8 ARMC4 VPS4B CCDC40 CAPZB AURKA PLK4 TTLL6 MAP10 DNAAF1 CIB1 PLK1 DIXDC1 CENPE SNCA ABL1 SIRT2 ECT2 CCDC39 TRIM54 CCNB1 CCNF CATSPER1	1.47
GO:0009953	dorsal/ventral pattern formation	biological_process	19/2285	107/18959	1.056e-01	8.625e-01	19	RAB23 TTC21B FOXN4 NKX6-2 WNT7A FGF8 OVOL2 NKX2-1 RFX4 IFT122 GLI3 ARL13B PAX6 MAPK8 WNT3 SUFU FOXG1 IFT172 DYNC2H1	1.47
GO:0060612	adipose tissue development	biological_process	6/2285	34/18959	2.920e-01	9.394e-01	6	DYRK1B UMODL1 PPARGC1A FGL1 DGAT2 SLC25A25	1.46
GO:0016776	phosphotransferase activity, phosphate group as acceptor	molecular_function	6/2285	34/18959	2.920e-01	9.394e-01	6	AK1 NME8 AK8 NME5 NME6 AK7	1.46
GO:0003923	GPI-anchor transamidase activity	molecular_function	6/2285	34/18959	2.920e-01	9.394e-01	6	ABHD16B DCP1B NDST4 ABHD14A ABHD8 APTX	1.46
GO:0009712	catechol-containing compound metabolic process	biological_process	9/2285	51/18959	2.311e-01	9.065e-01	9	PARK2 SNCA GATA3 AGTR1A RNLS NPR1 ABAT HAND2 SNCAIP	1.46
GO:0061098	positive regulation of protein tyrosine kinase activity	biological_process	6/2285	34/18959	2.920e-01	9.394e-01	6	ACE ADRA2B DOK7 RELN NEURL1A GHRL	1.46
GO:0010633	negative regulation of epithelial cell migration	biological_process	9/2285	51/18959	2.311e-01	9.065e-01	9	SYNJ2BP APOH ITGB1BP1 GDF2 PFN2 CSNK2B FGF2 CCDC23 SLIT2	1.46
GO:0021795	cerebral cortex cell migration	biological_process	9/2285	51/18959	2.311e-01	9.065e-01	9	EFHC1 RELN HTR6 SOCS7 NKX2-1 FOXG1 DIXDC1 SLIT2 GLI3	1.46
GO:0021885	forebrain cell migration	biological_process	12/2285	68/18959	1.840e-01	9.024e-01	12	RELN SOCS7 NKX2-1 DIXDC1 TYRO3 GLI3 ARL13B EFHC1 HTR6 HRG FOXG1 SLIT2	1.46
GO:0043734	DNA-N1-methyladenine dioxygenase activity	molecular_function	6/2285	34/18959	2.920e-01	9.394e-01	6	P4HTM KDM4D HR ASPHD2 ALKBH3 ASPHD1	1.46
GO:0006584	catecholamine metabolic process	biological_process	9/2285	51/18959	2.311e-01	9.065e-01	9	PARK2 SNCA GATA3 AGTR1A RNLS NPR1 ABAT HAND2 SNCAIP	1.46
GO:0006323	DNA packaging	biological_process	27/2285	154/18959	6.745e-02	6.477e-01	27	CENPP CHAF1A CENPV HIST1H2BA SYCP3 IPO4 CDK1 NUSAP1 H1FNT PRM1 ITGB3BP SYCP1 HILS1 1700024P04RIK M1AP CDCA5 HIST1H2BP HIST1H4A NCAPG TSSK6 CHD5 HIST1H1T HIST1H3C TOP2A PRM3 CCNB1 PSME4	1.45
GO:0016454	C-palmitoyltransferase activity	molecular_function	7/2285	40/18959	2.780e-01	9.140e-01	7	CML2 NAT6 SATL1 ESCO2 LPCAT2B HRASLS5 HRASLS	1.45
GO:0051297	centrosome organization	biological_process	17/2285	97/18959	1.334e-01	7.663e-01	17	CCDC67 STIL TRIM37 CDK5RAP2 FBXW5 CCP110 PLK1 NEK2 CEP131 HAUS4 VPS4B SSX2IP AURKA CEP63 PLK4 HAUS1 CCNF	1.45
GO:0006306	DNA methylation	biological_process	11/2285	63/18959	2.087e-01	8.604e-01	11	PLD6 TDRD12 DNMT3L MAEL UHRF1 ASZ1 EHMT2 TET1 CTCFL TDRD5 TDRD9	1.45
GO:0010466	negative regulation of peptidase activity	biological_process	38/2285	218/18959	3.553e-02	1	38	SERPINF2 SPINT1 NGP HERPUD1 SERPINA3C SERPINA1A SERPINA1C PIH1D1 SERPINA3K CST13 AMBP SERPINA1E SPINK4 STFA1 SERPINB1B MMP9 WFDC3 PZP BIRC5 BCL2L1 MUG1 AQP1 SERPINA3M ITIH3 SNCA ARC SERPINA1D DNAJB6 PEBP1 MUG2 CST11 CST8 VTN PBP2 SPINK2 A2M SERPINA1B SPINK3	1.45
GO:0086091	regulation of heart rate by cardiac conduction	biological_process	4/2285	23/18959	3.535e-01	9.993e-01	4	DSG2 ANK2 GJA5 KCNE2	1.44
GO:0051393	alpha-actinin binding	molecular_function	4/2285	23/18959	3.535e-01	9.993e-01	4	MYPN XIRP2 PKD2L1 ALMS1	1.44
GO:0005865	striated muscle thin filament	cellular_component	4/2285	23/18959	3.535e-01	9.993e-01	4	TMOD1 TNNI3 TMOD4 TNNC2	1.44
GO:0060317	cardiac epithelial to mesenchymal transition	biological_process	4/2285	23/18959	3.535e-01	9.993e-01	4	FGF8 HEYL MSX1 HEY1	1.44
GO:0031435	mitogen-activated protein kinase kinase kinase binding	molecular_function	4/2285	23/18959	3.535e-01	9.993e-01	4	MAPK8IP1 MAP2K7 DIXDC1 TCF3	1.44
GO:0006221	pyrimidine nucleotide biosynthetic process	biological_process	4/2285	23/18959	3.535e-01	9.993e-01	4	NME6 NME8 TBPL1 NME5	1.44
GO:0008422	beta-glucosidase activity	molecular_function	4/2285	23/18959	3.535e-01	9.993e-01	4	ACE GLB1L AI464131 GBA2	1.44
GO:0030552	cAMP binding	molecular_function	4/2285	23/18959	3.535e-01	9.993e-01	4	CNBD2 PDE1C PRKAR1B RAPGEF3	1.44
GO:0004857	enzyme inhibitor activity	molecular_function	64/2285	368/18959	7.714e-03	4.186e-01	64	SERPINF2 SPINT1 UMODL1 DYNLL1 ANGPTL4 OAS1D DAF2 SERPINA1A AHSG WDTC1 ELFN1 AMBP SERPINA1E SPINK4 STFA1 PPP1R1A PPP1R26 PRKAR1B PPP1R27 PINLYP MUG1 CTC1 ITIH3 SOCS2 CST8 LRRTM3 CDKN2C A2M SERPINA1B SLIT2 APOA2 NGP CAMK2N1 APOA1 SERPINA3C APOC3 SERPINA1C SERPINA3K CST13 PPP1R36 TSACC SMTNL1 SERPINB1B PDE6D WFDC3 CIB1 SOCS7 PZP OAZ3 BIRC5 BCL2L1 2810408A11RIK SERPINA3M SNCA ARC WFDC15A SERPINA1D PE…	1.44
GO:0008527	taste receptor activity	molecular_function	4/2285	23/18959	3.535e-01	9.993e-01	4	PKD1L3 TAS1R1 PKD2L1 TAS2R140	1.44
GO:0031146	SCF-dependent proteasomal ubiquitin-dependent protein catabolic process	biological_process	4/2285	23/18959	3.535e-01	9.993e-01	4	FBXO39 FBXW5 CCNF FBXO2	1.44
GO:0080008	Cul4-RING E3 ubiquitin ligase complex	cellular_component	4/2285	23/18959	3.535e-01	9.993e-01	4	DCAF10 DCAF6 FBXW5 DCAF12	1.44
GO:0050996	positive regulation of lipid catabolic process	biological_process	4/2285	23/18959	3.535e-01	9.993e-01	4	APOA1 APOH APOA2 AADAC	1.44
GO:0008233	peptidase activity	molecular_function	111/2285	639/18959	5.427e-04	5.206e-02	111	USP50 OTUD3 PRSS39 AGBL4 KLK1B5 THOP1 KLK1B21 LTF ADAM18 ESPL1 MMP9 METAP2 DPEP3 CPA2 ADAM21 PSMA6 KLK1B3 CAPN11 PLG GZMF GZMG OTUD7A KLK1B16 TRY5 PRSS41 ADAM1A ADAM2 PRSS1 PRSS52 PRSS45 1700074P13RIK TRY4 USP42 PRSS38 GM5136 HABP2 ADAM25 OTUB2 MEP1A TMPRSS12 PRSS58 UCHL1 CLPX PRSS42 MMP8 PRSS37 ASPRV1 PCSK4 CPVL USP1 PRSS56 ADAMTS15 PRSS35 PRSS44 MIPEP RHBDD2 RBP3 AGTPBP1 ADAM1B ASRGL1 PRSS55 US…	1.44
GO:0042165	neurotransmitter binding	molecular_function	5/2285	29/18959	3.371e-01	1	5	SLC18A3 CHRNA4 GRIN3B CHRNE GRIN3A	1.43
GO:0051301	cell division	biological_process	125/2285	724/18959	3.092e-04	3.312e-02	125	SPC25 SDCCAG3 CDCA8 SYCE1L REC8 CENPN SYCP3 CCNA2 KIF22 EHMT2 SYCP2 NUSAP1 PRC1 TEAD3 SMC1B CEP63 FGF2 CDCA2 ESPL1 STAG3 DSCC1 PAX6 MAD2L2 CCDC155 MAEL NME6 LRRCC1 CETN1 AURKC TDRD12 KNTC1 CCNK CDC20 CDK20 NEK2 DDX4 KIF18B SPAG5 CNTD1 CDK1 CCDC87 CDCA3 SYCE3 NUP153 M1AP MIS18BP1 HSPA2 MSX1 DCTN2 CEP57 CIB1 BUB1B MSH4 PLK1 BIRC5 BCL2L1 BRDT CENPE ZWILCH PEBP1 ASZ1 PARD6A TEX15 VPS4A DYNLT3 FBXW5 C…	1.43
GO:0010453	regulation of cell fate commitment	biological_process	5/2285	29/18959	3.371e-01	1	5	PAX6 FGF2 SOSTDC1 NKX6-2 MESP1	1.43
GO:0034381	plasma lipoprotein particle clearance	biological_process	5/2285	29/18959	3.371e-01	1	5	DGAT2 APOA2 APOB LMF1 APOC3	1.43
GO:0006641	triglyceride metabolic process	biological_process	15/2285	87/18959	1.693e-01	8.610e-01	15	SLC27A5 APOB NR1H3 GYKL1 APOA1 DGAT2 AGPAT6 LPIN2 AADAC ACSL6 APOC3 APOH GPAT2 APOF LMF1	1.43
GO:0035251	UDP-glucosyltransferase activity	molecular_function	11/2285	64/18959	2.249e-01	8.847e-01	11	GLT8D1 B4GALT2 POMGNT1 DPY19L2 GLT8D2 DPY19L1 MGAT4E GALNTL6 GCNT7 GALNT16 MGAT4D	1.43
GO:0015926	glucosidase activity	molecular_function	5/2285	29/18959	3.371e-01	1	5	ACE GLB1L AI464131 AGL GBA2	1.43
GO:0071773	cellular response to BMP stimulus	biological_process	5/2285	29/18959	3.371e-01	1	5	HFE2 GATA3 ADAMTS7 GDF2 COL2A1	1.43
GO:0055090	acylglycerol homeostasis	biological_process	5/2285	29/18959	3.371e-01	1	5	APOA1 DGAT2 NR1H3 ANGPTL4 APOC3	1.43
GO:0070328	triglyceride homeostasis	biological_process	5/2285	29/18959	3.371e-01	1	5	DGAT2 APOA1 ANGPTL4 NR1H3 APOC3	1.43
GO:0051569	regulation of histone H3-K4 methylation	biological_process	5/2285	29/18959	3.371e-01	1	5	CTCFL PIH1D1 GFI1B GATA3 EHMT2	1.43
GO:0016572	histone phosphorylation	biological_process	5/2285	29/18959	3.371e-01	1	5	HIPK4 GSG2 NEK11 CCNB1 CDK1	1.43
GO:0044298	cell body membrane	cellular_component	5/2285	29/18959	3.371e-01	1	5	KCNE3 NGFR SLC4A8 AQP1 ATP2B2	1.43
GO:0015893	drug transport	biological_process	5/2285	29/18959	3.371e-01	1	5	ABCC3 ABCG2 ABCB4 SLC22A18 SLC47A2	1.43
GO:0005501	retinoid binding	molecular_function	5/2285	29/18959	3.371e-01	1	5	ADH7 ALDH1A2 RBP3 C8G ADH4	1.43
GO:0000228	nuclear chromosome	cellular_component	87/2285	509/18959	3.174e-03	2.257e-01	87	GM5382 HYPM TCF3 SYCE2 SYCE1L REC8 HIST1H2BA ME1 HIST1H2AO SYCP3 IPO4 LRWD1 AURKA EHMT2 SYCP2 SMC1B H1FNT GM5132 POLE EP400 GM14475 SETD3 1700024P04RIK STAG3 TTC21B UBE2U 4930557A04RIK SGOL2A GATA3 NR1H3 1700012L04RIK CTC1 PAX6 CCDC155 SMARCAL1 H2AFB1 HORMAD2 KLHDC3 APTX AURKC H2AFB3 PPARGC1A CHAF1A JUNB ZNHIT1 NEK2 POLB RSPH1 MCM10 GM14483 KLF1 GM14478 CDK1 GM14501 HAND2 GINS1 NPM2 NRAP SYCP1 SY…	1.42
GO:0045071	negative regulation of viral genome replication	biological_process	6/2285	35/18959	3.199e-01	9.917e-01	6	PARK2 CCNK LTF SRPK1 RSAD2 ISG20	1.42
GO:0042775	mitochondrial ATP synthesis coupled electron transport	biological_process	6/2285	35/18959	3.199e-01	9.917e-01	6	SNCA UQCC3 CYCT DNAJC15 COX8C PINK1	1.42
GO:0006953	acute-phase response	biological_process	7/2285	41/18959	3.029e-01	9.692e-01	7	SERPINA1A SERPINF2 AHSG ORM1 SAA1 ORM2 SERPINA1B	1.42
GO:0005720	nuclear heterochromatin	cellular_component	6/2285	35/18959	3.199e-01	9.917e-01	6	DNMT3L ESCO2 SIRT2 UHRF1 TCP1 PHC1	1.42
GO:0034061	DNA polymerase activity	molecular_function	7/2285	41/18959	3.029e-01	9.692e-01	7	POLN POLE3 CHRAC1 POLL POLE POLB PAPD5	1.42
GO:0021522	spinal cord motor neuron differentiation	biological_process	7/2285	41/18959	3.029e-01	9.692e-01	7	PAX6 NKX6-2 SUFU IFT172 GLI3 DYNC2H1 ABT1	1.42
GO:0008584	male gonad development	biological_process	17/2285	99/18959	1.524e-01	8.179e-01	17	GATA3 ASPM NKX2-1 REC8 BCL2L1 INSL6 ASMT NR5A1 WDR48 NUP210L AHSG RXFP2 TEX19 SPINK2 INHA YBX3 KLHL10	1.42
GO:0042626	ATPase activity, coupled to transmembrane movement of substances	molecular_function	18/2285	105/18959	1.446e-01	7.889e-01	18	ABCC12 ABCG2 ABCB4 ATP2B2 ATP1B3 ATP6V1E2 ABCC3 ABCB6 DCC ABCA17 CFTR ABCA4 ATP7B ABCA15 ATP1A4 ABCB9 ABCA16 ABCA14	1.42
GO:0046527	glucosyltransferase activity	molecular_function	12/2285	70/18959	2.130e-01	8.500e-01	12	GLT8D1 B4GALT2 POMGNT1 DPY19L2 GLT8D2 DPY19L1 KDELC2 MGAT4E GALNTL6 GCNT7 GALNT16 MGAT4D	1.42
GO:0006308	DNA catabolic process	biological_process	6/2285	35/18959	3.199e-01	9.917e-01	6	RAD52 DNASE1 FOXL2 MUS81 SPO11 ISG20	1.42
GO:0005637	nuclear inner membrane	cellular_component	6/2285	35/18959	3.199e-01	9.917e-01	6	TMEM43 DPY19L1 UNC50 KCNH1 DPY19L2 P2RX2	1.42
GO:0010771	negative regulation of cell morphogenesis involved in differentiation	biological_process	6/2285	35/18959	3.199e-01	9.917e-01	6	MAD2L2 ITGB1BP1 DMTN OVOL2 NKX2-1 MFI2	1.42
GO:0005856	cytoskeleton	cellular_component	343/2285	2012/18959	1.022e-08	2.635e-06	343	IFT43 MYO18B DNAL4 KRT85 1700026L06RIK DNAIC1 GRM1 SPATC1 HAP1 DCAF12 LCA5 TCTE3 TEX35 TUBB4B RAB11FIP5 LRWD1 CCDC92 VASP NUSAP1 ANK1 CEP63 SELE PLK4 TEKT1 CFAP126 ESPL1 TUBA3A KIZ LRRC26 POC1A MARK1 OSBPL10 CEP41 D7ERTD443E KRT23 MYL6B MAD2L2 SPATA7 CCDC39 RSPH9 MEAF6 TNNC2 CETN1 TEKT3 USH1C TPGS2 SGCA CDC20 ODF2L DNAH6 MAP1LC3A WDPCP LURAP1 IFT122 POLB KIF18B EFHC1 IFT80 CCHCR1 CDK1 PFN2 MZT2 D…	1.41
GO:0044070	regulation of anion transport	biological_process	15/2285	88/18959	1.810e-01	8.887e-01	15	CAR2 TRH PRKG1 ATP8A2 ABAT PDZK1 ACSL6 CFTR HK1 SNCA PLA2G10 HTR6 TMEM27 SLC38A3 PLA2G6	1.41
GO:0006639	acylglycerol metabolic process	biological_process	17/2285	100/18959	1.626e-01	8.581e-01	17	APOA2 SLC27A5 APOB NR1H3 GYKL1 DGAT2 APOA1 AGPAT6 LPIN2 AADAC ACSL6 APOC3 APOH GPAT2 APOF LMF1 PPAP2A	1.41
GO:0032592	integral component of mitochondrial membrane	cellular_component	8/2285	47/18959	2.864e-01	9.236e-01	8	SYNJ2BP TOMM20L UQCC3 PTPMT1 CHCHD3 PINK1 ABCB6 CHCHD6	1.41
GO:0006513	protein monoubiquitination	biological_process	9/2285	53/18959	2.707e-01	8.928e-01	9	PARK2 RNF126 TRIM37 UHRF1 UBE2O UBE2T NEURL1A WDR48 CUL3	1.41
GO:0070527	platelet aggregation	biological_process	9/2285	53/18959	2.707e-01	8.928e-01	9	ITGA2B DMTN PRKG1 METAP1 ITGB3 ABAT FGG TYRO3 FGB	1.41
GO:0016820	hydrolase activity, acting on acid anhydrides, catalyzing transmembrane movement of substances	molecular_function	18/2285	106/18959	1.541e-01	8.254e-01	18	ABCC12 ABCG2 ABCB4 ATP2B2 ATP1B3 ATP6V1E2 ABCC3 ABCB6 DCC ABCA17 CFTR ABCA4 ATP7B ABCA15 ATP1A4 ABCB9 ABCA16 ABCA14	1.41
GO:0060711	labyrinthine layer development	biological_process	9/2285	53/18959	2.707e-01	8.928e-01	9	SPINT1 DNAJB6 NFE2 JUNB OVOL2 PLG PCDH12 ESX1 HEY1	1.41
GO:0000045	autophagosome assembly	biological_process	12/2285	71/18959	2.285e-01	8.984e-01	12	RAB23 WIPI1 FEZ1 ATG7 5330417C22RIK MAP1LC3A PINK1 RB1CC1 GABARAPL2 EHMT2 TBC1D14 ATG9A	1.40
GO:0051651	maintenance of location in cell	biological_process	19/2285	113/18959	1.553e-01	8.313e-01	19	CEP57 ASPM PINK1 SPAG4 NEK2 NR5A1 CENPE SUN5 HK1 GYPA SPAG5 ECT2 SIRT2 ALB TEX14 SUFU DZIP1 CCNB1 SUN3	1.40
GO:0046530	photoreceptor cell differentiation	biological_process	12/2285	71/18959	2.285e-01	8.984e-01	12	CNTF NPHP1 TTC26 ALMS1 AGTPBP1 IFT140 PAX6 AHI1 RPGRIP1 NTRK2 ARL3 NPHP4	1.40
GO:0022029	telencephalon cell migration	biological_process	11/2285	65/18959	2.417e-01	9.334e-01	11	RELN SOCS7 NKX2-1 DIXDC1 GLI3 ARL13B EFHC1 HTR6 FOXG1 HRG SLIT2	1.40
GO:0004576	oligosaccharyl transferase activity	molecular_function	11/2285	65/18959	2.417e-01	9.334e-01	11	GLT8D1 B4GALT2 POMGNT1 DPY19L2 GLT8D2 DPY19L1 MGAT4E GALNTL6 GCNT7 GALNT16 MGAT4D	1.40
GO:0030017	sarcomere	cellular_component	27/2285	160/18959	9.617e-02	7.909e-01	27	AK1 MYO18B MYOM2 PGM5 TMOD1 SLC4A1 MYPN CAPZB GLRX3 ANK2 ANK1 TNNI3 NOS1AP MYL4 SMTNL1 TMOD4 CASQ1 PSMA6 SPHKAP ADRBK2 MYOM3 MYL3 XIRP2 DNAJB6 MYOZ3 AKAP4 TNNC2	1.40
GO:0006304	DNA modification	biological_process	14/2285	83/18959	2.043e-01	8.431e-01	14	PLD6 TDRD12 GATA3 TET1 ALKBH3 TDRD5 DNMT3L MAEL UHRF1 ASZ1 EHMT2 EXOSC5 CTCFL TDRD9	1.40
GO:0032434	regulation of proteasomal ubiquitin-dependent protein catabolic process	biological_process	17/2285	101/18959	1.732e-01	8.520e-01	17	PARK2 RNF138RT1 TAF9 ATG7 DNAJB2 RNF138 PLK1 BAG5 TLK2 PBK MAD2L2 SIRT2 AURKA RNF19A BBS7 BAG6 E330034G19RIK	1.40
GO:0007067	mitotic nuclear division	biological_process	65/2285	387/18959	1.427e-02	6.468e-01	65	SPC25 VPS4A CDCA8 DYNLT3 FBXW5 NEK4 CENPV CENPN PAPD5 SYCP3 CCNA2 KIF22 AURKA NUSAP1 CEP63 ITGB3BP CDCA2 CUL3 CDC25A ESPL1 KIF2B DSCC1 ASPM BRSK2 HAUS4 MAD2L2 TEX14 NME6 FIGN LRRCC1 CCNF CETN1 KNTC1 CCNK CDC20 CCNA1 GSG2 NEK2 KIF18B PPP2R2D SPAG5 VPS4B CDK1 MAD1L1 HAUS1 CDCA3 NPM2 NUP153 MAP10 MIS18BP1 DCTN2 CEP57 BUB1B FGF8 PLK1 BIRC5 CDCA5 NCAPG CENPE CCNB2 ZWILCH PEBP1 SIRT2 CENPH CCNB1	1.39
GO:0015085	calcium ion transmembrane transporter activity	molecular_function	20/2285	119/18959	1.472e-01	7.962e-01	20	PKD2L2 ATP2B2 JPH3 CACNA1G CACNA1H SLC8A2 CACNG4 TRPM6 PKD1L3 TRPV2 CATSPER4 PKDREJ CACNB1 HRH1 CATSPER2 GRIN3A GRIN3B CATSPER3 PKD2L1 CATSPER1	1.39
GO:0034763	negative regulation of transmembrane transport	biological_process	6/2285	36/18959	3.490e-01	9.883e-01	6	ACE APOA2 STK39 OAZ3 KEL SPINK3	1.38
GO:0003229	ventricular cardiac muscle tissue development	biological_process	8/2285	48/18959	3.096e-01	9.861e-01	8	MYL3 KLK1B1 NKX2-5 PPP1R13L TNNI3 EPOR MYL2 HEY1	1.38
GO:0008305	integrin complex	cellular_component	5/2285	30/18959	3.702e-01	1	5	ITGB3 ITGA11 ITGA2B ITGAD ITGAE	1.38
GO:0031683	G-protein beta/gamma-subunit complex binding	molecular_function	4/2285	24/18959	3.919e-01	1	4	ADCY2 ADCY4 CETN1 CETN4	1.38
GO:0000788	nuclear nucleosome	cellular_component	6/2285	36/18959	3.490e-01	9.883e-01	6	1700024P04RIK H2AFB3 TCF3 H2AFB2 HIST1H2BP HIST1H2BA	1.38
GO:0035250	UDP-galactosyltransferase activity	molecular_function	12/2285	72/18959	2.446e-01	9.424e-01	12	GLT8D1 B4GALT2 POMGNT1 DPY19L2 GLT8D2 DPY19L1 MGAT4E GCNT7 GALNTL6 B3GALNT1 GALNT16 MGAT4D	1.38
GO:0005246	calcium channel regulator activity	molecular_function	5/2285	30/18959	3.702e-01	1	5	NRXN1 TNNI3 HPCAL4 NRXN3 PRKG1	1.38
GO:0048469	cell maturation	biological_process	27/2285	162/18959	1.075e-01	8.745e-01	27	PLD6 MTOR NPR2 AGPAT6 ROPN1 REC8 TDRD5 TSSK3 KLF1 CATSPER4 AURKA SLC26A8 PCSK4 CABYR SVS2 GATA3 ROPN1L EPHA8 CFTR RXFP2 PEBP1 SIRT2 CATSPER2 CATSPERD CCNB1 PABPC1L CATSPER3	1.38
GO:0071813	lipoprotein particle binding	molecular_function	4/2285	24/18959	3.919e-01	1	4	APOA1 APOA2 STAB2 CDH13	1.38
GO:0090181	regulation of cholesterol metabolic process	biological_process	4/2285	24/18959	3.919e-01	1	4	DGAT2 DHCR7 APOB LMF1	1.38
GO:0007616	long-term memory	biological_process	5/2285	30/18959	3.702e-01	1	5	MTOR RELN NTRK2 CAMK4 EHMT2	1.38
GO:0010824	regulation of centrosome duplication	biological_process	5/2285	30/18959	3.702e-01	1	5	VPS4B PLK4 TRIM37 CCNF CEP131	1.38
GO:0032436	positive regulation of proteasomal ubiquitin-dependent protein catabolic process	biological_process	11/2285	66/18959	2.592e-01	8.876e-01	11	PARK2 RNF138RT1 ATG7 DNAJB2 RNF138 PLK1 SIRT2 AURKA RNF19A BBS7 E330034G19RIK	1.38
GO:0097035	regulation of membrane lipid distribution	biological_process	4/2285	24/18959	3.919e-01	1	4	ATP8A2 1700057G04RIK ATP8B3 XKR8	1.38
GO:0006998	nuclear envelope organization	biological_process	5/2285	30/18959	3.702e-01	1	5	TMEM43 SPAG4 SUN3 PARP11 SUN5	1.38
GO:2001259	positive regulation of cation channel activity	biological_process	6/2285	36/18959	3.490e-01	9.883e-01	6	KCNE3 KCNJ11 KCNE2 PRKG1 ANK2 HAP1	1.38
GO:1901184	regulation of ERBB signaling pathway	biological_process	9/2285	54/18959	2.917e-01	9.399e-01	9	PDE6H MMP9 RNF126 ADRA2B CDH13 PDE6G NEURL1A SH3TC2 HAP1	1.38
GO:0043621	protein self-association	molecular_function	9/2285	54/18959	2.917e-01	9.399e-01	9	TMEM43 S100A7A ZKSCAN17 DMTN AGTR1A SVIP ZSWIM2 RSAD2 TMEM190	1.38
GO:0030672	synaptic vesicle membrane	cellular_component	7/2285	42/18959	3.287e-01	1	7	SLC30A3 RPH3A PARK2 SYT5 SLC2A3 ICA1 SYNGR4	1.38
GO:0021680	cerebellar Purkinje cell layer development	biological_process	5/2285	30/18959	3.702e-01	1	5	AGTPBP1 SEZ6 ATG7 FAIM2 ATP2B2	1.38
GO:0004114	3',5'-cyclic-nucleotide phosphodiesterase activity	molecular_function	5/2285	30/18959	3.702e-01	1	5	PDE6H PDE6G PDE1C PDE6D PDE7A	1.38
GO:0045185	maintenance of protein location	biological_process	20/2285	120/18959	1.561e-01	8.351e-01	20	CEP57 PFN4 PINK1 SPAG4 NEK2 CENPE NR5A1 PEX5L SUN5 HK1 GYPA SPAG5 SIRT2 ECT2 TEX14 SUFU DZIP1 CCNB1 SUN3 FBN2	1.38
GO:0051445	regulation of meiotic cell cycle	biological_process	7/2285	42/18959	3.287e-01	1	7	SGOL2A MSX1 NPR2 CDC20 SIRT2 ASPM NPM2	1.38
GO:0035770	ribonucleoprotein granule	cellular_component	19/2285	114/18959	1.649e-01	8.670e-01	19	FXR1 TDRD7 PIWIL1 LSM2 PSMC3 PSMA6 TDRD5 DDX4 TRIM12C RBP4 SLC25A54 TDRD6 MAEL PSMC2 ASZ1 C9 DCP1B TDRD9 DDX25	1.38
GO:0048103	somatic stem cell division	biological_process	4/2285	24/18959	3.919e-01	1	4	TEAD3 DCT ASPM WNT7A	1.38
GO:0005871	kinesin complex	cellular_component	9/2285	54/18959	2.917e-01	9.399e-01	9	KLC3 KIF18B KIF6 KIF2B KIF22 KIF5C KIF9 CENPE KIF17	1.38
GO:0016620	oxidoreductase activity, acting on the aldehyde or oxo group of donors, NAD or NADP as acceptor	molecular_function	7/2285	42/18959	3.287e-01	1	7	AKR1C6 ALDH1A2 ADH4 ALDH8A1 ALDH16A1 GAPDHS ALDH3B2	1.38
GO:0010659	cardiac muscle cell apoptotic process	biological_process	6/2285	36/18959	3.490e-01	9.883e-01	6	ARC MAPK8 GHRH NKX2-5 HAND2 RAPGEF3	1.38
GO:0006081	cellular aldehyde metabolic process	biological_process	7/2285	42/18959	3.287e-01	1	7	ALDH1A2 HAGH ADH4 ALDH8A1 BCO1 RDH11 ALDH3B2	1.38
GO:0042168	heme metabolic process	biological_process	5/2285	30/18959	3.702e-01	1	5	ALAS2 FECH SLC25A39 CYB5R4 HMOX2	1.38
GO:0003071	renal system process involved in regulation of systemic arterial blood pressure	biological_process	4/2285	24/18959	3.919e-01	1	4	SERPINF2 CPN1 GJA5 AGTR1A	1.38
GO:0065005	protein-lipid complex assembly	biological_process	4/2285	24/18959	3.919e-01	1	4	APOA1 APOA2 FECH APOC3	1.38
GO:0043027	cysteine-type endopeptidase inhibitor activity involved in apoptotic process	molecular_function	4/2285	24/18959	3.919e-01	1	4	SNCA ARC BIRC5 BCL2L1	1.38
GO:0016903	oxidoreductase activity, acting on the aldehyde or oxo group of donors	molecular_function	9/2285	54/18959	2.917e-01	9.399e-01	9	AKR1C6 ADH7 ALDH1A2 ADH4 ALDH8A1 ALDH16A1 GAPDHS OGDHL ALDH3B2	1.38
GO:0016209	antioxidant activity	molecular_function	11/2285	66/18959	2.592e-01	8.876e-01	11	S100A9 GPX4 GSTO2 S100A8 TXNDC2 FAM213A MPO SOD3 UPK3BL TXNRD3 NXN	1.38
GO:0005212	structural constituent of eye lens	molecular_function	4/2285	24/18959	3.919e-01	1	4	CRYGA CRYBA2 CRYGS HSPB6	1.38
GO:0032507	maintenance of protein location in cell	biological_process	17/2285	103/18959	1.956e-01	8.195e-01	17	CEP57 PINK1 SPAG4 NEK2 CENPE NR5A1 SUN5 HK1 GYPA SPAG5 SIRT2 ECT2 TEX14 SUFU DZIP1 CCNB1 SUN3	1.37
GO:0032231	regulation of actin filament bundle assembly	biological_process	13/2285	79/18959	2.463e-01	9.472e-01	13	SERPINF2 PARK2 MTOR KANK3 EPHA1 ITGB1BP1 ALMS1 APOA1 RAPGEF3 PFN3 ARHGEF15 ARHGEF5 PFN2	1.37
GO:0016747	transferase activity, transferring acyl groups other than amino-acyl groups	molecular_function	34/2285	206/18959	8.308e-02	7.666e-01	34	CML2 ALAS2 AGPAT1 ZDHHC3 DGAT2 AGPAT6 CPT1C ZDHHC9 CRAT GPAT2 SATL1 CPT1B CAT ZDHHC11 AGPAT3 NAT6 ESCO2 TAF9 LPCAT2B ZDHHC4 ELOVL2 HRASLS5 KAT8 ZDHHC25 GNPAT MCAT HRASLS AGPAT2 ATAT1 SUPT3 ACAA1B CDYL CERS3 ZDHHC19	1.37
GO:0016810	hydrolase activity, acting on carbon-nitrogen (but not peptide) bonds	molecular_function	22/2285	133/18959	1.483e-01	8.011e-01	22	OPLAH ADAD2 PIGL KLK1B5 AMDHD2 MACROD1 KLK1B1 KLK1B21 EGFBP2 SIRT3 NGLY1 PADI6 YDJC KLK1B3 APOBEC4 ASRGL1 KLK1B16 KLK1B8 ADAD1 SIRT2 ALLC KLK1B9	1.37
GO:0010821	regulation of mitochondrion organization	biological_process	15/2285	91/18959	2.193e-01	8.651e-01	15	MMP9 PLD6 PARK2 PPARGC1A RMND1 NSUN4 PINK1 BCL2L1 TMEM102 ARC PDCD5 UQCC2 LIG3 BMF PLA2G6	1.37
GO:0018107	peptidyl-threonine phosphorylation	biological_process	13/2285	79/18959	2.463e-01	9.472e-01	13	MTOR DMTN STK39 PLK1 GSG2 CEMIP PBK MAP3K10 HK1 MAPK8 NLK SIRT2 CDK1	1.37
GO:0005262	calcium channel activity	molecular_function	17/2285	103/18959	1.956e-01	8.195e-01	17	PKD2L2 JPH3 CACNA1G CACNA1H CACNG4 TRPM6 PKD1L3 TRPV2 PKDREJ CATSPER4 CACNB1 CATSPER2 GRIN3A GRIN3B CATSPER3 PKD2L1 CATSPER1	1.37
GO:0030016	myofibril	cellular_component	30/2285	183/18959	1.077e-01	8.753e-01	30	FXR1 AK1 MYO18B MYOM2 PGM5 TMOD1 SLC4A1 MYPN CAPZB GLRX3 ANK2 ANK1 PDE4DIP TNNI3 NOS1AP MYL4 SMTNL1 TMOD4 MYL2 CASQ1 PSMA6 SPHKAP ADRBK2 MYOM3 MYL3 DNAJB6 XIRP2 MYOZ3 AKAP4 TNNC2	1.36
GO:0005643	nuclear pore	cellular_component	10/2285	61/18959	2.948e-01	9.466e-01	10	NUP153 NUPL1 XPO4 NUP188 MAD1L1 KPNA2 NUP35 RANBP17 PARP11 GLE1	1.36
GO:0032414	positive regulation of ion transmembrane transporter activity	biological_process	10/2285	61/18959	2.948e-01	9.466e-01	10	HSPA2 KCNE3 KCNJ11 KCNE2 PRKG1 RELN ATP1B3 ANK2 HAP1 CFTR	1.36
GO:0042995	cell projection	cellular_component	324/2285	1979/18959	7.134e-07	1.369e-04	324	PSD DNAL4 AK8 DNAIC1 GRM1 SAG HAP1 LCA5 SLC30A3 TCTE3 TRPM6 KCNIP4 GRIN3A CATSPERG1 VASP GLRX3 SUFU ANK1 GHRL CFAP126 TUBA3A ACOT7 KIZ POC1A KCNJ11 SYT5 NME5 PDE1C CEP41 ADRBK2 CFAP53 ODF1 SPATA7 KCNE3 ENO1 CCDC39 CATSPER2 CATSPERD RSPH9 ENO4 STX2 CETN1 ASAP1 TEKT3 PLXDC1 USH1C REEP6 LRRC6 CAMK1G DNAH6 WDPCP RGS12 IFT122 AP2A1 ARL13B EFHC1 IFT80 UCHL1 CCDC40 PFN2 RNF38 PKD2L1 SCGN DRC7 SLC7A10 MY…	1.36
GO:0007052	mitotic spindle organization	biological_process	12/2285	73/18959	2.613e-01	8.936e-01	12	AURKC MAP10 WDR62 SPC25 DCTN2 STIL PLK1 BIRC5 NEK2 VPS4B AURKA CCNB1	1.36
GO:0004869	cysteine-type endopeptidase inhibitor activity	molecular_function	9/2285	55/18959	3.135e-01	9.977e-01	9	AHSG SNCA NGP ARC CST13 CST11 CST8 BIRC5 BCL2L1	1.36
GO:0031225	anchored component of membrane	cellular_component	24/2285	147/18959	1.484e-01	8.011e-01	24	PRSS21 CNTN6 CDH13 ART1 ART3 FBP1 CAR15 PRSS42 SVIP LY6G6C LY6K LYPD4 MFI2 LYPD8 SPAM1 DPEP3 TEX101 GFRA4 HFE2 SPACA4 GFRA3 PRSS41 VTCN1 GFRA1	1.35
GO:0005776	autophagosome	cellular_component	8/2285	49/18959	3.337e-01	1	8	RAB23 WIPI1 GABARAPL2 TBC1D14 MAP1LC3A ATG9A NBR1 HAP1	1.35
GO:1901800	positive regulation of proteasomal protein catabolic process	biological_process	12/2285	74/18959	2.787e-01	9.152e-01	12	PARK2 RNF138RT1 ATG7 DNAJB2 RNF138 PLK1 KCNE2 SIRT2 AURKA RNF19A BBS7 E330034G19RIK	1.35
GO:1901016	regulation of potassium ion transmembrane transporter activity	biological_process	6/2285	37/18959	3.791e-01	1	6	KCNE3 KCNE2 PRKG1 STK39 ATP1B3 ANK2	1.35
GO:0000226	microtubule cytoskeleton organization	biological_process	64/2285	394/18959	2.729e-02	8.794e-01	64	SPC25 FBXW5 CCDC13 TUBA8 MAPK8 AURKA MTAP7D3 NUSAP1 PRC1 CEP63 LRGUK PLK4 ESPL1 KIZ SPAG17 KIF2B MARK1 STIL CDK5RAP2 GAS2L3 ASPM HAUS4 PAX6 CCDC155 ECT2 SSX2IP TEX14 RSPH9 IFT172 CCNF AURKC CCDC67 TRIM37 NEK2 RSPH1 CEP131 KIF18B FKBP4 SPAG5 VPS4B CCDC40 CAPZB CCDC87 HAUS1 TTLL6 MAP10 WDR62 DCTN2 CEP57 CIB1 CCP110 PLK1 NEURL1A BIRC5 AK7 DIXDC1 CENPE IFT46 ULK4 SNCA ABL1 SIRT2 TRIM54 CCNB1	1.35
GO:0021517	ventral spinal cord development	biological_process	8/2285	49/18959	3.337e-01	1	8	PAX6 FOXN4 NKX6-2 SUFU IFT172 GLI3 DYNC2H1 ABT1	1.35
GO:0046887	positive regulation of hormone secretion	biological_process	22/2285	135/18959	1.657e-01	8.706e-01	22	PARK2 PFKM FOXL2 FGG PEX5L GHRH NNAT MPC2 GHRL SIRT3 OXCT2A CNTF CASR TRH ATG7 ABAT KISS1 CFTR PAX6 TMEM27 PLA2G6 FGB	1.35
GO:0017158	regulation of calcium ion-dependent exocytosis	biological_process	7/2285	43/18959	3.555e-01	1.000e+00	7	PKDREJ CACNA1G TMEM27 PLB1 SPINK2 CACNA1H SPINK3	1.35
GO:0001895	retina homeostasis	biological_process	8/2285	49/18959	3.337e-01	1	8	USH1C ABCA4 SPATA7 POC1B CDH3 CDH23 LCA5 NPHP4	1.35
GO:0034113	heterotypic cell-cell adhesion	biological_process	7/2285	43/18959	3.555e-01	1.000e+00	7	ITGAD DSG2 APOA1 ITGB3 FGG MADCAM1 FGB	1.35
GO:0030218	erythrocyte differentiation	biological_process	18/2285	111/18959	2.075e-01	8.558e-01	18	DYRK3 ALAS2 GFI1B HBB-B2 TCEA1 GATA3 RHD DMTN SMAP1 SOX6 ETV2 ANKRD54 KLF1 P4HTM ANK1 FECH TRIM10 ZFPM1	1.35
GO:2001243	negative regulation of intrinsic apoptotic signaling pathway	biological_process	13/2285	80/18959	2.623e-01	8.697e-01	13	MMP9 PARK2 NME8 HERPUD1 NME5 NDUFA13 MAPK8IP1 BAG5 BCL2L1 GRINA ARC YBX3 PGAP2	1.35
GO:0044058	regulation of digestive system process	biological_process	6/2285	37/18959	3.791e-01	1	6	APOA2 NR1H3 STK39 APOA1 OXTR AQP1	1.35
GO:0051492	regulation of stress fiber assembly	biological_process	11/2285	68/18959	2.964e-01	9.503e-01	11	SERPINF2 MTOR KANK3 EPHA1 ITGB1BP1 ALMS1 APOA1 RAPGEF3 ARHGEF15 ARHGEF5 PFN2	1.34
GO:0031113	regulation of microtubule polymerization	biological_process	5/2285	31/18959	4.045e-01	1	5	FKBP4 SNCA MAPK8 ABL1 CAPZB	1.34
GO:0006220	pyrimidine nucleotide metabolic process	biological_process	5/2285	31/18959	4.045e-01	1	5	NME6 NT5M NME8 TBPL1 NME5	1.34
GO:0070461	SAGA-type complex	cellular_component	5/2285	31/18959	4.045e-01	1	5	TAF9B CCDC101 TAF6 SUPT3 TAF9	1.34
GO:0004112	cyclic-nucleotide phosphodiesterase activity	molecular_function	5/2285	31/18959	4.045e-01	1	5	PDE6H PDE6G PDE1C PDE6D PDE7A	1.34
GO:0004364	glutathione transferase activity	molecular_function	5/2285	31/18959	4.045e-01	1	5	HPGDS GSTM4 GSTT4 GSTM5 GSTO2	1.34
GO:0051567	histone H3-K9 methylation	biological_process	5/2285	31/18959	4.045e-01	1	5	DMRTC2 PIH1D1 GFI1B KDM4D EHMT2	1.34
GO:0031526	brush border membrane	cellular_component	10/2285	62/18959	3.155e-01	9.814e-01	10	ACE FBP1 TRPM6 TMEM27 PLB1 PEMT SLC34A2 PDZK1 AQP1 RAPGEF3	1.34
GO:0060122	inner ear receptor stereocilium organization	biological_process	5/2285	31/18959	4.045e-01	1	5	USH1C ATP2B2 HEY1 CDH23 ALMS1	1.34
GO:0042733	embryonic digit morphogenesis	biological_process	11/2285	68/18959	2.964e-01	9.503e-01	11	RAB23 MSX1 2410089E03RIK TMEM107 WNT7A WDPCP IFT122 GLI3 B9D1 HAND2 TTBK1	1.34
GO:0031023	microtubule organizing center organization	biological_process	17/2285	105/18959	2.198e-01	8.667e-01	17	CCDC67 STIL TRIM37 CDK5RAP2 FBXW5 CCP110 PLK1 NEK2 CEP131 HAUS4 VPS4B SSX2IP AURKA CEP63 PLK4 HAUS1 CCNF	1.34
GO:2000178	negative regulation of neural precursor cell proliferation	biological_process	4/2285	25/18959	4.317e-01	1	4	SPINT1 PAX6 SIRT2 LIMS2	1.33
GO:0030212	hyaluronan metabolic process	biological_process	4/2285	25/18959	4.317e-01	1	4	ITIH3 FGF2 CEMIP AP2A1	1.33
GO:0045843	negative regulation of striated muscle tissue development	biological_process	4/2285	25/18959	4.317e-01	1	4	FGF8 YBX3 SIRT2 USP2	1.33
GO:0044550	secondary metabolite biosynthetic process	biological_process	4/2285	25/18959	4.317e-01	1	4	CPN1 DCT DDT CDH3	1.33
GO:0008376	acetylgalactosaminyltransferase activity	molecular_function	12/2285	75/18959	2.967e-01	9.505e-01	12	GLT8D1 B4GALT2 POMGNT1 DPY19L2 GLT8D2 DPY19L1 MGAT4E GCNT7 GALNTL6 B3GALNT1 GALNT16 MGAT4D	1.33
GO:0042634	regulation of hair cycle	biological_process	4/2285	25/18959	4.317e-01	1	4	FA2H FOXN1 NGFR CDH3	1.33
GO:0021533	cell differentiation in hindbrain	biological_process	4/2285	25/18959	4.317e-01	1	4	AGTPBP1 FAIM2 ATP2B2 WNT7A	1.33
GO:0006929	substrate-dependent cell migration	biological_process	4/2285	25/18959	4.317e-01	1	4	ITGA11 ITGB1BP1 EPHA8 SLIT2	1.33
GO:0050927	positive regulation of positive chemotaxis	biological_process	4/2285	25/18959	4.317e-01	1	4	SCG2 ARTN CDH13 CASR	1.33
GO:0071805	potassium ion transmembrane transport	biological_process	24/2285	150/18959	1.735e-01	8.529e-01	24	KCNMB4 STK39 ATP1A4 KCNK12 KCNIP4 KCNK2 ANK2 PKD2L1 KCNJ11 PRKG1 KCNH1 KCNK7 ATP1B3 KCNU1 KCNA7 KCNG4 KCNT1 AQP1 KCNJ12 KCNE3 KCNE2 KCNMB1 KCNJ9 KEL	1.33
GO:0004674	protein serine/threonine kinase activity	molecular_function	70/2285	437/18959	2.761e-02	8.862e-01	70	DYRK3 TNNI3K PHKG2 SMOK2B NEK4 MAK TLK2 PBK MAPK8 MOK ANKK1 TRPM6 TESK1 AURKA CDKL1 PLK4 TTBK1 PDK2 MARK1 PRKG1 TSSK1 HIPK4 PINK1 ADRBK2 BRSK2 AMHR2 4921509C19RIK MAPK6 TSSK4 SMOK2A SIK2 CDK16 GM14151 AURKC MTOR CDKL5 CAMK1G CCNK TSSK2 HUNK STK39 CAMK4 CDK20 DYRK4 SRPK1 GSG2 NEK2 MAP3K10 STK36 TSSK3 GM4922 DCLK1 CDK1 STKLD1 MAP2K7 STK11 DYRK1B HIPK1 STK31 CDKL2 BUB1B PLK1 MAST2 TSSK6 ULK4 NLK LIM…	1.33
GO:0010737	protein kinase A signaling	biological_process	4/2285	25/18959	4.317e-01	1	4	AKAP12 SPHKAP AKAP3 AKAP4	1.33
GO:0005694	chromosome	cellular_component	141/2285	879/18959	1.988e-03	1.562e-01	141	SPC25 CDCA8 CENPP GM5382 SYCE1L REC8 HIST1H2BA CENPN LRIF1 TNP2 SYCP3 IPO4 LRWD1 KIF22 EHMT2 SYCP2 NUSAP1 SMC1B PLK4 RNF169 GM5132 POLE CDCA2 EP400 GM14475 SETD3 STAG3 TTC21B GATA3 TNP1 DSCC1 PBX4 1700012L04RIK CTC1 RBL2 HIST1H3C PAX6 CCDC155 MAEL SMARCAL1 KDM4D KLHDC3 AURKC KNTC1 SLX NEK2 POLB GM14483 SPAG5 GM14478 CDK1 HAND2 PRM1 SYCE3 HILS1 MIS18BP1 HSPA2 ESCO2 DCTN2 BUB1B MSH4 PLK1 BIRC5 EID3…	1.33
GO:0030301	cholesterol transport	biological_process	10/2285	63/18959	3.368e-01	1	10	SCP2D1 APOA2 VPS4A VPS4B APOB NR1H3 PLA2G10 APOF APOA1 CFTR	1.32
GO:0030193	regulation of blood coagulation	biological_process	13/2285	82/18959	2.961e-01	9.497e-01	13	SERPINF2 S100A9 STAB2 DMTN PRKG1 TMPRSS6 FGG ABAT PLG APOH PROC STX2 FGB	1.32
GO:0071804	cellular potassium ion transport	biological_process	24/2285	151/18959	1.825e-01	8.956e-01	24	KCNMB4 STK39 ATP1A4 KCNK12 KCNIP4 KCNK2 ANK2 PKD2L1 KCNJ11 PRKG1 KCNH1 KCNK7 ATP1B3 KCNU1 KCNA7 KCNG4 KCNT1 AQP1 KCNJ12 KCNE3 KCNE2 KCNMB1 KCNJ9 KEL	1.32
GO:0017046	peptide hormone binding	molecular_function	7/2285	44/18959	3.833e-01	1	7	RXFP2 NPR2 AGTR1A NPR1 CRHR1 MAS1 OXTR	1.32
GO:0021510	spinal cord development	biological_process	14/2285	88/18959	2.784e-01	9.149e-01	14	RAB23 MTOR FOXN4 NKX6-2 RELN RFX4 IFT122 GLI3 PAX6 SUFU GSX1 IFT172 DYNC2H1 ABT1	1.32
GO:0055010	ventricular cardiac muscle tissue morphogenesis	biological_process	7/2285	44/18959	3.833e-01	1	7	MYL3 KLK1B1 NKX2-5 TNNI3 EPOR MYL2 HEY1	1.32
GO:0033627	cell adhesion mediated by integrin	biological_process	7/2285	44/18959	3.833e-01	1	7	ITGA11 IFT74 ITGB1BP1 CIB1 VTN ITGB3 EPHA8	1.32
GO:0005496	steroid binding	molecular_function	14/2285	88/18959	2.784e-01	9.149e-01	14	SCP2D1 APOA2 PAQR9 COMP OSBPL10 STARD6 APOA1 APOD TSPO2 ESRRB FABP6 OSBPL2 BSPRY OSBP2	1.32
GO:0046474	glycerophospholipid biosynthetic process	biological_process	15/2285	94/18959	2.620e-01	8.694e-01	15	PLD6 APOA2 CHPT1 PIGL AGPAT1 PTPMT1 APOA1 PEMT AGPAT6 AGPAT2 PIGF PTDSS2 FGF2 PGAP2 PLA2G6	1.32
GO:0018958	phenol-containing compound metabolic process	biological_process	15/2285	94/18959	2.620e-01	8.694e-01	15	PARK2 DCT GATA3 RNLS RELN ATP2B2 CDH3 NPR1 ABAT GCNT4 SNCAIP SNCA DDT AGTR1A HAND2	1.32
GO:0031543	peptidyl-proline dioxygenase activity	molecular_function	7/2285	44/18959	3.833e-01	1	7	P4HTM KDM4D HR ASPHD2 ALKBH3 ASPHD1 EGLN2	1.32
GO:1901379	regulation of potassium ion transmembrane transport	biological_process	9/2285	57/18959	3.595e-01	1	9	KCNE3 KCNE2 KCNIP4 PRKG1 STK39 KCNMB1 ATP1B3 ANK2 KEL	1.31
GO:0045861	negative regulation of proteolysis	biological_process	9/2285	57/18959	3.595e-01	1	9	RAB23 MAD2L2 TAF9 NR1H3 GABARAPL2 BAG5 TLK2 BAG6 PBK	1.31
GO:0030835	negative regulation of actin filament depolymerization	biological_process	6/2285	38/18959	4.102e-01	1	6	CAPZA3 DMTN CAPZB TMOD1 TMOD4 SPTA1	1.31
GO:0008654	phospholipid biosynthetic process	biological_process	22/2285	139/18959	2.042e-01	8.431e-01	22	PLD6 CHPT1 APOA2 PIGL AGPAT1 PTPMT1 APOA1 AGPAT6 PEMT PIGF GPAT2 PTDSS2 FGF2 AGPAT3 SGMS1 PGAP2 LPCAT2B FITM1 ISYNA1 AGPAT2 ACSL6 PLA2G6	1.31
GO:0045646	regulation of erythrocyte differentiation	biological_process	6/2285	38/18959	4.102e-01	1	6	GFI1B HBB-B2 P4HTM SMAP1 ANKRD54 ZFPM1	1.31
GO:0045454	cell redox homeostasis	biological_process	9/2285	57/18959	3.595e-01	1	9	TXNDC8 GLRX5 NME8 TXNRD3 TXNDC2 GLRX3 GLRX2 PDILT EGLN2	1.31
GO:0001678	cellular glucose homeostasis	biological_process	19/2285	120/18959	2.306e-01	9.050e-01	19	NRXN1 PARK2 NDUFAF2 ATG7 ALMS1 BIRC5 BRSK2 APOC3 CFTR HK1 PIH1D1 RAB11FIP5 MPC2 TMEM27 FOXA3 OXCT2A CDK16 HKDC1 PLA2G6	1.31
GO:0046930	pore complex	cellular_component	12/2285	76/18959	3.153e-01	9.811e-01	12	NUP153 XPO4 C8G KPNA2 NUP35 NUPL1 NUP188 MAD1L1 C8B RANBP17 PARP11 GLE1	1.31
GO:0090276	regulation of peptide hormone secretion	biological_process	31/2285	197/18959	1.504e-01	8.109e-01	31	NRXN1 PARK2 PFKM NDUFAF2 FGG PEX5L GHRH NNAT MPC2 GHRL SIRT3 OXCT2A CASR KCNJ11 TRH ATG7 NPFF OIT1 ABAT PDE1C BIRC5 ICA1 BRSK2 KISS1 CFTR PAX6 UQCC2 TMEM27 CDK16 PLA2G6 FGB	1.31
GO:0045840	positive regulation of mitotic nuclear division	biological_process	6/2285	38/18959	4.102e-01	1	6	PEBP1 FGF8 NUSAP1 PLK1 CENPE CUL3	1.31
GO:0000910	cytokinesis	biological_process	20/2285	127/18959	2.291e-01	8.999e-01	20	AURKC MAP10 VPS4A SDCCAG3 ZFP365 CCP110 PLK1 GIT1 BIRC5 BCL2L1 CENPV VPS4B ECT2 AURKA ARL3 NUSAP1 TEX14 PRC1 CCDC87 CUL3	1.31
GO:0042755	eating behavior	biological_process	6/2285	38/18959	4.102e-01	1	6	ACE PYY UCHL1 TRH ATP8A2 OXTR	1.31
GO:0021987	cerebral cortex development	biological_process	16/2285	101/18959	2.609e-01	8.926e-01	16	TFAP2C WDR62 ATG7 RELN SOCS7 ASPM NKX2-1 DIXDC1 GLI3 EFHC1 PAX6 HTR6 NTRK2 CDON FOXG1 SLIT2	1.31
GO:0006835	dicarboxylic acid transport	biological_process	10/2285	64/18959	3.588e-01	1	10	SNCA SLC13A5 FBP1 SLC1A7 TRH APBA1 PRKG1 NTRK2 HTR6 SLC26A8	1.30
GO:0005319	lipid transporter activity	molecular_function	16/2285	102/18959	2.756e-01	9.065e-01	16	SCP2D1 1700057G04RIK ATP8B3 APOA2 SLC27A5 APOB CPTP PLEKHA8 ATP8A2 SPNS2 APOA1 ABCC3 SLC10A6 ATP9A ABCA4 OSBP2	1.30
GO:0015918	sterol transport	biological_process	10/2285	64/18959	3.588e-01	1	10	SCP2D1 APOA2 VPS4A APOB NR1H3 APOA1 CFTR VPS4B PLA2G10 APOF	1.30
GO:2000785	regulation of autophagosome assembly	biological_process	5/2285	32/18959	4.399e-01	1	5	FEZ1 EHMT2 TBC1D14 5330417C22RIK PINK1	1.30
GO:0003009	skeletal muscle contraction	biological_process	5/2285	32/18959	4.399e-01	1	5	ATP8A2 TNNI3 CHRNE CASQ1 TNNC2	1.30
GO:0042058	regulation of epidermal growth factor receptor signaling pathway	biological_process	8/2285	51/18959	3.845e-01	1	8	PDE6H MMP9 RNF126 ADRA2B CDH13 PDE6G NEURL1A HAP1	1.30
GO:2001222	regulation of neuron migration	biological_process	5/2285	32/18959	4.399e-01	1	5	ULK4 PAX6 RELN HRG SOX14	1.30
GO:0045921	positive regulation of exocytosis	biological_process	10/2285	64/18959	3.588e-01	1	10	EXPH5 CACNA1G TMEM27 CRHR1 PLB1 FGG CACNA1H PLA2G6 FGB CFTR	1.30
GO:0016408	C-acyltransferase activity	molecular_function	8/2285	51/18959	3.845e-01	1	8	CML2 NAT6 SATL1 ESCO2 ACAA1B LPCAT2B HRASLS5 HRASLS	1.30
GO:0040020	regulation of meiotic nuclear division	biological_process	5/2285	32/18959	4.399e-01	1	5	MSX1 SGOL2A SIRT2 CDC20 NPM2	1.30
GO:0051494	negative regulation of cytoskeleton organization	biological_process	18/2285	116/18959	2.712e-01	8.934e-01	18	PARK2 KANK3 CAPZA3 DMTN TRIM37 CIB1 TMOD1 PFN4 SPTA1 FKBP4 SNCA CAPZB AURKA TRIM54 PFN2 CCNB1 SLIT2 TMOD4	1.29
GO:0006869	lipid transport	biological_process	39/2285	251/18959	1.281e-01	7.379e-01	39	SCP2D1 1700057G04RIK APOA2 VPS4A SLC27A5 PLEKHA8 CRHR1 SPNS2 APOA1 ITGB3 APOC3 ACE ABCA4 ABCA15 VPS4B CPT1B PLA2G10 APOF PLA2G4F GHRL GDF9 ATP8B3 APOB STARD10 CPTP OSBPL10 NR1H3 STARD6 ATP8A2 ABCA17 ATP9A ACSL6 CFTR APOH OSBPL2 ABCA16 ABCA14 OSBP2 PLA2G6	1.29
GO:0072577	endothelial cell apoptotic process	biological_process	7/2285	45/18959	4.119e-01	1	7	HIPK1 GATA3 ABL1 ANGPTL4 FGG SCG2 FGB	1.29
GO:0015833	peptide transport	biological_process	42/2285	271/18959	1.193e-01	9.172e-01	42	NRXN1 PARK2 PFKM NDUFAF2 EXOC3L CRHR1 FGG RAB11FIP5 NNAT GHRL SIRT3 OXCT2A CASR TRH KCNJ11 NPFF OIT1 PDE1C BRSK2 CYB5R4 KISS1 PAX6 TMEM27 ABCB9 CDK16 FGB S100A9 CAR2 PEX5L GHRH MPC2 S100A8 ATG7 ABAT BIRC5 ICA1 AQP1 CFTR UQCC2 SLC15A5 PLA2G6 FAM3B	1.29
GO:0015909	long-chain fatty acid transport	biological_process	7/2285	45/18959	4.119e-01	1	7	ACE SLC27A5 CPT1B PLA2G10 PLA2G4F ACSL6 PLA2G6	1.29
GO:0051018	protein kinase A binding	molecular_function	7/2285	45/18959	4.119e-01	1	7	1700019D03RIK PRKAR1B AKAP12 SPHKAP AKAP3 AKAP14 AKAP4	1.29
GO:0008238	exopeptidase activity	molecular_function	16/2285	104/18959	3.062e-01	9.760e-01	16	CPA5 GM5136 METAP2 PRSS16 DPEP3 CPA2 AGBL5 METAP1 AGTPBP1 ASRGL1 AGBL4 ACE UCHL1 TMEM27 CPVL GGT7	1.28
GO:2000008	regulation of protein localization to cell surface	biological_process	4/2285	26/18959	4.726e-01	1	4	SYNJ2BP RANGRF HRG RAB11FIP5	1.28
GO:0031128	developmental induction	biological_process	6/2285	39/18959	4.423e-01	1	6	HIPK1 MESP1 WNT3 FGF8 FGF2 NKX2-1	1.28
GO:0007620	copulation	biological_process	4/2285	26/18959	4.726e-01	1	4	ABAT PPP3R2 SVS3A OXTR	1.28
GO:0042773	ATP synthesis coupled electron transport	biological_process	6/2285	39/18959	4.423e-01	1	6	SNCA UQCC3 CYCT DNAJC15 COX8C PINK1	1.28
GO:0086065	cell communication involved in cardiac conduction	biological_process	4/2285	26/18959	4.726e-01	1	4	DSG2 TNNI3K ANK2 GJA5	1.28
GO:0043014	alpha-tubulin binding	molecular_function	4/2285	26/18959	4.726e-01	1	4	SNCA PPARGC1A 1110017D15RIK PACRG	1.28
GO:0042982	amyloid precursor protein metabolic process	biological_process	4/2285	26/18959	4.726e-01	1	4	NECAB3 LRRTM3 AATF HAP1	1.28
GO:0021697	cerebellar cortex formation	biological_process	4/2285	26/18959	4.726e-01	1	4	AGTPBP1 FAIM2 ATP2B2 WNT7A	1.28
GO:0048858	cell projection morphogenesis	biological_process	117/2285	759/18959	1.403e-02	6.394e-01	117	ABLIM3 IFT43 NME8 HAP1 MAPK8 PLA2G10 VASP LRGUK TTC21B GATA3 TMEM107 STIL NME5 CEP41 2700049A03RIK PAX6 1110004E09RIK SSX2IP CCDC39 MNS1 RSPH9 SLIT2 ASAP1 TEKT3 LRRC6 ITGB3 WDPCP IFT122 IFT140 ARL13B STK36 DCLK1 IFT80 UCHL1 CCDC40 TRPV2 B9D1 KCTD17 ARTN ATG7 ATP8A2 APBB1 KIF5C AK7 RFX4 EPHA8 IFT46 GLI3 SPATA6 TTC21A GFRA3 NEUROG3 ZMYND10 KEL FAM161A PTPDC1 DYNLL1 ATMIN CCDC13 TTC26 WNT7A NKX2-1 I…	1.28
GO:0086002	cardiac muscle cell action potential involved in contraction	biological_process	4/2285	26/18959	4.726e-01	1	4	DSG2 ANK2 GJA5 KCNE2	1.28
GO:0032990	cell part morphogenesis	biological_process	120/2285	780/18959	1.359e-02	6.263e-01	120	ABLIM3 IFT43 NME8 MFF HAP1 MAPK8 PLA2G10 VASP LRGUK TTC21B GATA3 TMEM107 STIL NME5 CEP41 2700049A03RIK PAX6 1110004E09RIK SSX2IP CCDC39 MNS1 RSPH9 SLIT2 ASAP1 TEKT3 LRRC6 ITGB3 WDPCP IFT122 IFT140 ARL13B STK36 DCLK1 IFT80 UCHL1 CCDC40 TRPV2 B9D1 POLDIP2 KCTD17 ARTN ATG7 ATP8A2 APBB1 KIF5C AK7 BCL2L1 RFX4 EPHA8 IFT46 GLI3 SPATA6 TTC21A GFRA3 NEUROG3 ZMYND10 KEL FAM161A PTPDC1 DYNLL1 ATMIN CCDC13 T…	1.28
GO:0048644	muscle organ morphogenesis	biological_process	12/2285	78/18959	3.542e-01	9.972e-01	12	CNTF NKX2-5 HEY1 MYL3 KLK1B1 MYF5 XIRP2 TNNI3 EPOR SMTNL1 ZFPM1 MYL2	1.28
GO:0060351	cartilage development involved in endochondral bone morphogenesis	biological_process	4/2285	26/18959	4.726e-01	1	4	HSPG2 THBS3 COMP COL2A1	1.28
GO:0046785	microtubule polymerization	biological_process	6/2285	39/18959	4.423e-01	1	6	FKBP4 SNCA MAPK8 ABL1 CAPZB MTAP7D3	1.28
GO:0090559	regulation of membrane permeability	biological_process	8/2285	52/18959	4.110e-01	1	8	TMEM102 MTOR ARC THEM4 MTCH2 BCL2L1 NAIF1 BNIP3L	1.28
GO:0004190	aspartic-type endopeptidase activity	molecular_function	4/2285	26/18959	4.726e-01	1	4	ASPRV1 DDI1 SPPL2B SPPL2C	1.28
GO:0060193	positive regulation of lipase activity	biological_process	8/2285	52/18959	4.110e-01	1	8	APOH NMUR1 AGTR1A NR1H3 APOA1 SELE FGF2 LMF1	1.28
GO:0008378	galactosyltransferase activity	molecular_function	12/2285	78/18959	3.542e-01	9.972e-01	12	GLT8D1 B4GALT2 POMGNT1 DPY19L2 GLT8D2 DPY19L1 MGAT4E GALNTL6 GCNT7 B3GALNT1 GALNT16 MGAT4D	1.28
GO:0097006	regulation of plasma lipoprotein particle levels	biological_process	8/2285	52/18959	4.110e-01	1	8	APOA2 APOB DGAT2 APOA1 FECH LMF1 MPO APOC3	1.28
GO:2000273	positive regulation of receptor activity	biological_process	4/2285	26/18959	4.726e-01	1	4	NEURL1A ADRA2B HAP1 RELN	1.28
GO:0051537	2 iron, 2 sulfur cluster binding	molecular_function	4/2285	26/18959	4.726e-01	1	4	GLRX5 ISCA1 FECH GLRX2	1.28
GO:0005548	phospholipid transporter activity	molecular_function	8/2285	52/18959	4.110e-01	1	8	ABCA4 1700057G04RIK ATP8B3 CPTP ATP8A2 APOA1 OSBP2 ATP9A	1.28
GO:0031674	I band	cellular_component	18/2285	117/18959	2.852e-01	9.201e-01	18	MYO18B CASQ1 PGM5 SPHKAP ADRBK2 MYL3 SLC4A1 MYPN XIRP2 DNAJB6 MYOZ3 CAPZB ANK2 GLRX3 ANK1 NOS1AP SMTNL1 AKAP4	1.28
GO:1901661	quinone metabolic process	biological_process	4/2285	26/18959	4.726e-01	1	4	AKR1C6 ADH4 AKR7A5 COQ4	1.28
GO:0045494	photoreceptor cell maintenance	biological_process	6/2285	39/18959	4.423e-01	1	6	USH1C ABCA4 SPATA7 CDH23 LCA5 NPHP4	1.28
GO:0019200	carbohydrate kinase activity	molecular_function	4/2285	26/18959	4.726e-01	1	4	GK2 PFKM HKDC1 HK1	1.28
GO:0051082	unfolded protein binding	molecular_function	10/2285	65/18959	3.815e-01	1	10	HSPA2 CCT6B DNAJB2 DNAJB13 CLPX DNAJB6 HSPA1L CLGN TCP1 DNAJB8	1.28
GO:0032369	negative regulation of lipid transport	biological_process	4/2285	26/18959	4.726e-01	1	4	ITGB3 APOA2 NR1H3 PLA2G10	1.28
GO:0003170	heart valve development	biological_process	6/2285	39/18959	4.423e-01	1	6	MTOR HEYL GATA3 GJA5 ZFPM1 HEY1	1.28
GO:0072132	mesenchyme morphogenesis	biological_process	4/2285	26/18959	4.726e-01	1	4	FGF8 HEYL MSX1 HEY1	1.28
GO:0042157	lipoprotein metabolic process	biological_process	17/2285	111/18959	3.030e-01	9.684e-01	17	WIPI1 APOA2 APOB PIGL ATG7 ZDHHC3 APOA1 DGAT2 ITGB3 PEMT APOD 9530002B09RIK APOC3 HHATL PIGF ZDHHC9 PGAP2	1.27
GO:0051346	negative regulation of hydrolase activity	biological_process	54/2285	353/18959	9.657e-02	7.934e-01	54	SERPINF2 SPINT1 HERPUD1 ANGPTL4 SERPINA1A LTF TNNI3 ELFN1 AMBP SERPINA1E SPINK4 STFA1 MMP9 PPP1R26 PPP1R27 MUG1 PPP4R4 ITIH3 CST8 VTN A2M SERPINA1B SLIT2 APOA2 NGP APOA1 SERPINA3C APOC3 SERPINA1C PIH1D1 SERPINA3K CST13 PPP1R36 PAM16 SERPINB1B WFDC3 TSKS PZP BIRC5 BCL2L1 AQP1 SERPINA3M SNCA ARC SERPINA1D DNAJB6 PEBP1 ABL1 MUG2 CST11 PBP2 SPINK2 SPINK3 TMEM225	1.27
GO:0070507	regulation of microtubule cytoskeleton organization	biological_process	21/2285	137/18959	2.629e-01	8.713e-01	21	TRIM37 NEK2 CEP131 FKBP4 SPAG5 MAPK8 VPS4B CAPZB AURKA PLK4 CIB1 PLK1 DIXDC1 CENPE SNCA ABL1 ECT2 SIRT2 TRIM54 CCNB1 CCNF	1.27
GO:0016298	lipase activity	molecular_function	19/2285	124/18959	2.821e-01	9.108e-01	19	CES1C PLCE1 PLA2G2C CES1A PNLIPRP2 HRASLS PNLIPRP1 CES1F AADAC SMPD5 PLCD4 LIPF OC90 PLA2G10 PLCZ1 PLA2G4F PLA2G4D PLB1 PLA2G6	1.27
GO:0002790	peptide secretion	biological_process	39/2285	254/18959	1.450e-01	7.906e-01	39	NRXN1 S100A9 PARK2 PFKM NDUFAF2 EXOC3L CRHR1 FGG PEX5L RAB11FIP5 GHRH NNAT MPC2 GHRL SIRT3 OXCT2A CASR KCNJ11 TRH S100A8 ATG7 NPFF OIT1 ABAT PDE1C BIRC5 ICA1 BRSK2 CYB5R4 AQP1 KISS1 CFTR PAX6 UQCC2 TMEM27 CDK16 PLA2G6 FAM3B FGB	1.27
GO:0050796	regulation of insulin secretion	biological_process	25/2285	163/18959	2.292e-01	8.999e-01	25	NRXN1 PARK2 PFKM NDUFAF2 NNAT MPC2 GHRL SIRT3 OXCT2A CASR KCNJ11 TRH ATG7 NPFF OIT1 ABAT PDE1C BIRC5 ICA1 BRSK2 CFTR UQCC2 TMEM27 CDK16 PLA2G6	1.27
GO:0005267	potassium channel activity	molecular_function	18/2285	118/18959	2.995e-01	9.591e-01	18	KCNMB4 KCNJ11 KCNH1 KCNK7 KCNU1 KCNA7 KCNG4 KCNT1 AQP1 KCNJ12 KCNK12 KCNE3 KCNE2 KCNIP4 KCNK2 KCNMB1 KCNJ9 PKD2L1	1.27
GO:0030072	peptide hormone secretion	biological_process	37/2285	242/18959	1.609e-01	8.530e-01	37	NRXN1 PARK2 PFKM NDUFAF2 EXOC3L CRHR1 FGG PEX5L RAB11FIP5 GHRH NNAT MPC2 GHRL SIRT3 OXCT2A CASR KCNJ11 TRH ATG7 NPFF OIT1 ABAT PDE1C BIRC5 ICA1 BRSK2 CYB5R4 AQP1 KISS1 CFTR PAX6 UQCC2 TMEM27 CDK16 PLA2G6 FAM3B FGB	1.27
GO:0043292	contractile fiber	cellular_component	30/2285	196/18959	1.981e-01	8.291e-01	30	FXR1 AK1 MYO18B MYOM2 PGM5 TMOD1 SLC4A1 MYPN CAPZB GLRX3 ANK2 ANK1 PDE4DIP TNNI3 NOS1AP MYL4 SMTNL1 TMOD4 MYL2 CASQ1 PSMA6 SPHKAP ADRBK2 MYOM3 MYL3 XIRP2 DNAJB6 MYOZ3 AKAP4 TNNC2	1.27
GO:0010955	negative regulation of protein processing	biological_process	13/2285	85/18959	3.508e-01	9.920e-01	13	SERPINF2 RAB23 TAF9 NR1H3 BIRC5 BAG5 TLK2 PBK MAD2L2 ARC GABARAPL2 A2M BAG6	1.27
GO:0033628	regulation of cell adhesion mediated by integrin	biological_process	5/2285	33/18959	4.763e-01	1	5	IFT74 ITGB1BP1 CIB1 ITGB3 EPHA8	1.26
GO:0005921	gap junction	cellular_component	5/2285	33/18959	4.763e-01	1	5	GJD4 YBX3 GJC1 GJA5 SGSM3	1.26
GO:0034702	ion channel complex	cellular_component	39/2285	257/18959	1.634e-01	8.613e-01	39	KCNMB4 HERPUD1 CPT1C PKD1L3 BEST1 CHRNE CATSPER4 KCNIP4 DLGAP3 GRIN3A CATSPERG1 LRRC26 KCNJ11 KCNH1 KCNA7 KCNG4 KCNE3 CACNB1 CATSPER2 KCNMB1 CATSPERD GRIN3B CATSPER3 CATSPER1 CATSPERG2 PEX5L KCNK2 NOS1AP PKD2L1 GABRB2 HSPA2 SHISA7 KCNU1 CHRNA4 CACNA1H KCNT1 CFTR CACNG4 KCNE2	1.26
GO:0034595	phosphatidylinositol phosphate 5-phosphatase activity	molecular_function	5/2285	33/18959	4.763e-01	1	5	PTPDC1 PTPMT1 SYNJ2 NT5M SYNJ1	1.26
GO:0001523	retinoid metabolic process	biological_process	7/2285	46/18959	4.413e-01	1	7	ADH7 ALDH1A2 ADH4 ALDH8A1 BCO1 PLB1 RDH11	1.26
GO:0008631	intrinsic apoptotic signaling pathway in response to oxidative stress	biological_process	5/2285	33/18959	4.763e-01	1	5	ARC NME8 UACA NME5 BAG5	1.26
GO:0046902	regulation of mitochondrial membrane permeability	biological_process	7/2285	46/18959	4.413e-01	1	7	TMEM102 ARC THEM4 MTCH2 BCL2L1 NAIF1 BNIP3L	1.26
GO:0031109	microtubule polymerization or depolymerization	biological_process	12/2285	79/18959	3.744e-01	1	12	KIF2B CIB1 KIF18B SNCA FKBP4 MAPK8 ABL1 CAPZB AURKA MTAP7D3 TRIM54 CCNB1	1.26
GO:0070888	E-box binding	molecular_function	5/2285	33/18959	4.763e-01	1	5	ME1 GATA3 TCF3 ATOH8 HAND2	1.26
GO:0021799	cerebral cortex radially oriented cell migration	biological_process	5/2285	33/18959	4.763e-01	1	5	RELN SOCS7 FOXG1 DIXDC1 GLI3	1.26
GO:0001960	negative regulation of cytokine-mediated signaling pathway	biological_process	5/2285	33/18959	4.763e-01	1	5	NLRC5 ARC APOA1 SLIT2 TRAIP	1.26
GO:0046470	phosphatidylcholine metabolic process	biological_process	5/2285	33/18959	4.763e-01	1	5	APOA1 CHPT1 APOA2 AGPAT6 PEMT	1.26
GO:0046164	alcohol catabolic process	biological_process	7/2285	46/18959	4.413e-01	1	7	ADH7 SORD ADH4 CYP46A1 MIOX SYNJ2 SYNJ1	1.26
GO:0010823	negative regulation of mitochondrion organization	biological_process	5/2285	33/18959	4.763e-01	1	5	PARK2 ARC PPARGC1A PINK1 BCL2L1	1.26
GO:0010507	negative regulation of autophagy	biological_process	5/2285	33/18959	4.763e-01	1	5	MTOR SIRT2 ATG7 TBC1D14 PINK1	1.26
GO:0010762	regulation of fibroblast migration	biological_process	5/2285	33/18959	4.763e-01	1	5	ITGB1BP1 DMTN ITGB3 FGF2 WDPCP	1.26
GO:0019842	vitamin binding	molecular_function	12/2285	79/18959	3.744e-01	1	12	C8G ADH4 COMP RBP3 AFM EGLN2 HACL1 ALDH1A2 ADH7 FBP1 P4HTM BSPRY	1.26
GO:0005635	nuclear envelope	cellular_component	51/2285	335/18959	1.120e-01	8.816e-01	51	NRXN1 UACA MIP ROGDI IPO13 SUN5 IPO4 NGFR SUN3 SLC22A18 XPO4 GPX4 KCNJ11 AI464131 KCNH1 KPNA2 HRASLS TMEM97 P2RX2 MTA1 GGN IFLTD1 CCDC155 HN1 CLGN MNS1 DHCR7 UNC50 MLIP CEP131 PLCD4 MAD1L1 NOS1AP PARP11 TMEM194 NUP153 TMEM43 SPAG4 DPY19L2 NUP35 TYRO3 AQP1 NUPL1 SNCA NUP188 DPY19L1 RB1CC1 RANBP17 BNIP3L GLE1 FAM3B	1.26
GO:0021549	cerebellum development	biological_process	13/2285	86/18959	3.701e-01	1	13	2410089E03RIK SEZ6 GBX2 ATG7 FAIM2 ATP2B2 WNT7A GNPAT AGTPBP1 RFX4 DIXDC1 HAP1 ABL1	1.25
GO:0000086	G2/M transition of mitotic cell cycle	biological_process	11/2285	73/18959	4.003e-01	1	11	USH1C HSPA2 ABCB4 PLK1 BIRC5 BRSK2 PTPLA CTC1 VPS4B CCNA2 FOXM1	1.25
GO:0004553	hydrolase activity, hydrolyzing O-glycosyl compounds	molecular_function	30/2285	199/18959	2.245e-01	8.835e-01	30	GLT8D1 GBA2 POMGNT1 ACE GLT8D2 MGAT4E GCNT7 CHIL3 HYAL6 GALNT16 SPAM1 CES1C AI464131 B4GALT2 SPACA5 CES1A GLB1L HRASLS CES1F DPY19L2 LYZL1 CEMIP DPY19L1 AGL GALNTL6 LYZL4 SPACA3 HYAL5 LYZL6 MGAT4D	1.25
GO:0008375	acetylglucosaminyltransferase activity	molecular_function	14/2285	94/18959	3.843e-01	1	14	GLT8D1 MGAT5 B4GALT2 4933406M09RIK POMGNT1 GCNT4 DPY19L2 GLT8D2 DPY19L1 MGAT4E GCNT7 GALNTL6 GALNT16 MGAT4D	1.24
GO:0019798	procollagen-proline dioxygenase activity	molecular_function	6/2285	40/18959	4.752e-01	1	6	P4HTM KDM4D HR ASPHD2 ALKBH3 ASPHD1	1.24
GO:1900024	regulation of substrate adhesion-dependent cell spreading	biological_process	6/2285	40/18959	4.752e-01	1	6	ITGB1BP1 DMTN CIB1 APOA1 ITGB3 MFI2	1.24
GO:0043242	negative regulation of protein complex disassembly	biological_process	10/2285	67/18959	4.286e-01	1	10	CAPZA3 DMTN CIB1 TMOD1 SPTA1 CAPZB AURKA TRIM54 CCNB1 TMOD4	1.24
GO:0001825	blastocyst formation	biological_process	6/2285	40/18959	4.752e-01	1	6	TFAP2C MFN2 JUNB TET1 ESRRB CUL3	1.24
GO:0031641	regulation of myelination	biological_process	6/2285	40/18959	4.752e-01	1	6	MTOR HPX SIRT2 RNF10 NGFR HRG	1.24
GO:0005509	calcium ion binding	molecular_function	85/2285	569/18959	6.300e-02	1	85	NRXN1 CRELD2 MYL10 CDH3 ANXA8 RPH3A PKD1L3 KCNIP4 PLA2G10 NOTCH4 MYL4 FBN2 PADI6 SYT5 PLA2G2C EFCAB3 CAPN11 CIB4 SPTA1 MYL6B TRY5 HPCAL4 SLIT2 TRY4 TNNC2 CETN1 SGCA PPEF1 C2CD4D EFCAB5 EFHC1 APCS CDH24 MMP8 SULF1 PKD2L1 MYL2 CABS1 SCGN S100A7A LPCAT2B CETN4 CIB1 CLSTN3 DCHS1 FSCB OC90 DSG2 NECAB3 PROC UMODL1 AIF1 COMP EFCAB1 ATP2B2 CDH6 CABYR EFHD1 CASR CASQ1 PKD2L2 PNLIPRP2 SLC25A25 EFCAB6 SPATA…	1.24
GO:0003254	regulation of membrane depolarization	biological_process	6/2285	40/18959	4.752e-01	1	6	NGFR NPFF CACNA1G RANGRF GJA5 CFTR	1.24
GO:0000790	nuclear chromatin	cellular_component	47/2285	315/18959	1.579e-01	8.414e-01	47	GM5382 HYPM TCF3 HIST1H2BA ME1 HIST1H2AO IPO4 EHMT2 H1FNT GM5132 EP400 GM14475 SETD3 1700024P04RIK TTC21B UBE2U 4930557A04RIK GATA3 NR1H3 1700012L04RIK PAX6 H2AFB1 KLHDC3 APTX H2AFB3 PPARGC1A JUNB CHAF1A ZNHIT1 GM14483 KLF1 GM14478 GM14501 HAND2 NPM2 GM6026 ESCO2 CDCA5 HIST1H2BP GM4906 DNMT3L SIRT2 UHRF1 GM14482 H2AFB2 TCP1 PHC1	1.24
GO:0006508	proteolysis	biological_process	203/2285	1360/18959	4.984e-03	3.068e-01	203	USP50 KLK1B5 THOP1 KLK1B21 SUFU SPINK4 ESPL1 METAP2 DPEP3 CPA2 KLHL32 RNF138 CAPN11 PLG GZMG OTUD7A TRY5 PRSS41 MAD2L2 CYCT ADAM2 PRSS45 GM15800 SERPINA1B PRSS38 HABP2 CDC20 BAG5 OTUB2 TMPRSS12 UCHL1 CLPX PDCD5 PRSS42 SERPINA3K MMP8 PRSS37 PCSK4 CPVL ADAMTS15 PRSS35 KCTD17 PRSS44 MIPEP ATG7 PLK1 RBP3 AGTPBP1 ADAM1B CTSG KLK1B8 SERPINA1D DNAJB6 CPA5 PARK2 FBXO39 AF366264 FOXL2 IFT57 DDI1 KLK1B1 DN…	1.24
GO:0021587	cerebellum morphogenesis	biological_process	7/2285	47/18959	4.715e-01	1	7	ABL1 FAIM2 ATP2B2 WNT7A GNPAT AGTPBP1 RFX4	1.24
GO:0021536	diencephalon development	biological_process	10/2285	67/18959	4.286e-01	1	10	GBX2 FGF8 NKX2-1 TAL2 HAP1 TBX19 PAX6 GHRH GSX1 FGF2	1.24
GO:0042177	negative regulation of protein catabolic process	biological_process	10/2285	67/18959	4.286e-01	1	10	TAF9 BAG5 TLK2 PBK MAD2L2 SIRT2 GABARAPL2 HRG AZI2 BAG6	1.24
GO:0016459	myosin complex	cellular_component	9/2285	60/18959	4.339e-01	1	9	MYL6B MYL3 MYBPH MYO5B MYO18B MYO1A MYL4 BMF MYL2	1.24
GO:0051302	regulation of cell division	biological_process	37/2285	248/18959	2.033e-01	8.491e-01	37	AURKC VPS4A SDCCAG3 CDC20 GIT1 CENPV KIF18B VPS4B AURKA MAD1L1 NUSAP1 FGF2 NPM2 CUL3 ESPL1 MAP10 ITGB1BP1 MSX1 SGOL2A BUB1B CIB1 FGF8 CCP110 PLK1 ASPM BIRC5 CDCA5 CENPE GKN1 PAX6 MAD2L2 PEBP1 ECT2 SIRT2 TEX14 NME6 CCNB1	1.24
GO:0016829	lyase activity	molecular_function	28/2285	187/18959	2.505e-01	9.571e-01	28	CAR2 NPR2 POLL THNSL2 CENPV ADCY4 ALDOA POLB MACROD1 DDT CAR15 ADCY10 SIRT3 ALDOART2 NPR1 YDJC GUCY2D PDXDC1 PTPLA NEIL3 HACL1 DAK ADCY2 SIRT2 ENO1 AZI2 FECH ENO4	1.24
GO:0001954	positive regulation of cell-matrix adhesion	biological_process	6/2285	40/18959	4.752e-01	1	6	EPHA1 ITGB1BP1 CDH13 CIB1 ITGB3 FMN1	1.24
GO:0031503	protein complex localization	biological_process	10/2285	67/18959	4.286e-01	1	10	ZFP365 EXOC3L ASPM GSG2 BIRC5 FKBP4 PAX6 SPAG5 NUSAP1 KIF17	1.24
GO:0004558	alpha-1,4-glucosidase activity	molecular_function	4/2285	27/18959	5.146e-01	1	4	ACE GLB1L AI464131 AGL	1.23
GO:0045879	negative regulation of smoothened signaling pathway	biological_process	4/2285	27/18959	5.146e-01	1	4	SUFU RFX4 IFT122 GLI3	1.23
GO:0016651	oxidoreductase activity, acting on NAD(P)H	molecular_function	11/2285	74/18959	4.228e-01	1	11	ADH4 NDUFAF2 NDUFA13 TXNDC2 CYB5R4 GMPR WDR93 AKR1C6 TXNRD3 MIOX NXN	1.23
GO:0015297	antiporter activity	molecular_function	12/2285	81/18959	4.166e-01	1	12	SLC9B1 SLC4A9 SLC7A10 SLC22A21 SLC4A8 SLC8A2 SLC4A1 SLC9C1 SLC9A9 SLC26A8 SLC38A3 SLC47A2	1.23
GO:1900274	regulation of phospholipase C activity	biological_process	4/2285	27/18959	5.146e-01	1	4	NMUR1 SELE FGF2 ABL1	1.23
GO:0006941	striated muscle contraction	biological_process	19/2285	128/18959	3.396e-01	9.627e-01	19	TNNI3K MTOR NKX2-5 CASQ1 PPP1R13L ATP8A2 ALDOA PGAM2 MYL3 KLK1B1 CHRNE KCNE2 DSG2 ANK2 TNNI3 MYL4 GJA5 MYL2 TNNC2	1.23
GO:0006336	DNA replication-independent nucleosome assembly	biological_process	4/2285	27/18959	5.146e-01	1	4	CENPP ITGB3BP HIST1H4A IPO4	1.23
GO:0005104	fibroblast growth factor receptor binding	molecular_function	4/2285	27/18959	5.146e-01	1	4	FGF8 FGF2 FGF15 FRS3	1.23
GO:0061136	regulation of proteasomal protein catabolic process	biological_process	19/2285	128/18959	3.396e-01	9.627e-01	19	PARK2 RNF138RT1 TAF9 ATG7 DNAJB2 RNF138 PLK1 BAG5 TLK2 PBK MAD2L2 KCNE2 SIRT2 GABARAPL2 AURKA RNF19A BBS7 BAG6 E330034G19RIK	1.23
GO:2001257	regulation of cation channel activity	biological_process	12/2285	81/18959	4.166e-01	1	12	MMP9 KCNJ11 PRKG1 JPH3 CRHR1 HAP1 KCNE3 KCNE2 CACNB1 ANK2 NOS1AP PLA2G6	1.23
GO:0033687	osteoblast proliferation	biological_process	4/2285	27/18959	5.146e-01	1	4	JUNB ITGB3 LTF ABL1	1.23
GO:0003231	cardiac ventricle development	biological_process	19/2285	128/18959	3.396e-01	9.627e-01	19	NKX2-5 RNLS HEY1 KLK1B1 HEYL HAND2 SUFU TNNI3 GJA5 MYL2 MESP1 2410089E03RIK GATA3 PPP1R13L MYL3 DAND5 XIRP2 EPOR ZFPM1	1.23
GO:0051261	protein depolymerization	biological_process	15/2285	101/18959	3.785e-01	1	15	VPS4A CAPZA3 DMTN KIF2B CIB1 TMOD1 SPTA1 SYNJ1 KIF18B VPS4B CAPZB AURKA TRIM54 CCNB1 TMOD4	1.23
GO:0042446	hormone biosynthetic process	biological_process	8/2285	54/18959	4.662e-01	1	8	CPN1 PPARGC1A PRKG1 HSD17B2 CMTM2A CACNA1H PSG18 ASMT	1.23
GO:0046883	regulation of hormone secretion	biological_process	38/2285	257/18959	2.156e-01	8.600e-01	38	NRXN1 PARK2 PFKM NDUFAF2 FOXL2 CRHR1 FGG RAB11FIP5 NNAT GHRL SIRT3 OXCT2A GDF9 CASR TRH KCNJ11 NPFF OIT1 PDE1C BRSK2 KISS1 PAX6 TMEM27 CDK16 FGB PEX5L GHRH MPC2 INHA IL11 CNTF ATG7 ABAT BIRC5 ICA1 CFTR UQCC2 PLA2G6	1.23
GO:0021695	cerebellar cortex development	biological_process	8/2285	54/18959	4.662e-01	1	8	SEZ6 ATG7 FAIM2 ATP2B2 WNT7A AGTPBP1 DIXDC1 RFX4	1.23
GO:0022617	extracellular matrix disassembly	biological_process	4/2285	27/18959	5.146e-01	1	4	PLG NOXO1 KIF9 MFI2	1.23
GO:0060977	coronary vasculature morphogenesis	biological_process	4/2285	27/18959	5.146e-01	1	4	ACE HAND2 FGF2 EPOR	1.23
GO:0021872	forebrain generation of neurons	biological_process	11/2285	74/18959	4.228e-01	1	11	TFAP2C DCT GBX2 ATG7 FGF8 ASPM NKX2-1 GLI3 PAX6 FOXG1 SLIT2	1.23
GO:1901862	negative regulation of muscle tissue development	biological_process	4/2285	27/18959	5.146e-01	1	4	FGF8 YBX3 SIRT2 USP2	1.23
GO:0007200	phospholipase C-activating G-protein coupled receptor signaling pathway	biological_process	12/2285	81/18959	4.166e-01	1	12	LTB4R1 TRHR2 PLCE1 CASR CHRM5 CRHR1 GRM1 KISS1 ADRA1A NMUR1 HRH1 AGTR1A	1.23
GO:0048635	negative regulation of muscle organ development	biological_process	4/2285	27/18959	5.146e-01	1	4	FGF8 YBX3 SIRT2 USP2	1.23
GO:0047617	acyl-CoA hydrolase activity	molecular_function	4/2285	27/18959	5.146e-01	1	4	ACOT7 ACSBG2 GNPAT THEM4	1.23
GO:0071103	DNA conformation change	biological_process	29/2285	196/18959	2.672e-01	8.820e-01	29	CENPP CHAF1A CENPV HIST1H2BA RECQL4 SYCP3 IPO4 CDK1 RECQL NUSAP1 H1FNT PRM1 ITGB3BP SYCP1 HILS1 1700024P04RIK M1AP CDCA5 HIST1H2BP HIST1H4A NCAPG TSSK6 CHD5 HIST1H1T HIST1H3C TOP2A PRM3 CCNB1 PSME4	1.23
GO:0044295	axonal growth cone	cellular_component	4/2285	27/18959	5.146e-01	1	4	PARD6A MAPK8IP1 FKBP4 TRPV2	1.23
GO:0001935	endothelial cell proliferation	biological_process	15/2285	101/18959	3.785e-01	1	15	SYNJ2BP MTOR ITGB1BP1 CDH13 GDF2 ATOH8 APOA1 ITGB3 LECT1 APOH ALDH1A2 GHRL SCG2 FGF2 SULF1	1.23
GO:0043149	stress fiber assembly	biological_process	12/2285	81/18959	4.166e-01	1	12	SERPINF2 MTOR KANK3 EPHA1 ITGB1BP1 ALMS1 APOA1 RAPGEF3 ARHGEF15 ARHGEF5 PFN2 CUL3	1.23
GO:0007530	sex determination	biological_process	4/2285	27/18959	5.146e-01	1	4	SLXL1 SLX FOXL2 SLY	1.23
GO:2001258	negative regulation of cation channel activity	biological_process	4/2285	27/18959	5.146e-01	1	4	CRHR1 MMP9 KCNE3 KCNE2	1.23
GO:0019229	regulation of vasoconstriction	biological_process	10/2285	68/18959	4.531e-01	1	10	ADRA2B CASR FGG OXTR ADRA1A HRH1 AGTR1A GJA5 SMTNL1 FGB	1.22
GO:0042698	ovulation cycle	biological_process	14/2285	95/18959	4.036e-01	1	14	UMODL1 BMP15 FOXL2 MSH4 SOHLH1 SPO11 NKX2-1 BCL2L1 OAS1D NR5A1 TYRO3 KISS1 INHA GDF9	1.22
GO:0007051	spindle organization	biological_process	18/2285	122/18959	3.608e-01	1	18	AURKC MAP10 WDR62 SPC25 KIZ DCTN2 STIL PLK1 ASPM BIRC5 NEK2 HAUS4 SPAG5 VPS4B AURKA HAUS1 CCNB1 ESPL1	1.22
GO:0060078	regulation of postsynaptic membrane potential	biological_process	11/2285	75/18959	4.459e-01	1	11	NRXN1 PARK2 MAPK8IP2 SEZ6 RELN NPFF ABAT CHRNA4 SNCA NGFR GHRL	1.22
GO:0030018	Z disc	cellular_component	15/2285	102/18959	3.970e-01	1	15	MYO18B PGM5 SPHKAP ADRBK2 SLC4A1 MYPN XIRP2 DNAJB6 MYOZ3 CAPZB GLRX3 ANK2 ANK1 NOS1AP AKAP4	1.22
GO:0055008	cardiac muscle tissue morphogenesis	biological_process	9/2285	61/18959	4.600e-01	1	9	MYL3 KLK1B1 XIRP2 NKX2-5 TNNI3 EPOR MYL2 ZFPM1 HEY1	1.22
GO:0004672	protein kinase activity	molecular_function	86/2285	587/18959	8.704e-02	7.830e-01	86	TNNI3K PHKG2 SMOK2B TLK2 PBK MAPK8 MOK TRPM6 TESK1 PLK4 CAMKV MARK1 TSSK1 HIPK4 ADRBK2 AMHR2 4921509C19RIK SIK2 AURKC MTOR CAMK1G CCNK HUNK CDK20 DYRK4 SRPK1 NEK2 MAP3K10 MLKL STK36 GM4922 DCLK1 CDK1 STKLD1 EPHA10 MAP2K7 CDKL2 BUB1B PLK1 EPHA8 TYRO3 MAST2 HK1 TSSK6 NLK LIMK2 NEK11 STK33 DYRK3 NEK4 MAK EPHA6 MATK ANKK1 AURKA CDKL1 TTBK1 EPHA1 PDK2 PRKG1 KCNH1 NPR1 PINK1 BRSK2 MAPK6 TEX14 TSSK4 SMO…	1.22
GO:2000378	negative regulation of reactive oxygen species metabolic process	biological_process	5/2285	34/18959	5.135e-01	1	5	PARK2 SIRT2 AATF PINK1 SIRT3	1.22
GO:0045737	positive regulation of cyclin-dependent protein serine/threonine kinase activity	biological_process	5/2285	34/18959	5.135e-01	1	5	HSPA2 TEX24 SPDYA CCNK STIL	1.22
GO:0006885	regulation of pH	biological_process	11/2285	75/18959	4.459e-01	1	11	CAR2 RHCG TMEM165 PDK2 ATP6V1B1 CFTR ATP1A4 AGTR1A SLC9A9 SLC26A8 AQP11	1.22
GO:0034101	erythrocyte homeostasis	biological_process	18/2285	122/18959	3.608e-01	1	18	DYRK3 ALAS2 GFI1B HBB-B2 TCEA1 GATA3 RHD DMTN SMAP1 SOX6 ETV2 ANKRD54 KLF1 P4HTM ANK1 FECH TRIM10 ZFPM1	1.22
GO:0035115	embryonic forelimb morphogenesis	biological_process	5/2285	34/18959	5.135e-01	1	5	ALDH1A2 MSX1 WNT7A WNT3 IFT122	1.22
GO:0043966	histone H3 acetylation	biological_process	9/2285	61/18959	4.600e-01	1	9	PIH1D1 GATA3 POLE3 SUPT3 BRPF3 TCF3 TAF9 CCDC101 MEAF6	1.22
GO:0016236	macroautophagy	biological_process	15/2285	102/18959	3.970e-01	1	15	RAB23 WIPI1 MTOR FEZ1 ATG7 5330417C22RIK MAP1LC3A PINK1 NBR1 RB1CC1 GABARAPL2 EHMT2 TBC1D14 ATG9A BNIP3L	1.22
GO:0019840	isoprenoid binding	molecular_function	5/2285	34/18959	5.135e-01	1	5	ADH7 ALDH1A2 C8G ADH4 RBP3	1.22
GO:0031624	ubiquitin conjugating enzyme binding	molecular_function	5/2285	34/18959	5.135e-01	1	5	PARK2 RNF138RT1 FOXL2 RNF19A RNF138	1.22
GO:2000177	regulation of neural precursor cell proliferation	biological_process	14/2285	95/18959	4.036e-01	1	14	SPINT1 DCT HPX ASPM GLI3 PAX6 C330027C09RIK SIRT2 NGFR CDON FGF2 FOXG1 SHCBP1 LIMS2	1.22
GO:1900407	regulation of cellular response to oxidative stress	biological_process	5/2285	34/18959	5.135e-01	1	5	PARK2 ARC NME8 NME5 BAG5	1.22
GO:0016746	transferase activity, transferring acyl groups	molecular_function	35/2285	238/18959	2.429e-01	9.372e-01	35	CML2 ALAS2 AGPAT1 ZDHHC3 DGAT2 AGPAT6 CPT1C ZDHHC9 CRAT GPAT2 SATL1 CPT1B CAT ZDHHC11 AGPAT3 GGT7 NAT6 ESCO2 TAF9 LPCAT2B ZDHHC4 ELOVL2 HRASLS5 KAT8 ZDHHC25 GNPAT MCAT HRASLS AGPAT2 ATAT1 SUPT3 ACAA1B CDYL CERS3 ZDHHC19	1.22
GO:0014704	intercalated disc	cellular_component	8/2285	55/18959	4.948e-01	1	8	KCNJ11 CAPZB PGM5 DSG2 ANK2 CAMP RANGRF GJA5	1.21
GO:0019218	regulation of steroid metabolic process	biological_process	13/2285	89/18959	4.309e-01	1	13	APOA2 APOB PPARGC1A PRKG1 DGAT2 APOA1 CMTM2A FGF15 HRH1 AGTR1A DDX20 DHCR7 LMF1	1.21
GO:0001936	regulation of endothelial cell proliferation	biological_process	13/2285	89/18959	4.309e-01	1	13	SYNJ2BP MTOR CDH13 GDF2 ATOH8 ITGB3 LECT1 APOH ALDH1A2 GHRL SCG2 FGF2 SULF1	1.21
GO:0016798	hydrolase activity, acting on glycosyl bonds	molecular_function	33/2285	226/18959	2.698e-01	8.902e-01	33	GLT8D1 ART5 GBA2 POMGNT1 MACROD1 ACE GLT8D2 MGAT4E GCNT7 CHIL3 HYAL6 GALNT16 SPAM1 CES1C AI464131 B4GALT2 SPACA5 CES1A GLB1L HRASLS CES1F DPY19L2 LYZL1 CEMIP NEIL3 DPY19L1 AGL GALNTL6 LYZL4 SPACA3 HYAL5 LYZL6 MGAT4D	1.21
GO:0030331	estrogen receptor binding	molecular_function	6/2285	41/18959	5.089e-01	1	6	WIPI1 PPARGC1A TRIP4 FOXL2 PSMC3IP GRM1	1.21
GO:0010876	lipid localization	biological_process	42/2285	287/18959	2.173e-01	8.593e-01	42	VPS4A PLEKHA8 CRHR1 DGAT2 ABCA15 PLA2G10 APOF PLA2G4F GHRL GDF9 OSBPL10 NR1H3 STARD6 FITM1 ACSL6 BSCL2 OSBPL2 ABCA14 SCP2D1 1700057G04RIK APOA2 SLC27A5 SPNS2 APOA1 ITGB3 APOC3 ACE ABCA4 VPS4B CPT1B ATP8B3 APOB STARD10 CPTP ATP8A2 ABCA17 ATP9A CFTR APOH ABCA16 OSBP2 PLA2G6	1.21
GO:0006338	chromatin remodeling	biological_process	16/2285	110/18959	4.084e-01	1	16	CENPP GATA3 TNP1 ZNHIT1 CENPV HIST1H2BA BRDT CHD5 KLF1 PIH1D1 MSL3L2 SYCP3 ITGB3BP NPM2 PSME4 BPTF	1.21
GO:0006352	DNA-templated transcription, initiation	biological_process	13/2285	89/18959	4.309e-01	1	13	GTF2E2 TBPL1 GTF2A1L NKX2-5 PSMC3 BRF2 TAF9B MED26 POLR2I RBP4 TAF6 4933416C03RIK PSMC2	1.21
GO:0033344	cholesterol efflux	biological_process	6/2285	41/18959	5.089e-01	1	6	APOA2 APOB NR1H3 PLA2G10 APOF APOA1	1.21
GO:0006644	phospholipid metabolic process	biological_process	39/2285	268/18959	2.442e-01	9.413e-01	39	CHPT1 CHRM5 PTPMT1 NKX2-1 PIGF PLA2G10 SYNJ2 PTDSS2 PLA2G4F PLA2G4D FGF2 FITM1 PLA2G2C HRASLS5 PNLIPRP2 ACSL6 PLB1 PPAPDC1A PLD6 APOA2 PIGL AGPAT1 APOA1 PRG2 AGPAT6 PEMT PLCD4 GPAT2 AGPAT3 PGAP2 SGMS1 LPCAT2B ISYNA1 AGPAT2 SYNJ1 SNCA OC90 PLA2G6 PPAP2A	1.21
GO:1902495	transmembrane transporter complex	cellular_component	41/2285	280/18959	2.208e-01	8.702e-01	41	KCNMB4 HERPUD1 CPT1C PKD1L3 BEST1 CHRNE CATSPER4 KCNIP4 DLGAP3 GRIN3A CATSPERG1 LRRC26 UQCC3 KCNJ11 KCNH1 KCNA7 KCNG4 KCNE3 CACNB1 CATSPER2 KCNMB1 CATSPERD GRIN3B CATSPER3 CATSPER1 CATSPERG2 PEX5L KCNK2 NOS1AP PKD2L1 GABRB2 HSPA2 SHISA7 ATP1B3 KCNU1 CHRNA4 CACNA1H KCNT1 CFTR CACNG4 KCNE2	1.21
GO:0005778	peroxisomal membrane	cellular_component	7/2285	48/18959	5.024e-01	1	7	SLC22A21 PEX11A AGPS GNPAT PEX11G PEX5L PEX11B	1.21
GO:0050433	regulation of catecholamine secretion	biological_process	7/2285	48/18959	5.024e-01	1	7	SNCA HTR6 CRHR1 ABAT CHRNA4 PINK1 OXTR	1.21
GO:0007229	integrin-mediated signaling pathway	biological_process	11/2285	76/18959	4.694e-01	1	11	ITGB1BP1 ITGA2B ITGAD DMTN APOA1 ITGB3 MADCAM1 ITGAE ITGA11 CUL3 LIMS2	1.20
GO:0050821	protein stabilization	biological_process	16/2285	111/18959	4.268e-01	1	16	PARK2 ZSWIM7 MSX1 TCF3 TAF9 ATP1B3 APOA1 TAF9B APBB1 PINK1 D7ERTD443E USP2 NLK ANK2 PFN2 BAG6	1.20
GO:0008543	fibroblast growth factor receptor signaling pathway	biological_process	10/2285	69/18959	4.781e-01	1	10	FGFBP3 GATA3 CEP57 FGF8 FGF15 FRS3 NGFR FGF2 SHCBP1 SULF1	1.20
GO:0043624	cellular protein complex disassembly	biological_process	17/2285	118/18959	4.186e-01	1	17	VPS4A CAPZA3 DMTN MRRF KIF2B CIB1 TMOD1 SPTA1 SYNJ1 KIF18B VPS4B CAPZB AURKA TRIM54 HRG CCNB1 TMOD4	1.20
GO:0004620	phospholipase activity	molecular_function	16/2285	111/18959	4.268e-01	1	16	CES1C PLCE1 PLA2G2C CES1A PNLIPRP2 HRASLS CES1F SMPD5 PLCD4 OC90 PLA2G10 PLCZ1 PLA2G4F PLA2G4D PLB1 PLA2G6	1.20
GO:0002088	lens development in camera-type eye	biological_process	10/2285	69/18959	4.781e-01	1	10	CRYBA2 HIPK1 TDRD7 GATA3 TMOD1 CRYGS PVRL3 PAX6 CDON CRYGA	1.20
GO:0030032	lamellipodium assembly	biological_process	8/2285	56/18959	5.239e-01	1	8	MTOR ABLIM3 CDH13 DMTN CAPZB SLIT2 AQP1 FGD4	1.19
GO:0007088	regulation of mitotic nuclear division	biological_process	17/2285	119/18959	4.367e-01	1	17	BUB1B FGF8 PLK1 BIRC5 CDCA5 CENPE MAD2L2 VPS4B PEBP1 MAD1L1 NUSAP1 TEX14 NME6 CCNB1 NPM2 CUL3 ESPL1	1.19
GO:0045880	positive regulation of smoothened signaling pathway	biological_process	4/2285	28/18959	5.574e-01	1	4	STK36 IFT80 IFT172 DYNC2H1	1.19
GO:1900026	positive regulation of substrate adhesion-dependent cell spreading	biological_process	4/2285	28/18959	5.574e-01	1	4	APOA1 ITGB3 DMTN CIB1	1.19
GO:0006099	tricarboxylic acid cycle	biological_process	4/2285	28/18959	5.574e-01	1	4	SUCLA2 4933405O20RIK MDH1B OGDHL	1.19
GO:0060119	inner ear receptor cell development	biological_process	7/2285	49/18959	5.339e-01	1	7	USH1C GABRB2 ATP2B2 CDH23 ALMS1 WDPCP HEY1	1.19
GO:0040036	regulation of fibroblast growth factor receptor signaling pathway	biological_process	4/2285	28/18959	5.574e-01	1	4	FGFBP3 GATA3 SULF1 NGFR	1.19
GO:0071322	cellular response to carbohydrate stimulus	biological_process	16/2285	112/18959	4.456e-01	1	16	NRXN1 PARK2 NDUFAF2 ATG7 BIRC5 BRSK2 APOC3 SLC2A5 CFTR PIH1D1 RAB11FIP5 MPC2 TMEM27 OXCT2A CDK16 PLA2G6	1.19
GO:0045137	development of primary sexual characteristics	biological_process	30/2285	210/18959	3.394e-01	9.624e-01	30	TEX15 UMODL1 BMP15 FOXL2 SOHLH1 SPO11 NKX2-1 REC8 OAS1D WDR48 AHSG SYCP2 INHA YBX3 GDF9 KLHL10 GATA3 FGF8 MSH4 ASPM BCL2L1 INSL6 ASMT NR5A1 TYRO3 NUP210L RXFP2 TEX19 SPINK2 ASB1	1.19
GO:0007548	sex differentiation	biological_process	35/2285	245/18959	3.096e-01	9.861e-01	35	TEX15 UMODL1 BMP15 FOXL2 SOHLH1 SPO11 NKX2-1 REC8 OAS1D DMRTC1B WDR48 AHSG FKBP4 DMRTC2 SYCP2 DMRTB1 INHA YBX3 GDF9 KLHL10 GATA3 FGF8 MSH4 ASPM BCL2L1 INSL6 ASMT NR5A1 TYRO3 NUP210L AMHR2 RXFP2 TEX19 SPINK2 ASB1	1.19
GO:0071479	cellular response to ionizing radiation	biological_process	7/2285	49/18959	5.339e-01	1	7	GATA3 ECT2 DDIAS KDM4D RAD51AP1 BCL2L1 TLK2	1.19
GO:0042992	negative regulation of transcription factor import into nucleus	biological_process	5/2285	35/18959	5.515e-01	1	5	RAB23 MTOR UACA TBX1 SUFU	1.19
GO:0010883	regulation of lipid storage	biological_process	5/2285	35/18959	5.515e-01	1	5	APOB NR1H3 FITM1 PLA2G10 ITGB3	1.19
GO:0008287	protein serine/threonine phosphatase complex	cellular_component	6/2285	42/18959	5.432e-01	1	6	PPP2R2D PPP2R2B WDR82 2810408A11RIK PPP4R4 PPP2R5C	1.19
GO:0022602	ovulation cycle process	biological_process	13/2285	91/18959	4.737e-01	1	13	UMODL1 BMP15 FOXL2 MSH4 SOHLH1 SPO11 NKX2-1 BCL2L1 OAS1D NR5A1 KISS1 INHA GDF9	1.19
GO:0061515	myeloid cell development	biological_process	7/2285	49/18959	5.339e-01	1	7	KLF1 HBB-B2 RHD DMTN SOX6 ANK1 ZFPM1	1.19
GO:0048646	anatomical structure formation involved in morphogenesis	biological_process	157/2285	1099/18959	4.598e-02	1	157	LECT1 HAP1 VASP ROBO4 SPEM1 SUFU FGF2 GATA3 NME5 CEP41 PLG CCDC39 RSPH9 PLXDC1 LRRC6 WDPCP IFT122 ARL13B HEY1 IFT80 COL4A2 CCDC40 SULF1 KCTD17 MSX1 MESP1 CIB1 AGTPBP1 AK7 RFX4 ETV2 GLI3 SPATA6 TFAP2C FAM161A TTC26 WNT7A NKX2-1 IFT57 TTLL8 HESX1 SPACA1 RAB23 EPHA1 ADRA2B FOXN4 GBX2 ALMS1 CCDC113 GNPAT CCDC151 POC1B FNBP1L AHI1 VTN CEP89 NGP MIB1 TET1 JUNB ATOH8 ODF2 RSPH1 DNAAF3 MYPN GJA5 DYRK1B H…	1.19
GO:0043130	ubiquitin binding	molecular_function	13/2285	91/18959	4.737e-01	1	13	PARK2 UFD1L DNAJB2 NBR1 OTUB2 OTUD7A UCHL1 TOP2A SIRT2 AGL UBXN11 RNF169 BAG6	1.19
GO:0032411	positive regulation of transporter activity	biological_process	10/2285	70/18959	5.036e-01	1	10	HSPA2 KCNJ11 PRKG1 RELN ATP1B3 HAP1 CFTR KCNE3 KCNE2 ANK2	1.19
GO:0046676	negative regulation of insulin secretion	biological_process	7/2285	49/18959	5.339e-01	1	7	PARK2 NDUFAF2 KCNJ11 NPFF OIT1 GHRL PDE1C	1.19
GO:0052689	carboxylic ester hydrolase activity	molecular_function	25/2285	174/18959	3.596e-01	1	25	CAR2 FAM135B CES3A AADAC MACROD1 PLA2G10 PLA2G4F PLA2G4D SIRT3 PTRH1 ACOT7 CES1C PLA2G2C CES1A YDJC PNLIPRP2 HRASLS PNLIPRP1 CES1F LARS2 LIPF OC90 SIRT2 PLB1 PLA2G6	1.19
GO:0022900	electron transport chain	biological_process	9/2285	63/18959	5.138e-01	1	9	WDR93 SNCA UQCC3 CYCT DNAJC15 NDUFAF2 COX8C PPARGC1A PINK1	1.19
GO:0006119	oxidative phosphorylation	biological_process	8/2285	56/18959	5.239e-01	1	8	SNCA UQCC3 CYCT DNAJC15 UQCC2 COX8C PINK1 APOC3	1.19
GO:0006284	base-excision repair	biological_process	5/2285	35/18959	5.515e-01	1	5	POLL LIG3 POLE POLB NEIL3	1.19
GO:0001541	ovarian follicle development	biological_process	9/2285	63/18959	5.138e-01	1	9	UMODL1 BMP15 FOXL2 MSH4 SOHLH1 SPO11 INHA BCL2L1 OAS1D	1.19
GO:0051604	protein maturation	biological_process	101/2285	703/18959	9.470e-02	7.820e-01	101	SERPINF2 SPINT1 TLK2 HIST1H2BA TSPAN33 PBK SERPINA1A SUFU NOTCH4 AMBP SERPINA1E TSPAN10 SPINK4 MMP9 METAP2 SUMO3 RNF138 GZMF GZMG ITIH3 MAD2L2 CYCT CST8 SERPINA1B E330034G19RIK FGB BAG5 SERPINA1C CLPX PDCD5 SERPINA3K PRSS37 CST13 ASPRV1 PCSK4 ISCA1 MFI2 SERPINB1B MIPEP ATG7 NDUFA13 HFE2 PLK1 BIRC5 BCL2L1 RFX4 AQP1 GLI3 APOH CTSG SERPINA1D DNAJB6 PEBP1 KCNE2 MUG2 SPINK3 PARK2 UACA HERPUD1 FOXL2 FG…	1.19
GO:0098519	nucleotide phosphatase activity, acting on free nucleotides	molecular_function	4/2285	28/18959	5.574e-01	1	4	PGP PTPDC1 NT5M NTPCR	1.19
GO:0050905	neuromuscular process	biological_process	17/2285	119/18959	4.367e-01	1	17	NRXN1 USH1C PARK2 NKX6-2 KCNH1 ATP2B2 CDH23 JPH3 ATP8A2 AGTPBP1 NPAS1 UCHL1 ABL1 GRIN3A FOXS1 JPH4 HRG	1.19
GO:0035640	exploration behavior	biological_process	4/2285	28/18959	5.574e-01	1	4	CRHR1 ABAT CHRNA4 JPH3	1.19
GO:0007031	peroxisome organization	biological_process	5/2285	35/18959	5.515e-01	1	5	PEX11A HRASLS PEX11G PEX5L PEX11B	1.19
GO:1902692	regulation of neuroblast proliferation	biological_process	5/2285	35/18959	5.515e-01	1	5	DCT PAX6 ASPM FOXG1 GLI3	1.19
GO:0070936	protein K48-linked ubiquitination	biological_process	7/2285	49/18959	5.339e-01	1	7	PARK2 RNF126 UBE2D2A UBE2D2B UBE2T UBE2Q2 RNF152	1.19
GO:0070534	protein K63-linked ubiquitination	biological_process	6/2285	42/18959	5.432e-01	1	6	PARK2 RNF126 UBE2D2B UBE2O UBE2T RNF152	1.19
GO:0060415	muscle tissue morphogenesis	biological_process	10/2285	70/18959	5.036e-01	1	10	NKX2-5 HEY1 MYL3 KLK1B1 MYF5 XIRP2 TNNI3 EPOR ZFPM1 MYL2	1.19
GO:0007026	negative regulation of microtubule depolymerization	biological_process	4/2285	28/18959	5.574e-01	1	4	TRIM54 CCNB1 AURKA CIB1	1.19
GO:0071333	cellular response to glucose stimulus	biological_process	15/2285	105/18959	4.547e-01	1	15	NRXN1 PARK2 NDUFAF2 ATG7 BIRC5 BRSK2 APOC3 CFTR PIH1D1 RAB11FIP5 MPC2 TMEM27 OXCT2A CDK16 PLA2G6	1.19
GO:0043030	regulation of macrophage activation	biological_process	4/2285	28/18959	5.574e-01	1	4	SNCA BPI NR1H3 PLA2G10	1.19
GO:0060079	excitatory postsynaptic potential	biological_process	9/2285	63/18959	5.138e-01	1	9	NRXN1 PARK2 SNCA MAPK8IP2 SEZ6 NGFR RELN NPFF GHRL	1.19
GO:0045746	negative regulation of Notch signaling pathway	biological_process	4/2285	28/18959	5.574e-01	1	4	NEURL1A OVOL2 NOTCH4 HEY1	1.19
GO:0015718	monocarboxylic acid transport	biological_process	18/2285	127/18959	4.456e-01	1	18	SLC27A5 TRH APBA1 STARD10 SLC22A21 ABCC3 ABAT SLC22A16 PDZK1 ACSL6 ACE SLC16A7 CPT1B PLA2G10 HTR6 MPC2 PLA2G4F PLA2G6	1.18
GO:0006813	potassium ion transport	biological_process	28/2285	197/18959	3.650e-01	1	28	KCNMB4 STK39 SLC12A8 VPS4B ATP1A4 KCNK12 KCNIP4 KCNK2 ANK2 GJA5 PKD2L1 KCNJ11 PRKG1 KCNH1 KCNK7 ATP1B3 KCNU1 KCNA7 KCNG4 FXYD2 KCNT1 AQP1 KCNJ12 KCNE3 KCNE2 KCNMB1 KCNJ9 KEL	1.18
GO:0030073	insulin secretion	biological_process	28/2285	197/18959	3.650e-01	1	28	NRXN1 PARK2 PFKM NDUFAF2 RAB11FIP5 NNAT MPC2 GHRL SIRT3 OXCT2A CASR KCNJ11 TRH ATG7 NPFF OIT1 ABAT PDE1C BIRC5 ICA1 BRSK2 CYB5R4 CFTR UQCC2 TMEM27 CDK16 PLA2G6 FAM3B	1.18
GO:0003007	heart morphogenesis	biological_process	34/2285	239/18959	3.259e-01	1	34	MTOR MIB1 NKX2-5 RNLS OVOL2 IFT57 ARL13B HEY1 ALDH1A2 KLK1B1 HEYL FBP1 CCDC40 HAND2 SUFU TNNI3 GJA5 MYL2 MSX1 MESP1 GATA3 STIL PPP1R13L DNAAF1 FGF8 DCHS1 MYL3 XIRP2 AHI1 CCDC39 EPOR IFT172 ZFPM1 COL2A1	1.18
GO:0016247	channel regulator activity	molecular_function	17/2285	120/18959	4.550e-01	1	17	NRXN1 KCNMB4 LRRC26 NRXN3 PRKG1 FXYD2 CFTR CACNG4 KCNE3 KCNE2 KCNIP4 KCNK2 KCNMB1 ANK2 TNNI3 HPCAL4 RANGRF	1.18
GO:0015079	potassium ion transmembrane transporter activity	molecular_function	20/2285	141/18959	4.276e-01	1	20	KCNMB4 ATP1A4 KCNK12 KCNIP4 KCNK2 PKD2L1 KCNJ11 KCNH1 KCNK7 ATP1B3 KCNU1 KCNA7 KCNG4 KCNT1 AQP1 KCNJ12 KCNE3 KCNE2 KCNMB1 KCNJ9	1.18
GO:0008406	gonad development	biological_process	26/2285	183/18959	3.794e-01	1	26	UMODL1 BMP15 FOXL2 SOHLH1 SPO11 NKX2-1 REC8 OAS1D WDR48 AHSG INHA YBX3 GDF9 KLHL10 GATA3 MSH4 FGF8 ASPM BCL2L1 INSL6 ASMT NR5A1 NUP210L RXFP2 TEX19 SPINK2	1.18
GO:0016787	hydrolase activity	molecular_function	342/2285	2398/18959	3.952e-03	2.694e-01	342	ACSBG2 DNAL4 ABCB4 DNAIC1 USP50 ISG20 KLK1B5 KLK1B21 ARSA PLA2G4D PDE6G CHIL3 ACOT7 METAP2 CES1C PLG NTPCR TRY5 AGL DDX20 GLT8D1 DNAH6 OTUB2 KIF18B UCHL1 CLPX PRSS37 CPVL SULF1 ATP8B3 NGLY1 PRSS44 MYO1A YDJC AGTPBP1 DPY19L2 ADAM1B ATP9A OC90 DDX25 CPA5 ART5 DYNLL1 AF366264 GBA2 POMGNT1 DCC PGAM2 MACROD1 DDI1 KLK1B1 GDPD2 SYNJ2 GCNT7 SIRT3 CDC25A RAB23 TULP2 HRASLS TMPRSS9 PRSS40 TMEM27 APTX RNASE…	1.18
GO:0000785	chromatin	cellular_component	67/2285	472/18959	1.948e-01	8.165e-01	67	GM5382 HYPM TCF3 WDR82 HIST1H2BA TNP2 ME1 HIST1H2AO IPO4 LRWD1 KIF22 EHMT2 H1FNT GM5132 EP400 GM14475 SETD3 1700024P04RIK TTC21B UBE2U 4930557A04RIK GATA3 TNP1 NR1H3 DSCC1 PINK1 1700012L04RIK RBL2 HIST1H3C PAX6 MAEL KDM4D EXOSC5 H2AFB1 KLHDC3 APTX H2AFB3 PPARGC1A CHAF1A JUNB ZNHIT1 GM14483 KLF1 GM14478 GM14501 HAND2 PRM1 NPM2 HILS1 GM6026 ESCO2 PLK1 CDCA5 HIST1H2BP HIST1H4A 1700013H16RIK GM4906 C…	1.18
GO:0030659	cytoplasmic vesicle membrane	cellular_component	26/2285	185/18959	4.068e-01	1	26	TEKT3 SLC18A3 PARK2 EQTN CAMP SLC30A3 RPH3A ZP3R SLC2A3 PCSK4 SPPL2B TMEM190 ZNRF2 SPACA1 HPX TEX101 SYT5 PNLIPRP2 ICA1 CEMIP SEC23A AQP1 CFTR SNCA IZUMO1 SYNGR4	1.17
GO:0002020	protease binding	molecular_function	15/2285	106/18959	4.747e-01	1	15	SERPINF2 HSPG2 COMP TRIP4 DERL1 VWF ITGB3 PINK1 SERPINA1A SERPINA1C SERPINA1D NOS1AP A2M SERPINA1E SERPINA1B	1.17
GO:0016485	protein processing	biological_process	96/2285	682/18959	1.460e-01	7.955e-01	96	SERPINF2 SPINT1 TLK2 HIST1H2BA PBK SERPINA1A SUFU NOTCH4 AMBP SERPINA1E SPINK4 MMP9 METAP2 SUMO3 RNF138 GZMF GZMG ITIH3 MAD2L2 CYCT CST8 SERPINA1B E330034G19RIK FGB BAG5 SERPINA1C CLPX PDCD5 SERPINA3K CST13 ASPRV1 PCSK4 MFI2 SERPINB1B MIPEP ATG7 NDUFA13 HFE2 PLK1 BIRC5 BCL2L1 RFX4 AQP1 GLI3 APOH CTSG SERPINA1D DNAJB6 PEBP1 KCNE2 MUG2 SPINK3 PARK2 UACA HERPUD1 FOXL2 FGG IFT57 AURKA STFA1 RAB23 RNF…	1.17
GO:0051536	iron-sulfur cluster binding	molecular_function	9/2285	64/18959	5.414e-01	1	9	ABAT LIAS GLRX5 GLRX3 RSAD2 ISCA1 FECH GLRX2 POLE	1.17
GO:0032412	regulation of ion transmembrane transporter activity	biological_process	23/2285	163/18959	4.174e-01	1	23	PPARGC1A STK39 RELN CRHR1 HAP1 ANK2 NOS1AP MMP9 MAPK8IP2 HSPA2 KCNJ11 PRKG1 JPH3 ATP1B3 FXYD2 HK1 CFTR CACNG4 KCNE3 KCNE2 CACNB1 RANGRF PLA2G6	1.17
GO:0008637	apoptotic mitochondrial changes	biological_process	15/2285	106/18959	4.747e-01	1	15	MMP9 PARK2 THEM4 PRG3 MTCH2 PINK1 BCL2L1 TMEM102 ARC PPP2R2B PDCD5 NAIF1 BNIP3L BMF PLA2G6	1.17
GO:0015711	organic anion transport	biological_process	50/2285	356/18959	2.832e-01	9.140e-01	50	1700039E15RIK SLC38A5 SLC16A7 SLC13A5 PLA2G10 HTR6 SLC26A8 PLA2G4F SLC2A3 SLCO6C1 SLC4A9 TRH APBA1 PRKG1 ABCC3 PDZK1 SLC10A6 ACSL6 SLCO5A1 SLC1A7 TMEM27 SLC38A3 SLC6A7 SCP2D1 1700057G04RIK APOA2 SLC27A5 APOA1 SLCO6D1 SLC4A8 ACE ABCA4 SLC4A1 FBP1 CPT1B MPC2 ATP8B3 SLC7A10 STARD10 CPTP SLC22A21 ATP8A2 ABAT SLC22A16 ATP9A CFTR SNCA NTRK2 OSBP2 PLA2G6	1.17
GO:0005524	ATP binding	molecular_function	191/2285	1358/18959	4.545e-02	1	191	ACSBG2 OPLAH PHKG2 AK8 ABCB4 MOCS3 ABCB6 TRPM6 ATP1A4 TESK1 ARSA SMC1B PLK4 CAMKV KCNJ11 MARK1 HIPK4 ADRBK2 NTPCR ACSL6 ABCB9 NME6 DDX20 NLRC5 TDRD12 CAMK1G HUNK MAP3K10 KIF18B GM4922 CLPX CDK1 EPHA10 ATP8B3 HSPA2 CDKL2 MYO1A BUB1B MSH4 PLK1 AK7 EPHA8 PGK2 TYRO3 ABCE1 ATP9A NLK NEK11 DDX25 STK33 DYRK3 GK2 NLRP5 UBE2O NEK4 MAK DCC ADCY4 EPHA6 TTLL8 UBE2D2A CDKL1 TTLL4 EPHA1 KIF2B NPR1 BRSK2 LARS2 …	1.17
GO:0035249	synaptic transmission, glutamatergic	biological_process	10/2285	71/18959	5.295e-01	1	10	NRXN1 PARK2 MAPK8IP2 RELN GRM1 CLSTN3 OXTR NGFR NTRK2 PLA2G6	1.17
GO:0043967	histone H4 acetylation	biological_process	9/2285	64/18959	5.414e-01	1	9	TCF3 ATG7 KAT8 APBB1 CHD5 PIH1D1 MSL3L2 EP400 MEAF6	1.17
GO:0050885	neuromuscular process controlling balance	biological_process	9/2285	64/18959	5.414e-01	1	9	NRXN1 USH1C NKX6-2 ATP2B2 CDH23 JPH3 ABL1 FOXS1 JPH4	1.17
GO:0005902	microvillus	cellular_component	14/2285	99/18959	4.850e-01	1	14	USH1C CAR2 TPRN MYO1A STARD10 CDH23 ITGB3 SLC34A2 ATP6V1B1 OXTR PDZK1 RAPGEF3 CFTR MUC4	1.17
GO:0031110	regulation of microtubule polymerization or depolymerization	biological_process	9/2285	64/18959	5.414e-01	1	9	FKBP4 SNCA MAPK8 ABL1 CAPZB AURKA CIB1 TRIM54 CCNB1	1.17
GO:0045178	basal part of cell	cellular_component	8/2285	57/18959	5.536e-01	1	8	ACE RHCG SLC27A5 HPX MYO1A ADCY10 AQP1 RAPGEF3	1.16
GO:0009914	hormone transport	biological_process	45/2285	323/18959	3.281e-01	1	45	NRXN1 PARK2 PFKM NDUFAF2 ABCB4 EXOC3L FOXL2 CRHR1 FGG RAB11FIP5 NNAT GHRL SIRT3 OXCT2A GDF9 GATA3 CASR KCNJ11 TRH NPFF OIT1 PDE1C BRSK2 CYB5R4 KISS1 PAX6 TMEM27 CDK16 FGB YWHAZ PEX5L GHRH MPC2 INHA IL11 CNTF ATG7 ABAT BIRC5 ICA1 AQP1 CFTR UQCC2 PLA2G6 FAM3B	1.16
GO:0001889	liver development	biological_process	14/2285	100/18959	5.064e-01	1	14	MESP1 DNAAF1 ATG7 VWF KLF1 GFER CCDC40 RB1CC1 CCDC39 VTN FOXA3 CUL3 LIMS2 FOXM1	1.16
GO:0007019	microtubule depolymerization	biological_process	6/2285	43/18959	5.782e-01	1	6	KIF18B KIF2B AURKA CIB1 TRIM54 CCNB1	1.16
GO:0022904	respiratory electron transport chain	biological_process	8/2285	57/18959	5.536e-01	1	8	SNCA UQCC3 CYCT DNAJC15 NDUFAF2 COX8C PPARGC1A PINK1	1.16
GO:0043388	positive regulation of DNA binding	biological_process	6/2285	43/18959	5.782e-01	1	6	MMP9 PARK2 HIPK1 GATA3 SIRT2 HAND2	1.16
GO:0008092	cytoskeletal protein binding	molecular_function	111/2285	792/18959	1.300e-01	7.483e-01	111	RP2H TNNI3K ABLIM3 NME8 TMSB10 TMOD1 ANXA8 SAG SPATC1 AGBL4 MAPK8 RAB11FIP5 KIF22 VASP NUSAP1 PDE6G ANK1 PRC1 MYL4 KCNJ11 CDK5RAP2 SPTA1 MYO5B XIRP2 PKNOX2 TNNC2 CETN1 USH1C SPATA31 RHCG MIB2 MAP1LC3A POLB KIF18B SPAG5 PDCD5 CAPZB PFN2 CCDC87 TMOD4 PKD2L1 MYL2 DNASE1 DCTN2 MYO1A KLHL33 1110017D15RIK CEP57 PLK1 APBB1 AGTPBP1 BIRC5 PPP1R42 CENPE MAST2 DYNC1I1 SPATA6 HSPB7 PIFO HOOK1 FGD4 DIAP3 PARK…	1.16
GO:0016023	cytoplasmic, membrane-bounded vesicle	cellular_component	105/2285	750/18959	1.427e-01	7.796e-01	105	NRXN1 1700026L06RIK EXOC3L EQTN HAP1 MPO SLC30A3 RPH3A RAB11FIP5 POMT1 CATSPER4 ZP3R LTF SLC2A3 LRGUK CHIL3 APBA1 SYT5 ZPBP TSSK1 CAPN11 ADAM2 CYLC1 SCG2 HYAL5 STX2 FGB TEKT3 SLC18A3 SPATA31 APOA1 ITGB3 CAMP PATE4 AP2A1 CAPZB PCSK4 SLC2A8 TMEM190 RCBTB2 ZNRF2 ATP8B3 HPX ICA1 CEMIP AQP1 ZPBP2 CFTR IZUMO1 CTSG PEBP1 SPERT TCP1 BMF SPINK3 PARK2 CHGB FGG ENKUR YIPF2 NGFR GLIPR1L1 SPAM1 FABP9 RAB23 SP…	1.16
GO:0030554	adenyl nucleotide binding	molecular_function	196/2285	1403/18959	5.227e-02	1	196	ACSBG2 OPLAH PHKG2 AK8 ABCB4 MOCS3 ABCB6 TRPM6 ATP1A4 TESK1 ARSA SMC1B PLK4 CAMKV KCNJ11 MARK1 HIPK4 PDE1C ADRBK2 NTPCR ACSL6 ABCB9 NME6 DDX20 NLRC5 TDRD12 CAMK1G HUNK MAP3K10 GM4922 KIF18B CLPX CDK1 EPHA10 PFN2 ATP8B3 HSPA2 CDKL2 MYO1A BUB1B MSH4 PLK1 AK7 EPHA8 PGK2 TYRO3 ABCE1 ATP9A NLK NEK11 DDX25 STK33 DYRK3 GK2 NLRP5 UBE2O NEK4 MAK DCC ADCY4 EPHA6 TTLL8 UBE2D2A CDKL1 TTLL4 EPHA1 PRKAR1B KIF2…	1.16
GO:0046879	hormone secretion	biological_process	44/2285	314/18959	3.157e-01	9.816e-01	44	NRXN1 PARK2 PFKM NDUFAF2 EXOC3L FOXL2 CRHR1 FGG RAB11FIP5 NNAT GHRL SIRT3 OXCT2A GDF9 GATA3 CASR KCNJ11 TRH NPFF OIT1 PDE1C BRSK2 CYB5R4 KISS1 PAX6 TMEM27 CDK16 FGB YWHAZ PEX5L GHRH MPC2 INHA IL11 CNTF ATG7 ABAT BIRC5 ICA1 AQP1 CFTR UQCC2 PLA2G6 FAM3B	1.16
GO:0032410	negative regulation of transporter activity	biological_process	7/2285	50/18959	5.659e-01	1	7	MMP9 APOA2 SNCA KCNE3 KCNE2 STK39 CRHR1	1.16
GO:0050994	regulation of lipid catabolic process	biological_process	7/2285	50/18959	5.659e-01	1	7	APOH APOA2 MTOR BSCL2 APOA1 AADAC APOC3	1.16
GO:0007389	pattern specification process	biological_process	64/2285	456/18959	2.342e-01	9.152e-01	64	NKX2-5 GDF2 DNAIC1 WNT7A NKX2-1 TDRD5 IFT57 MAPK8 AURKA WNT3 CDON SUFU FGF2 NOTCH4 RAB23 TTC21B IFT74 FOXN4 TMEM107 STIL GBX2 DNAAF1 DAW1 CCDC151 DYNC2LI1 HOXA4 PAX6 AHI1 CCDC39 MNS1 IFT172 FOXJ1 PLD6 MIB1 NKX6-2 LRRC6 DRC1 RELN OVOL2 IFT122 IFT140 ARL13B HEY1 ALDH1A2 DNAAF3 ARMC4 FBP1 CCDC40 HAND2 DYNC2H1 HIPK1 MSX1 MESP1 FGF8 RFX4 GLI3 DAND5 MYF5 SOSTDC1 HOXC9 DNAIC2 FOXG1 DPCD BPTF	1.16
GO:0070646	protein modification by small protein removal	biological_process	16/2285	114/18959	4.842e-01	1	16	COPS7A USP42 AF366264 DNAJB2 USP50 OTUD3 OTUB2 WDR48 USP2 OTUD7A USP17LD UCHL1 SUPT3 4930444G20RIK USP43 USP1	1.16
GO:0045777	positive regulation of blood pressure	biological_process	7/2285	50/18959	5.659e-01	1	7	ACE ADRA1A CPN1 ADRA2B AGTR1A NPFF OXTR	1.16
GO:1901863	positive regulation of muscle tissue development	biological_process	5/2285	36/18959	5.901e-01	1	5	MTOR MYF5 PPARGC1A CDON USP2	1.15
GO:0046605	regulation of centrosome cycle	biological_process	5/2285	36/18959	5.901e-01	1	5	VPS4B TRIM37 PLK4 CCNF CEP131	1.15
GO:0043028	cysteine-type endopeptidase regulator activity involved in apoptotic process	molecular_function	5/2285	36/18959	5.901e-01	1	5	SNCA ARC FOXL2 BIRC5 BCL2L1	1.15
GO:0046915	transition metal ion transmembrane transporter activity	molecular_function	5/2285	36/18959	5.901e-01	1	5	SLC30A3 ATP7B SLC39A13 HPX SLC39A3	1.15
GO:0042826	histone deacetylase binding	molecular_function	15/2285	108/18959	5.158e-01	1	15	ZMYND15 PARK2 NKX2-5 CDC20 KPNA2 ZNHIT1 D7ERTD443E GLI3 CHD5 MAPK8 WDTC1 TOP2A SIRT2 HR DDX20	1.15
GO:0060043	regulation of cardiac muscle cell proliferation	biological_process	5/2285	36/18959	5.901e-01	1	5	NKX2-5 CDK1 KCNK2 FGF2 CCNB1	1.15
GO:0003281	ventricular septum development	biological_process	10/2285	72/18959	5.559e-01	1	10	GATA3 2410089E03RIK NKX2-5 HEY1 DAND5 HEYL XIRP2 SUFU GJA5 ZFPM1	1.15
GO:0045787	positive regulation of cell cycle	biological_process	21/2285	152/18959	4.848e-01	1	21	TEX24 CCNK TCF3 CCPG1 VPS4B SPDYA CDK1 NUSAP1 CUL3 HSPA2 RPS15A STIL FGF8 PLK1 BIRC5 CENPE USP2 PEBP1 ABL1 FOXG1 CCNB1	1.15
GO:0016052	carbohydrate catabolic process	biological_process	16/2285	115/18959	5.040e-01	1	16	PFKM PPARGC1A ALDOA PGK2 MPI HK1 PGAM2 DAK SORD AGL ENO1 MIOX GAPDHS ENO4 CHIL3 HKDC1	1.15
GO:0070509	calcium ion import	biological_process	8/2285	58/18959	5.837e-01	1	8	ACE SLC8A2 CASR TRPV2 HRH1 CACNA1G CACNA1H SPINK3	1.14
GO:0051117	ATPase binding	molecular_function	11/2285	80/18959	5.680e-01	1	11	UFD1L TAF9 DERL1 ATP1B3 BRSK2 PIH1D1 SVIP ADCY10 ANK2 ANK1 NKAIN1	1.14
GO:0006829	zinc II ion transport	biological_process	4/2285	29/18959	6.008e-01	1	4	SLC30A3 SLC39A8 SLC39A13 SLC39A3	1.14
GO:0042623	ATPase activity, coupled	molecular_function	42/2285	305/18959	3.774e-01	1	42	ABCC12 PSMC3 ABCB4 NUDT4 ATP2B2 ABCB6 DCC ABCA15 RECQL4 ATP1A4 ABCC3 DSCC1 DDX43 SMARCAL1 ABCB9 DDX20 ABCA14 FIGN TDRD12 ATP6V1E2 DDX4 ABCA4 ATP7B VPS4B CLPX PSMC2 RECQL RFC2 TDRD9 ATP8B3 ABCG2 ATP1B3 ATP8A2 ABCA17 ATP9A CFTR CHD5 TOP2A ABCA16 DDX25 D1PAS1 BPTF	1.14
GO:0010817	regulation of hormone levels	biological_process	63/2285	459/18959	3.066e-01	9.769e-01	63	NRXN1 PARK2 PFKM NDUFAF2 ABCB4 EXOC3L FOXL2 CRHR1 FGG PSG18 ADH7 RAB11FIP5 NNAT ALDH8A1 GHRL SIRT3 OXCT2A GDF9 GATA3 CASR KCNJ11 TRH PRKG1 NPFF OIT1 PCSK1 PDE1C BRSK2 CYB5R4 NR5A1 KISS1 PAX6 TMEM27 PLB1 CDK16 FGB YWHAZ ADH4 PPARGC1A RELN GCNT4 CMTM2A PEX5L ACE CPN1 ALDH1A2 GHRH HSD17B2 MPC2 INHA IL11 CNTF ATG7 ABAT BIRC5 ICA1 CACNA1H ASMT AQP1 CFTR UQCC2 PLA2G6 FAM3B	1.14
GO:0015837	amine transport	biological_process	12/2285	87/18959	5.541e-01	1	12	TRH PRKG1 CRHR1 ABAT SLC22A16 CHRNA4 PINK1 OXTR SNCA HTR6 TMEM27 SLC38A3	1.14
GO:0021575	hindbrain morphogenesis	biological_process	7/2285	51/18959	5.984e-01	1	7	ABL1 FAIM2 ATP2B2 WNT7A GNPAT AGTPBP1 RFX4	1.14
GO:0051017	actin filament bundle assembly	biological_process	17/2285	124/18959	5.316e-01	1	17	SERPINF2 USH1C PARK2 MTOR KANK3 EPHA1 ITGB1BP1 DMTN AIF1 ALMS1 APOA1 RAPGEF3 PFN3 ARHGEF15 ARHGEF5 PFN2 CUL3	1.14
GO:0050432	catecholamine secretion	biological_process	7/2285	51/18959	5.984e-01	1	7	SNCA HTR6 CRHR1 ABAT CHRNA4 PINK1 OXTR	1.14
GO:0030030	cell projection organization	biological_process	171/2285	1244/18959	1.034e-01	8.453e-01	171	IFT43 HAP1 LCA5 GRIN3A VASP GHRL CFAP126 POC1A GATA3 NME5 CEP41 ACSL6 PAX6 1110004E09RIK CCDC39 RSPH9 ENO4 STX2 ASAP1 TEKT3 USH1C LRRC6 CDC20 APOA1 WDPCP BAG5 IFT122 ARL13B HEY1 IFT80 UCHL1 CCDC40 PFN2 KCTD17 MYO1A ATG7 CIB1 AK7 RFX4 EPHA8 GLI3 SPATA6 GFRA3 FAM161A DYNLL1 TTC26 WNT7A NKX2-1 IFT57 TTLL8 EFHD1 RAB23 MAPK8IP2 GBX2 ALMS1 CCDC113 CCDC151 BRSK2 POC1B FNBP1L AHI1 GFRA1 CCDC67 CEP89 CDH2…	1.14
GO:0005261	cation channel activity	molecular_function	39/2285	285/18959	4.113e-01	1	39	KCNMB4 PKD1L3 TRPM6 TMEM63C CHRNE CATSPER4 KCNIP4 GRIN3A KCNJ11 KCNH1 PKD2L2 KCNK7 CACNA1G KCNA7 KCNG4 P2RX2 KCNJ12 KCNE3 CACNB1 CATSPER2 KCNMB1 GRIN3B KCNJ9 CATSPER3 CATSPER1 PEX5L KCNK12 TRPV2 PKDREJ KCNK2 PKD2L1 JPH3 KCNU1 CHRNA4 CACNA1H KCNT1 AQP1 CACNG4 KCNE2	1.14
GO:0016763	transferase activity, transferring pentosyl groups	molecular_function	7/2285	51/18959	5.984e-01	1	7	PDCL2 PPAT UPP2 ART5 ART1 ART3 PARP11	1.14
GO:0021904	dorsal/ventral neural tube patterning	biological_process	4/2285	29/18959	6.008e-01	1	4	RAB23 SUFU IFT122 GLI3	1.14
GO:0048709	oligodendrocyte differentiation	biological_process	12/2285	87/18959	5.541e-01	1	12	FA2H MTOR NKX6-2 SOX6 NKX2-1 GLI3 PAX6 SIRT2 NTRK2 VTN HRG PTPRA	1.14
GO:0022898	regulation of transmembrane transporter activity	biological_process	23/2285	168/18959	4.961e-01	1	23	PPARGC1A STK39 RELN CRHR1 HAP1 ANK2 NOS1AP MMP9 MAPK8IP2 HSPA2 KCNJ11 PRKG1 JPH3 ATP1B3 FXYD2 HK1 CFTR CACNG4 KCNE3 KCNE2 CACNB1 RANGRF PLA2G6	1.14
GO:0044344	cellular response to fibroblast growth factor stimulus	biological_process	11/2285	80/18959	5.680e-01	1	11	ITGB1BP1 FGFBP3 GATA3 CEP57 FGF8 FGF15 FRS3 NGFR FGF2 SHCBP1 SULF1	1.14
GO:0003209	cardiac atrium morphogenesis	biological_process	4/2285	29/18959	6.008e-01	1	4	MESP1 NKX2-5 GJA5 ZFPM1	1.14
GO:0016579	protein deubiquitination	biological_process	13/2285	95/18959	5.638e-01	1	13	USP42 DNAJB2 USP50 OTUD3 OTUB2 WDR48 USP2 OTUD7A USP17LD UCHL1 SUPT3 USP43 USP1	1.14
GO:0031461	cullin-RING ubiquitin ligase complex	cellular_component	20/2285	145/18959	4.958e-01	1	20	FBXO39 CDC20 FBXW5 ASB4 DCAF12 FBXL19 DCAF10 CUL3 KLHL10 KCTD17 KLHL33 KLHL32 DCAF6 FBXO44 KLHL35 FBXO15 MAD2L2 FBXO2 CCIN CCNF	1.14
GO:0060491	regulation of cell projection assembly	biological_process	17/2285	124/18959	5.316e-01	1	17	MTOR KCTD17 DMTN NEURL1A CCDC151 WDPCP IFT46 HAP1 ODF2 AQP1 IFT140 FAM154A CAPZB MNS1 PFN2 SLIT2 TTBK1	1.14
GO:2000404	regulation of T cell migration	biological_process	4/2285	29/18959	6.008e-01	1	4	TMEM102 ITGB3 APOD AIF1	1.14
GO:0001968	fibronectin binding	molecular_function	4/2285	29/18959	6.008e-01	1	4	ITGB3 MMP9 CCDC80 COMP	1.14
GO:0030433	ER-associated ubiquitin-dependent protein catabolic process	biological_process	8/2285	58/18959	5.837e-01	1	8	UFD1L DNAJB9 PSMC3 PSMC2 ANKZF1 DNAJB2 DERL1 FBXO2	1.14
GO:0006970	response to osmotic stress	biological_process	9/2285	66/18959	5.980e-01	1	9	MLC1 STK39 NKX2-1 AQP1 GYPA MAPK8 MAP2K7 YBX3 TSC22D4	1.13
GO:0006996	organelle organization	biological_process	396/2285	2914/18959	2.537e-02	8.239e-01	396	CENPP 5330417C22RIK REC8 SYCP3 CCNA2 IPO4 NUSAP1 SMC1B PLK4 SUN3 KIZ GATA3 HIPK4 CEP41 MAD2L2 XIRP2 MAEL ZMYM6 CCDC39 NME6 STX2 MEAF6 LRRC6 APOA1 MAP1LC3A CAMP IFT122 ARL13B KIF18B IFT80 CCDC40 PDCD5 CDK1 RPL10L PRM1 CDCA3 ATG9A HILS1 ATP8B3 KCTD17 HSPA2 HPX ATG7 CIB1 MSH4 AGTPBP1 PEX11G BRDT SPATA6 ARHGEF15 MSL3L2 NEK11 PEX11B TCF3 TTC26 SPATA18 WDR82 SUN5 DMRTC2 SYNJ2 CHCHD3 CDC25A RAB23 CCDC11…	1.13
GO:0008565	protein transporter activity	molecular_function	12/2285	88/18959	5.783e-01	1	12	XPO4 ITGB1BP1 MLC1 MIP KPNA2 IPO13 AP2A1 TOMM20L IPO4 RANGRF RANBP17 PGAP2	1.13
GO:0008270	zinc ion binding	molecular_function	134/2285	980/18959	1.624e-01	8.604e-01	134	LIMD2 RNF126 ABLIM3 SIAH1B ZSWIM7 TRIP4 PNMA3 ZMYM4 ESRRB AGBL4 RNF152 TNP2 RPH3A ADH7 SORD RECQL4 TRIML1 PHF7 EHMT2 RNF169 ADAM18 POLE MMP9 GATA3 CPA2 RNF141 ADAM21 ZDHHC4 RNF138 NR5A1 RNF181 MKRN1 RTN4IP1 OTUD7A XIRP2 ADAM1A ADAM2 NEURL1B DPF3 TRIM10 ADAT3 ZFP37 MIB2 ADAM25 TRAIP MEP1A TRIM46 RNF151 MMP8 MORC2B RNF38 ZNRF2 LIMS2 NUP153 ADAMTS15 BRF2 ZSWIM3 AGTPBP1 APOBEC4 BIRC5 NR6A1 ADAM1B NEI…	1.13
GO:0005844	polysome	cellular_component	6/2285	44/18959	6.136e-01	1	6	FXR1 PIWIL1 RPL10L PSMA6 YBX2 YBX3	1.13
GO:0031333	negative regulation of protein complex assembly	biological_process	14/2285	103/18959	5.723e-01	1	14	CAPZA3 DMTN TMOD1 PFN4 SPTA1 FKBP4 SNCA DNAJC15 SIRT2 SVIP CAPZB PFN2 SLIT2 TMOD4	1.13
GO:0031593	polyubiquitin binding	molecular_function	6/2285	44/18959	6.136e-01	1	6	OTUD7A UFD1L AGL DNAJB2 RNF169 BAG6	1.13
GO:0016836	hydro-lyase activity	molecular_function	9/2285	66/18959	5.980e-01	1	9	CAR2 YDJC PTPLA MACROD1 CAR15 SIRT2 ENO1 ENO4 SIRT3	1.13
GO:0007049	cell cycle	biological_process	193/2285	1412/18959	9.808e-02	8.042e-01	193	ABCB4 SYCE1L REC8 SYCP3 CCNA2 SLC26A8 NUSAP1 SMC1B CEP63 FGF2 PLK4 POLE TXNL4B ESPL1 KIZ GATA3 DPEP3 NUPR1L D7ERTD443E RBL2 TAF6 PAX6 MAD2L2 MAEL NME6 KLHDC3 CETN1 USH1C TDRD12 CDC20 SGSM3 KIF18B CDK1 CCDC87 CDCA3 MIS18BP1 HSPA2 MSX1 ESCO2 CEP57 CIB1 BUB1B MSH4 PLK1 BRDT BTG4 RB1CC1 NEK11 TEX24 TCF3 SYCE2 NEK4 AATF MS4A3 CENPV DMRTC2 E2F3 CDC25A SGOL2A LARP7 KIF2B BOLL GAS2L3 BRSK2 ECT2 CLGN FIGN…	1.13
GO:0030234	enzyme regulator activity	molecular_function	118/2285	864/18959	1.917e-01	8.060e-01	118	SERPINF2 RP2H SPINT1 WFDC21 ANGPTL4 OAS1D RGS22 SERPINA1A AHSG MAPK8 RHPN1 LTF GHRL AMBP SERPINA1E SPINK4 WBP11 RGSL1 PINLYP CTC1 ITIH3 IGBP1B CST8 DCP1B SERPINA1B SLIT2 ASAP1 CCNK SGSM3 APOA1 RGS12 ANKRD54 APOC3 SERPINA1C CLPX PDCD5 SERPINA3K RASAL2 CST13 PFN2 PPP1R36 SERPINB1B PDE6D CIB1 ATP1B3 SOCS7 OAZ3 BIRC5 BCL2L1 2810408A11RIK APOH ARHGEF15 CLPS TBC1D2 SERPINA1D DNAJB6 PEBP1 CAMK2N2 MUG2 P…	1.13
GO:0060173	limb development	biological_process	25/2285	184/18959	5.057e-01	1	25	COMP FOXN1 WNT7A WDPCP IFT122 SLC39A3 IFT140 ALDH1A2 B9D1 WNT3 HAND2 GJA5 FMN1 DYNC2H1 TTBK1 FBN2 RAB23 MSX1 2410089E03RIK TMEM107 FGF8 GLI3 BBS7 IFT172 COL2A1	1.13
GO:0035136	forelimb morphogenesis	biological_process	6/2285	44/18959	6.136e-01	1	6	ALDH1A2 MSX1 WNT7A WNT3 IFT122 FMN1	1.13
GO:0020037	heme binding	molecular_function	16/2285	118/18959	5.652e-01	1	16	FA2H HBB-B2 ABCB6 CYB5R4 MPO CYP2A12 CPN1 CYP2D9 UPK3BL CYCT CYP2D26 CYP46A1 CYP2F2 CYP51 FECH AMBP	1.13
GO:0004033	aldo-keto reductase (NADP) activity	molecular_function	6/2285	44/18959	6.136e-01	1	6	AKR1C6 ADH4 AKR7A5 MIOX MDH1B RDH11	1.13
GO:0000932	cytoplasmic mRNA processing body	cellular_component	8/2285	59/18959	6.142e-01	1	8	LSM2 PSMC3 PSMC2 C9 PSMA6 DCP1B TRIM12C RBP4	1.13
GO:0007269	neurotransmitter secretion	biological_process	14/2285	103/18959	5.723e-01	1	14	NRXN1 PARK2 NRXN3 WNT7A ICA1 SNCAIP SYNJ1 SNCA HTR6 NTRK2 LIN7B PFN2 LIN7A STX2	1.13
GO:0050881	musculoskeletal movement	biological_process	6/2285	44/18959	6.136e-01	1	6	MTOR CHRNE CASQ1 ATP8A2 TNNI3 TNNC2	1.13
GO:0001836	release of cytochrome c from mitochondria	biological_process	8/2285	59/18959	6.142e-01	1	8	MMP9 PARK2 ARC PDCD5 PINK1 BCL2L1 BMF PLA2G6	1.13
GO:0034765	regulation of ion transmembrane transport	biological_process	45/2285	331/18959	4.065e-01	1	45	CRHR1 HAP1 CATSPER4 KCNIP4 ANK2 MMP9 MAPK8IP2 CASR KCNJ11 PRKG1 KCNH1 KCNK7 KCNA7 KCNG4 PDZK1 ACSL6 KCNJ12 KCNE3 CACNB1 CATSPER2 KCNMB1 RANGRF KCNJ9 CATSPER3 CATSPER1 PPARGC1A STK39 RELN ACE TRPV2 NOS1AP GJA5 HSPA2 JPH3 ATP1B3 KCNU1 CACNA1H FXYD2 HK1 CFTR CACNG4 KCNE2 KEL SPINK3 PLA2G6	1.13
GO:0061077	chaperone-mediated protein folding	biological_process	6/2285	44/18959	6.136e-01	1	6	FKBPL FKBP4 BAG1 TTC9 DNAJB6 DNAJB8	1.13
GO:0006518	peptide metabolic process	biological_process	16/2285	117/18959	5.445e-01	1	16	HAGH OPLAH GPX4 MIPEP GSTO2 PCSK1 GSTM4 GSTT4 HAP1 ACE KLK1B1 THOP1 TXNRD3 LRRTM3 GSTM5 GGT7	1.13
GO:0044088	regulation of vacuole organization	biological_process	5/2285	37/18959	6.291e-01	1	5	FEZ1 EHMT2 TBC1D14 5330417C22RIK PINK1	1.12
GO:0051276	chromosome organization	biological_process	115/2285	852/18959	2.396e-01	9.358e-01	115	CDCA8 CENPP SYCE1L REC8 TLK2 HIST1H2BA CENPN MAPK8 RECQL4 SYCP3 IPO4 LRWD1 KIF22 EHMT2 NUSAP1 CCDC101 SMC1B EP400 SETD3 ESPL1 MBD3L1 STAG3 GATA3 TNP1 HIPK4 DSCC1 CTC1 RBL2 HIST1H3C CCDC155 MAEL KDM4D DPF3 MEAF6 ZFPM1 NEK2 MUM1 KIF18B SPAG5 CDK1 FOXA3 MAP2K7 PRM1 SYCE3 HILS1 M1AP HSPA2 CEP57 ATG7 MSH4 PLK1 APBB1 HIST1H4A BRDT CENPE TSSK6 MSL3L2 NEK11 PSME4 BPTF TEX15 VPS4A GFI1B TCF3 SYCE2 SPO11 W…	1.12
GO:0016301	kinase activity	molecular_function	101/2285	749/18959	2.713e-01	8.934e-01	101	TNNI3K PFKM NME8 PHKG2 AK8 SMOK2B TLK2 PBK MAPK8 MOK TRPM6 TESK1 LRGUK PLK4 CAMKV MARK1 NME5 TSSK1 HIPK4 ADRBK2 AMHR2 4921509C19RIK NME6 SIK2 AURKC MTOR AK1 CAMK1G CCNK HUNK CDK20 DYRK4 SRPK1 NEK2 MAP3K10 MLKL STK36 GM4922 DCLK1 CDK1 STKLD1 EPHA10 MAP2K7 CDKL2 BUB1B PLK1 AK7 EPHA8 PGK2 TYRO3 MAST2 HK1 TSSK6 NLK LIMK2 NEK11 STK33 DYRK3 GK2 NEK4 MAK EPHA6 MATK ANKK1 AURKA CDKL1 TTBK1 EPHA1 PDK2 PRK…	1.12
GO:0060412	ventricular septum morphogenesis	biological_process	5/2285	37/18959	6.291e-01	1	5	HEYL NKX2-5 GJA5 ZFPM1 HEY1	1.12
GO:0007093	mitotic cell cycle checkpoint	biological_process	14/2285	104/18959	5.949e-01	1	14	KNTC1 STIL BUB1B PLK1 BCL2L1 D7ERTD443E CENPE ZWILCH TOP2A CDK1 MAD1L1 TEX14 NEK11 CCNB1	1.12
GO:0045909	positive regulation of vasodilation	biological_process	5/2285	37/18959	6.291e-01	1	5	PRKG1 KCNMB1 GJA5 PLA2G6 CFTR	1.12
GO:0006839	mitochondrial transport	biological_process	17/2285	126/18959	5.716e-01	1	17	YWHAZ MTX1 THEM4 DUSP21 MIPEP NDUFA13 MTCH2 BCL2L1 TMEM102 TOMM20L ARC PPP2R2B MFN2 MPC2 NAIF1 BNIP3L PAM16	1.12
GO:0044390	ubiquitin-like protein conjugating enzyme binding	molecular_function	5/2285	37/18959	6.291e-01	1	5	PARK2 RNF138RT1 FOXL2 RNF19A RNF138	1.12
GO:0003073	regulation of systemic arterial blood pressure	biological_process	13/2285	96/18959	5.872e-01	1	13	SERPINF2 RNLS NKX2-1 P2RX2 OXTR ACE ADRA1A CPN1 KLK1B1 EGFBP2 AGTR1A TNNI3 GJA5	1.12
GO:0016772	transferase activity, transferring phosphorus-containing groups	molecular_function	120/2285	892/18959	2.436e-01	9.394e-01	120	TNNI3K CHPT1 PFKM NME8 PHKG2 CHRAC1 AK8 NMNAT1 SMOK2B MOCS3 TLK2 OAS1D PBK PIGF POLN MAPK8 MOK TRPM6 TESK1 LRGUK PLK4 CAMKV POLE MARK1 NME5 TSSK1 HIPK4 ADRBK2 AMHR2 4921509C19RIK NME6 SIK2 AURKC MTOR AK1 CAMK1G POLL CCNK HUNK CDK20 DYRK4 SRPK1 NEK2 POLB MAP3K10 MLKL STK36 GM4922 DCLK1 CDK1 STKLD1 EPHA10 MAP2K7 CDKL2 BUB1B PLK1 AK7 EPHA8 PGK2 TYRO3 MAST2 TSSK6 HK1 NLK LIMK2 NEK11 STK33 DYRK3 GK2 N…	1.12
GO:0005546	phosphatidylinositol-4,5-bisphosphate binding	molecular_function	7/2285	52/18959	6.313e-01	1	7	RPH3A APBA1 MARK1 ANXA8 PFN2 AMER2 ASAP1	1.12
GO:0001890	placenta development	biological_process	21/2285	155/18959	5.368e-01	1	21	SPINT1 JUNB OVOL2 ESRRB HEY1 HSD17B2 GHRL PLK4 PHLDA2 VWF PLG ETV2 ESX1 TEX19 DNAJB6 DNMT3L NFE2 EPOR PCDH12 CCNF BPTF	1.12
GO:0060761	negative regulation of response to cytokine stimulus	biological_process	5/2285	37/18959	6.291e-01	1	5	NLRC5 ARC APOA1 SLIT2 TRAIP	1.12
GO:0017111	nucleoside-triphosphatase activity	molecular_function	91/2285	676/18959	3.006e-01	9.622e-01	91	DNAL4 ABCB4 NUDT4 DNAIC1 ABCB6 TUBB4B ABCA15 MFN2 RECQL4 ATP1A4 KIF22 ARSA EP400 DSCC1 NTPCR MYL6B DDX43 MYO5B SMARCAL1 ABCB9 MOV10L1 DDX20 ABCA14 TDRD12 MSTO1 DNAH6 DDX4 KIF18B ARFRP1 CLPX RECQL ATP8B3 DCTN2 MYO1A ATP1B3 ATP8A2 KIF5C CENPE ABCE1 ATP9A DNALI1 CFTR DYNC1I1 DNAH2 DDX25 D1PAS1 BPTF ABCC12 VPS4A DYNLT3 DYNLL1 RNF112 PSMC3 ATP2B2 DYNLRB2 DCC TUBA8 DNAH8 KIF17 KLC3 RAB23 KIF2B ABCC3 DY…	1.12
GO:0009395	phospholipid catabolic process	biological_process	5/2285	37/18959	6.291e-01	1	5	APOA2 PLA2G2C PLA2G4F PLA2G4D PNLIPRP2	1.12
GO:0045833	negative regulation of lipid metabolic process	biological_process	10/2285	74/18959	6.097e-01	1	10	APOA2 ATG7 DGAT2 APOD FGF15 APOC3 BSCL2 WDTC1 HRH1 STK11	1.12
GO:0016818	hydrolase activity, acting on acid anhydrides, in phosphorus-containing anhydrides	molecular_function	97/2285	721/18959	2.893e-01	9.326e-01	97	DNAL4 ABCB4 NUDT4 DNAIC1 ABCB6 TUBB4B ABCA15 MFN2 RECQL4 ATP1A4 KIF22 PHOSPHO1 ARSA EP400 DSCC1 NTPCR MYL6B DDX43 MYO5B SMARCAL1 ABCB9 MOV10L1 DDX20 ABCA14 ADPRM TDRD12 MSTO1 DNAH6 DDX4 KIF18B ARFRP1 CLPX RECQL ATP8B3 DCTN2 MYO1A ATP1B3 ATP8A2 KIF5C CENPE ABCE1 ATP9A DNALI1 CFTR DYNC1I1 DNAH2 DDX25 D1PAS1 BPTF ABCC12 VPS4A DYNLT3 DYNLL1 RNF112 PSMC3 ATP2B2 DYNLRB2 DCC TUBA8 DNAH8 KIF17 KLC3 RAB23…	1.12
GO:0052547	regulation of peptidase activity	biological_process	47/2285	348/18959	4.215e-01	1	47	SERPINF2 SPINT1 UACA HERPUD1 FOXL2 IFT57 SERPINA1A AMBP SERPINA1E SPINK4 STFA1 MMP9 MUG1 ITIH3 CYCT CST8 VTN A2M SERPINA1B S100A9 NGP SERPINA3C SERPINA1C PIH1D1 CLPX PDCD5 SERPINA3K CST13 SERPINB1B WFDC3 S100A8 NDUFA13 PZP BIRC5 BCL2L1 AQP1 SERPINA3M SNCA ARC SERPINA1D DNAJB6 PEBP1 MUG2 CST11 PBP2 SPINK2 SPINK3	1.12
GO:0048538	thymus development	biological_process	7/2285	52/18959	6.313e-01	1	7	CTC1 CCNB2 GATA3 ABL1 FOXN1 MAD1L1 HAND2	1.12
GO:0021696	cerebellar cortex morphogenesis	biological_process	5/2285	37/18959	6.291e-01	1	5	FAIM2 ATP2B2 WNT7A AGTPBP1 RFX4	1.12
GO:0030902	hindbrain development	biological_process	19/2285	142/18959	5.822e-01	1	19	ATP2B2 WNT7A HAP1 ARL13B ALDH1A2 FGF2 2410089E03RIK SEZ6 GBX2 ATG7 FAIM2 SOCS7 GNPAT AGTPBP1 DIXDC1 RFX4 PAX6 ABL1 AHI1	1.11
GO:0007156	homophilic cell adhesion via plasma membrane adhesion molecules	biological_process	12/2285	90/18959	6.278e-01	1	12	CDH13 CDH3 CDH23 PVRL3 CLSTN3 DCHS1 CDH6 CDH24 IGSF9 DSG2 PCDH12 CRTAM	1.11
GO:0030514	negative regulation of BMP signaling pathway	biological_process	6/2285	45/18959	6.494e-01	1	6	DAND5 SOSTDC1 ABL1 TMPRSS6 HFE2 SKOR1	1.11
GO:0016289	CoA hydrolase activity	molecular_function	4/2285	30/18959	6.448e-01	1	4	ACOT7 ACSBG2 GNPAT THEM4	1.11
GO:0061458	reproductive system development	biological_process	36/2285	268/18959	4.866e-01	1	36	TEX15 UMODL1 WNT7A FOXL2 SPO11 NKX2-1 REC8 OAS1D AHSG SYCP2 GDF9 KLHL10 GATA3 ASPM NR5A1 NUP210L RXFP2 PLAG1 BMP15 LRRC6 SOHLH1 WDR48 FKBP4 INHA YBX3 STK11 SULF1 MSH4 FGF8 BCL2L1 INSL6 ASMT TYRO3 TEX19 SPINK2 ASB1	1.11
GO:0019915	lipid storage	biological_process	8/2285	60/18959	6.450e-01	1	8	APOB BSCL2 NR1H3 PLA2G10 FITM1 DGAT2 APOA1 ITGB3	1.11
GO:0009267	cellular response to starvation	biological_process	25/2285	187/18959	5.538e-01	1	25	MTOR RHCG FEZ1 ANGPTL4 5330417C22RIK MAP1LC3A NBR1 RNF152 DNAJC15 GABARAPL2 EHMT2 ALB FOXA3 TBC1D14 ATG9A RAB23 WIPI1 RHD ATG7 NUPR1L PINK1 SIRT2 RB1CC1 SLC38A3 BNIP3L	1.11
GO:0008138	protein tyrosine/serine/threonine phosphatase activity	molecular_function	8/2285	60/18959	6.450e-01	1	8	RNGTT PTPDC1 DUSP21 DUSP15 DUSP13 PTPMT1 NT5M CDKN3	1.11
GO:0032467	positive regulation of cytokinesis	biological_process	4/2285	30/18959	6.448e-01	1	4	MAP10 CENPV ECT2 CUL3	1.11
GO:0042632	cholesterol homeostasis	biological_process	9/2285	67/18959	6.268e-01	1	9	APOA2 APOB NR1H3 ALMS1 DGAT2 APOA1 TMEM97 APOC3 PLA2G10	1.11
GO:0006816	calcium ion transport	biological_process	46/2285	345/18959	4.730e-01	1	46	TMEM165 ATP2B2 CRHR1 HAP1 PKD1L3 TRPM6 BEST1 CATSPER4 HRH1 GRIN3A ANK2 FGF2 CASR CASQ1 CACNA1G SLC25A25 SLC8A2 KCNE3 CACNB1 PLCZ1 CATSPER2 GRIN3B CATSPER3 CATSPER1 CDH23 ITGB3 ACE NMUR1 TRPV2 NOS1AP PKD2L1 HSPA2 TEX101 JPH3 CHRNA4 CACNA1H CEMIP SNCA ARC CACNG4 KCNE2 ABL1 CACHD1 BSPRY SPINK3 PLA2G6	1.11
GO:0010501	RNA secondary structure unwinding	biological_process	6/2285	45/18959	6.494e-01	1	6	TDRD12 DDX43 DDX20 DDX4 DDX25 D1PAS1	1.11
GO:0071774	response to fibroblast growth factor	biological_process	11/2285	82/18959	6.195e-01	1	11	ITGB1BP1 FGFBP3 GATA3 CEP57 FGF8 FGF15 FRS3 NGFR FGF2 SHCBP1 SULF1	1.11
GO:0016817	hydrolase activity, acting on acid anhydrides	molecular_function	97/2285	722/18959	2.950e-01	9.465e-01	97	DNAL4 ABCB4 NUDT4 DNAIC1 ABCB6 TUBB4B ABCA15 MFN2 RECQL4 ATP1A4 KIF22 PHOSPHO1 ARSA EP400 DSCC1 NTPCR MYL6B DDX43 MYO5B SMARCAL1 ABCB9 MOV10L1 DDX20 ABCA14 ADPRM TDRD12 MSTO1 DNAH6 DDX4 KIF18B ARFRP1 CLPX RECQL ATP8B3 DCTN2 MYO1A ATP1B3 ATP8A2 KIF5C CENPE ABCE1 ATP9A DNALI1 CFTR DYNC1I1 DNAH2 DDX25 D1PAS1 BPTF ABCC12 VPS4A DYNLT3 DYNLL1 RNF112 PSMC3 ATP2B2 DYNLRB2 DCC TUBA8 DNAH8 KIF17 KLC3 RAB23…	1.11
GO:0061572	actin filament bundle organization	biological_process	17/2285	127/18959	5.919e-01	1	17	SERPINF2 USH1C PARK2 MTOR KANK3 EPHA1 ITGB1BP1 DMTN AIF1 ALMS1 APOA1 RAPGEF3 PFN3 ARHGEF15 ARHGEF5 PFN2 CUL3	1.11
GO:0046825	regulation of protein export from nucleus	biological_process	4/2285	30/18959	6.448e-01	1	4	XPO4 DNAJC27 RAPGEF3 CAMK4	1.11
GO:0061097	regulation of protein tyrosine kinase activity	biological_process	8/2285	60/18959	6.450e-01	1	8	ACE AHSG ADRA2B DOK7 RELN ITGB3 GHRL NEURL1A	1.11
GO:0048806	genitalia development	biological_process	6/2285	45/18959	6.494e-01	1	6	TEX15 FGF8 SYCP2 ASB1 TYRO3 KLHL10	1.11
GO:0035861	site of double-strand break	cellular_component	4/2285	30/18959	6.448e-01	1	4	RNF169 ESCO2 SMARCAL1 KDM4D	1.11
GO:0001750	photoreceptor outer segment	cellular_component	9/2285	67/18959	6.268e-01	1	9	USH1C PLEKHB1 SAG IFT140 ABCA4 AHI1 BBS7 INHA RDH11	1.11
GO:0043161	proteasome-mediated ubiquitin-dependent protein catabolic process	biological_process	38/2285	283/18959	4.792e-01	1	38	PARK2 RNF126 SIAH1B FBXO39 PSMC3 FBXW5 TLK2 PBK DNAJB9 AURKA FBXL19 CUL3 UBE2U RNF138RT1 DNAJB2 DERL1 RNF138 RNF181 MTA1 MAD2L2 FBXO2 UBXN11 RNF19A BAG6 E330034G19RIK CCNF CDC20 BAG5 PSMC2 KCTD17 UFD1L ANKZF1 TAF9 ATG7 PLK1 PPP2R5C SIRT2 BBS7	1.11
GO:0086009	membrane repolarization	biological_process	4/2285	30/18959	6.448e-01	1	4	KCNE3 GJA5 KCNE2 ATP1B3	1.11
GO:0048260	positive regulation of receptor-mediated endocytosis	biological_process	6/2285	45/18959	6.494e-01	1	6	SYNJ2BP HPX AHI1 VTN SELE SYNJ1	1.11
GO:0050918	positive chemotaxis	biological_process	6/2285	45/18959	6.494e-01	1	6	ARTN CDH13 CASR FGF8 SCG2 FGF2	1.11
GO:0030162	regulation of proteolysis	biological_process	70/2285	522/18959	3.712e-01	1	70	SERPINF2 SPINT1 TLK2 PBK SERPINA1A SUFU AMBP SERPINA1E SPINK4 MMP9 SUMO3 RNF138 ITIH3 MAD2L2 CYCT CST8 SERPINA1B E330034G19RIK BAG5 SERPINA1C CLPX PDCD5 SERPINA3K CST13 SERPINB1B ATG7 NDUFA13 PLK1 BIRC5 BCL2L1 AQP1 SERPINA1D DNAJB6 PEBP1 KCNE2 MUG2 SPINK3 PARK2 UACA HERPUD1 FOXL2 IFT57 AURKA STFA1 RAB23 RNF138RT1 NR1H3 DNAJB2 MUG1 RNF19A VTN A2M BAG6 S100A9 NGP SERPINA3C PIH1D1 GABARAPL2 WFDC3 S1…	1.11
GO:0006091	generation of precursor metabolites and energy	biological_process	38/2285	285/18959	5.041e-01	1	38	PFKM 4933405O20RIK PHKG2 NDUFAF2 ALDOA MTFR1L PGAM2 GAPDHS PHLDA2 OGDHL SIRT3 PPP1R1A UQCC3 COX8C PINK1 MDH1B SLC25A25 CYB5R4 MPI CYCT AGL ENO1 ENO4 PCDH12 MTOR PPARGC1A OXCT2B APOC3 WDR93 SUCLA2 PPP3R2 DNAJC15 PGK2 HK1 SNCA DAK UQCC2 HKDC1	1.11
GO:0016462	pyrophosphatase activity	molecular_function	96/2285	719/18959	3.235e-01	9.946e-01	96	DNAL4 ABCB4 NUDT4 DNAIC1 ABCB6 TUBB4B ABCA15 MFN2 RECQL4 ATP1A4 KIF22 PHOSPHO1 ARSA EP400 DSCC1 NTPCR MYL6B DDX43 MYO5B SMARCAL1 ABCB9 MOV10L1 DDX20 ABCA14 ADPRM TDRD12 MSTO1 DNAH6 DDX4 KIF18B ARFRP1 CLPX RECQL ATP8B3 DCTN2 MYO1A ATP1B3 ATP8A2 KIF5C CENPE ABCE1 ATP9A DNALI1 CFTR DYNC1I1 DNAH2 DDX25 D1PAS1 BPTF ABCC12 VPS4A DYNLT3 DYNLL1 RNF112 PSMC3 ATP2B2 DYNLRB2 DCC TUBA8 DNAH8 KIF17 KLC3 RAB23…	1.11
GO:0070588	calcium ion transmembrane transport	biological_process	18/2285	135/18959	5.970e-01	1	18	ATP2B2 ACE TRPM6 TRPV2 CATSPER4 HRH1 PKD2L1 CASR CACNA1G SLC25A25 CACNA1H SLC8A2 CACNG4 CACNB1 CATSPER2 CATSPER3 CATSPER1 SPINK3	1.11
GO:0008028	monocarboxylic acid transmembrane transporter activity	molecular_function	6/2285	45/18959	6.494e-01	1	6	SLC16A7 SLC22A21 MPC2 ABCC3 SLC22A16 SLC10A6	1.11
GO:0016790	thiolester hydrolase activity	molecular_function	6/2285	45/18959	6.494e-01	1	6	ACOT7 ACSBG2 HAGH THEM4 GNPAT 9530002B09RIK	1.11
GO:0050919	negative chemotaxis	biological_process	4/2285	30/18959	6.448e-01	1	4	APOA1 ITGB3 HRG SLIT2	1.11
GO:0055092	sterol homeostasis	biological_process	9/2285	67/18959	6.268e-01	1	9	APOA2 APOB NR1H3 ALMS1 DGAT2 APOA1 TMEM97 APOC3 PLA2G10	1.11
GO:0030863	cortical cytoskeleton	cellular_component	11/2285	82/18959	6.195e-01	1	11	CAPZA3 DMTN MYO1A TMOD1 RAPGEF3 SPTA1 SLC4A1 CAPZB ANK1 SELE LANCL2	1.11
GO:0016241	regulation of macroautophagy	biological_process	8/2285	60/18959	6.450e-01	1	8	MTOR FEZ1 ATG7 EHMT2 TBC1D14 5330417C22RIK PINK1 BNIP3L	1.11
GO:0030665	clathrin-coated vesicle membrane	cellular_component	9/2285	67/18959	6.268e-01	1	9	PARK2 SLC18A3 SYT5 ICA1 CEMIP SLC30A3 RPH3A SLC2A3 SYNGR4	1.11
GO:0034109	homotypic cell-cell adhesion	biological_process	11/2285	82/18959	6.195e-01	1	11	S100A9 ITGA2B DMTN S100A8 PRKG1 METAP1 ITGB3 FGG ABAT TYRO3 FGB	1.11
GO:0019239	deaminase activity	molecular_function	4/2285	30/18959	6.448e-01	1	4	ADAD2 APOBEC4 ADAD1 ADAT3	1.11
GO:0006302	double-strand break repair	biological_process	20/2285	150/18959	5.868e-01	1	20	TEX15 ZSWIM7 REC8 RAD51AP1 WDR48 RNF169 TDP1 ESCO2 APBB1 CDCA5 MTA1 GGN RAD52 MAD2L2 CCDC155 LIG3 KDM4D FIGN APTX FOXM1	1.11
GO:0045940	positive regulation of steroid metabolic process	biological_process	4/2285	30/18959	6.448e-01	1	4	APOA1 APOA2 PPARGC1A AGTR1A	1.11
GO:0018394	peptidyl-lysine acetylation	biological_process	20/2285	151/18959	6.056e-01	1	20	TCF3 PIH1D1 BRPF3 CCDC101 SIRT3 EP400 GATA3 TAF9 ATG7 KAT8 APBB1 CHD5 SNCA MSL3L2 ATAT1 POLE3 NFE2 SUPT3 BAG6 MEAF6	1.10
GO:0008324	cation transmembrane transporter activity	molecular_function	76/2285	575/18959	4.172e-01	1	76	SLC34A2 SLC30A3 PKD1L3 TRPM6 ATP1A4 CATSPER4 KCNIP4 HRH1 GRIN3A SLC41A3 KCNJ11 ATP6V1B1 SLC10A6 KCNE3 SLC9A9 CATSPER2 KCNMB1 SLC38A3 SLC6A7 CATSPER1 SLC18A3 RHCG KCNK12 TRPV2 SLC2A8 PKD2L1 HPX SLC7A10 JPH3 ATP1B3 KCNU1 CHRNA4 OAZ3 KCNT1 AQP1 KCNE2 KCNMB4 ATP2B2 SLC39A3 SLC38A5 SLC13A5 TMEM63C CHRNE SLC13A4 SLC39A8 SLC9B1 COX8C PKD2L2 KCNH1 KCNK7 CACNA1G KCNA7 KCNG4 P2RX2 KCNJ12 SLC8A2 SLC1A7 CACN…	1.10
GO:0022037	metencephalon development	biological_process	13/2285	98/18959	6.347e-01	1	13	2410089E03RIK SEZ6 GBX2 ATG7 FAIM2 ATP2B2 WNT7A GNPAT AGTPBP1 RFX4 DIXDC1 HAP1 ABL1	1.10
GO:0022607	cellular component assembly	biological_process	276/2285	2090/18959	1.487e-01	8.022e-01	276	NRXN1 CENPP DNAIC1 5330417C22RIK REC8 AHSG SYCP3 IPO4 CEP41 CCDC39 DDX20 STX2 LRRC6 APOA1 MAP1LC3A IFT122 ARL13B PPAT IFT80 CCDC40 CDK1 RPL10L ATG9A HILS1 KCTD17 HSPA2 GJC1 MYO1A ATG7 NUPL1 SPATA6 ARHGEF15 KCTD16 PEX11B NLRP5 MIP TTC26 FGG HR RAB23 DNAJB2 CCDC113 KCNG4 LRRC24 4933416C03RIK POC1B FNBP1L TMEM27 CEP89 KCTD19 STK11 GJA5 MAP10 CNTF MLC1 TCTN2 PTPLA FAM154A SYCE1 NTRK2 TESK2 CCNB1 ABT1…	1.10
GO:0034728	nucleosome organization	biological_process	16/2285	121/18959	6.288e-01	1	16	1700024P04RIK CENPP CHAF1A ZNHIT1 HIST1H2BP HIST1H4A HIST1H2BA BRDT CHD5 HIST1H1T HIST1H3C SYCP3 IPO4 ITGB3BP PSME4 HILS1	1.10
GO:0009743	response to carbohydrate	biological_process	21/2285	158/18959	5.908e-01	1	21	NRXN1 PARK2 APOA2 NDUFAF2 APOC3 PIH1D1 RAB11FIP5 NNAT MPC2 OXCT2A APOB GJC1 ATG7 BIRC5 BRSK2 P2RX2 SLC2A5 CFTR TMEM27 CDK16 PLA2G6	1.10
GO:0016887	ATPase activity	molecular_function	52/2285	392/18959	4.720e-01	1	52	ABCC12 VPS4A PSMC3 ABCB4 NUDT4 ATP2B2 ABCB6 DCC ABCA15 RECQL4 ATP1A4 KIF22 ARSA DNAH8 KIF2B ABCC3 DSCC1 DDX43 KIF6 SMARCAL1 ABCB9 DDX20 ABCA14 FIGN TDRD12 ATP6V1E2 DDX4 ABCA4 ATP7B VPS4B CLPX PSMC2 RECQL RFC2 TDRD9 KIF9 DYNC2H1 ATP8B3 ABCG2 ATP1B3 ATP8A2 CENPE ABCA17 ABCE1 ATP9A CFTR CHD5 TOP2A ABCA16 DDX25 D1PAS1 BPTF	1.10
GO:0046928	regulation of neurotransmitter secretion	biological_process	7/2285	53/18959	6.645e-01	1	7	PARK2 SNCA NTRK2 HTR6 PFN2 ICA1 SNCAIP	1.10
GO:0046873	metal ion transmembrane transporter activity	molecular_function	52/2285	392/18959	4.720e-01	1	52	KCNMB4 ATP2B2 SLC34A2 SLC39A3 SLC30A3 SLC13A5 PKD1L3 ATP1A4 TRPM6 SLC13A4 CATSPER4 KCNIP4 HRH1 GRIN3A SLC39A8 KCNJ11 PKD2L2 KCNH1 KCNK7 CACNA1G KCNA7 KCNG4 SLC10A6 KCNJ12 SLC8A2 KCNE3 SLC1A7 CACNB1 SLC9A9 CATSPER2 KCNMB1 KCNJ9 GRIN3B CATSPER3 SLC6A7 CATSPER1 SLC39A13 ATP7B KCNK12 TRPV2 PKDREJ KCNK2 PKD2L1 HPX JPH3 ATP1B3 KCNU1 CACNA1H KCNT1 AQP1 CACNG4 KCNE2	1.10
GO:0016323	basolateral plasma membrane	cellular_component	27/2285	203/18959	5.603e-01	1	27	CAR2 RHCG SLC27A5 STK39 AP2A1 ACE ATP7B SLC13A5 SLC4A1 FBP1 BEST1 AGTR1A LIN7B LIN7A SLC4A9 CASR HPX MLC1 MYO1A HFE2 ABCC3 ATP6V1B1 AQP1 RAPGEF3 CFTR STX2 SLC38A3	1.10
GO:0031410	cytoplasmic vesicle	cellular_component	141/2285	1059/18959	2.526e-01	9.647e-01	141	NRXN1 MFF 1700026L06RIK EXOC3L HAP1 SLC30A3 RAB11FIP5 ZP3R PLA2G4D CAMKV CHIL3 SYT5 CAPN11 SPACA4 ADAM2 HYAL5 STX2 TEKT3 SPATA31 APOA1 MAP1LC3A CAMP PATE4 AP2A1 PCSK4 SLC2A8 ATG9A TMEM190 ZNRF2 RCBTB2 ATP8B3 SCGN HPX ICA1 CEMIP IZUMO1 CTSG BMF PARK2 FGG SPACA1 RAB23 WIPI1 TRH GKN1 FNBP1L PRSS40 NGP MIB1 AP1M1 TSSK2 ATP6V1E2 TPRGL AKAP3 CEP131 SPPL2B SPAG8 CAPZA3 MLC1 SPATA16 SNCA SPACA7 UHRF1 SPI…	1.10
GO:0006282	regulation of DNA repair	biological_process	9/2285	68/18959	6.560e-01	1	9	TEX15 APBB1 RAD51AP1 RAD52 KDM4D RNF169 FIGN USP1 FOXM1	1.10
GO:0005178	integrin binding	molecular_function	13/2285	98/18959	6.347e-01	1	13	AMICA1 ITGB1BP1 ADAM26A CASR ADAM25 ADAM24 VWF ITGB3 ICAM5 VTN GFRA1 ADAM18 TCAM1	1.10
GO:0036459	thiol-dependent ubiquitinyl hydrolase activity	molecular_function	11/2285	83/18959	6.457e-01	1	11	USP42 ANKZF1 USP50 OTUD3 OTUB2 USP2 OTUD7A USP17LD UCHL1 USP43 USP1	1.10
GO:0048608	reproductive structure development	biological_process	35/2285	263/18959	5.233e-01	1	35	TEX15 UMODL1 WNT7A FOXL2 SPO11 NKX2-1 REC8 OAS1D AHSG SYCP2 GDF9 KLHL10 GATA3 ASPM NR5A1 NUP210L RXFP2 PLAG1 BMP15 SOHLH1 WDR48 FKBP4 INHA YBX3 STK11 SULF1 FGF8 MSH4 BCL2L1 INSL6 ASMT TYRO3 TEX19 SPINK2 ASB1	1.10
GO:0051899	membrane depolarization	biological_process	19/2285	143/18959	6.015e-01	1	19	NRXN1 PARK2 RELN CATSPER4 NGFR GHRL GJA5 MAPK8IP2 SEZ6 NPFF CACNA1G CHRNA4 CACNA1H CFTR SNCA CATSPER2 RANGRF CATSPER3 CATSPER1	1.10
GO:0070838	divalent metal ion transport	biological_process	48/2285	363/18959	4.983e-01	1	48	TMEM165 ATP2B2 CRHR1 HAP1 PKD1L3 TRPM6 BEST1 CATSPER4 HRH1 GRIN3A ANK2 FGF2 SLC39A8 CASR CASQ1 CACNA1G SLC25A25 SLC8A2 KCNE3 CACNB1 CATSPER2 PLCZ1 GRIN3B CATSPER3 CATSPER1 CDH23 ITGB3 ACE NMUR1 TRPV2 NOS1AP PKD2L1 HSPA2 HPX TEX101 JPH3 CHRNA4 CACNA1H CEMIP SNCA ARC CACNG4 KCNE2 ABL1 CACHD1 BSPRY SPINK3 PLA2G6	1.10
GO:0031669	cellular response to nutrient levels	biological_process	28/2285	211/18959	5.632e-01	1	28	MTOR RHCG FEZ1 ANGPTL4 5330417C22RIK MAP1LC3A NBR1 RNF152 FBP1 DNAJC15 GABARAPL2 EHMT2 ALB FOXA3 TBC1D14 ATG9A RAB23 WIPI1 RHD PDK2 ATG7 NUPR1L PINK1 SCD4 SIRT2 RB1CC1 SLC38A3 BNIP3L	1.10
GO:0005506	iron ion binding	molecular_function	21/2285	159/18959	6.092e-01	1	21	FTMT HBB-B2 TET1 PPEF1 EGLN2 CYP2A12 CYP46A1 MIOX CYP2F2 CYP51 LTF ISCA1 MFI2 FA2H HPX ALKBH3 CYP2D9 SNCA P4HTM CYP2D26 FECH	1.10
GO:0006473	protein acetylation	biological_process	23/2285	174/18959	5.978e-01	1	23	TCF3 PIH1D1 BRPF3 CCDC101 SIRT3 EP400 GATA3 ESCO2 TAF9 ATG7 KAT8 APBB1 DSCC1 RAPGEF3 CHD5 SNCA MSL3L2 ATAT1 POLE3 NFE2 SUPT3 BAG6 MEAF6	1.10
GO:0030900	forebrain development	biological_process	45/2285	340/18959	5.051e-01	1	45	TFAP2C WNT7A NKX2-1 HAP1 TBX19 HTR6 CDON FGF2 HRG HESX1 TTBK1 TTC21B DCT STIL PRKG1 GBX2 ASPM PAX6 ATAT1 SLIT2 RELN TAL2 ARL13B ALDH1A2 EFHC1 DCLK1 GHRH GSX1 DYNC2H1 WDR62 ZIC5 MSX1 ATG7 FGF8 SOCS7 AGTPBP1 RFX4 DIXDC1 TYRO3 GLI3 CHD5 ULK4 NTRK2 FOXG1 DPCD	1.10
GO:0051640	organelle localization	biological_process	44/2285	331/18959	4.919e-01	1	44	PARK2 VPS4A CDCA8 CDH3 SPO11 HAP1 MFN2 KIF22 AURKA ALB SYNJ2 NUSAP1 CUL3 SYNJ2BP WIPI1 SYT5 ASPM PAX6 MYO5B CCDC155 AHI1 STX2 YWHAZ MSTO1 FEZ1 SPAG5 VPS4B MAD1L1 PFN2 ATCAY LIN7A STK11 MYO1A DCTN2 CDCA5 BIRC5 CENPE SYNJ1 DYNC1I1 SNCA 1700009N14RIK RASL2-9 MEI1 CCNB1	1.10
GO:0048029	monosaccharide binding	molecular_function	10/2285	76/18959	6.649e-01	1	10	PFKM LMAN2 ALDOA EGLN2 ACR HK1 P4HTM SLC2A3 SLC2A8 HKDC1	1.09
GO:0034767	positive regulation of ion transmembrane transport	biological_process	5/2285	38/18959	6.686e-01	1	5	CASR TRPV2 KCNMB1 PDZK1 ACSL6	1.09
GO:0006936	muscle contraction	biological_process	32/2285	244/18959	5.871e-01	1	32	TNNI3K MTOR NKX2-5 MYOM2 TMOD1 ALDOA PGAM2 ADRA1A KLK1B1 CHRNE ANK2 TNNI3 MYL4 GJA5 SULF1 TMOD4 MYL2 ADRA2B CASQ1 PRKG1 PPP1R13L CACNA1G ATP8A2 ABAT P2RX2 OXTR MYL6B MYL3 KCNE2 DSG2 PLA2G6 TNNC2	1.09
GO:0043241	protein complex disassembly	biological_process	18/2285	137/18959	6.372e-01	1	18	VPS4A TMOD1 HIST1H2BA KIF18B VPS4B CAPZB AURKA HRG TMOD4 CAPZA3 DMTN KIF2B MRRF CIB1 SPTA1 SYNJ1 TRIM54 CCNB1	1.09
GO:0048662	negative regulation of smooth muscle cell proliferation	biological_process	5/2285	38/18959	6.686e-01	1	5	MFN2 AIF1 PPARGC1A NPR1 APOD	1.09
GO:0050680	negative regulation of epithelial cell proliferation	biological_process	16/2285	122/18959	6.504e-01	1	16	SYNJ2BP IFT74 GATA3 GDF2 ATOH8 IFT57 LECT1 IFT122 APOH IFT80 PAX6 GHRL STK11 IFT172 SULF1 LIMS2	1.09
GO:0010660	regulation of muscle cell apoptotic process	biological_process	8/2285	61/18959	6.762e-01	1	8	APOH ARC MAPK8 GHRH NKX2-5 AGTR1A HAND2 RAPGEF3	1.09
GO:0048013	ephrin receptor signaling pathway	biological_process	5/2285	38/18959	6.686e-01	1	5	EPHA1 EPHA10 GIT1 EPHA6 EPHA8	1.09
GO:0016529	sarcoplasmic reticulum	cellular_component	8/2285	61/18959	6.762e-01	1	8	ARC POMT1 ART1 CASQ1 CACNB1 AGL ANK1 NOS1AP	1.09
GO:0012506	vesicle membrane	cellular_component	28/2285	214/18959	6.102e-01	1	28	TEKT3 SLC18A3 PARK2 EQTN CAMP SLC30A3 RPH3A AGTR1A ZP3R SLC2A3 PCSK4 SPPL2B TMEM190 ZNRF2 SPACA1 APOB HPX TEX101 SYT5 PNLIPRP2 ICA1 SEC23A CEMIP AQP1 CFTR SNCA IZUMO1 SYNGR4	1.09
GO:1902882	regulation of response to oxidative stress	biological_process	5/2285	38/18959	6.686e-01	1	5	PARK2 ARC NME8 NME5 BAG5	1.09
GO:0009308	amine metabolic process	biological_process	16/2285	122/18959	6.504e-01	1	16	PARK2 APOA2 CHPT1 GATA3 TRH APOA1 ABAT PEMT AGPAT6 OAZ3 PSG18 SNCA PEBP1 ATCAY AZI2 SGMS1	1.09
GO:0000123	histone acetyltransferase complex	cellular_component	11/2285	84/18959	6.721e-01	1	11	TAF9 KAT8 TAF9B TAF6 MSL3L2 POLE3 SUPT3 BRPF3 CCDC101 EP400 MEAF6	1.09
GO:0042310	vasoconstriction	biological_process	12/2285	91/18959	6.529e-01	1	12	ADRA2B CASR CACNA1G FGG OXTR ACE ADRA1A HRH1 AGTR1A GJA5 SMTNL1 FGB	1.09
GO:0001570	vasculogenesis	biological_process	11/2285	84/18959	6.721e-01	1	11	MYO18B NKX2-5 GDF2 ASB4 WNT7A JUNB HEY1 NTRK2 TNNI3 EPOR FOXM1	1.09
GO:0016881	acid-amino acid ligase activity	molecular_function	50/2285	382/18959	5.341e-01	1	50	PARK2 RNF126 SIAH1B UBE2D2B ASB4 UBE2O RNF152 TTLL8 UBE2D2A TRIML1 UBE3B UBE2Q2 RNF169 CUL3 KLHL10 TTLL3 SUMO3 RNF141 RNF10 KLHL32 UBE2T RNF138 ZSWIM2 KLHL35 RNF181 MKRN1 TRIM69 TRIM17 NEURL1B RNF133 RNF19A GM15800 RNF170 MIB1 MIB2 TRIM37 WDSUB1 TRAIP UBE2L6 RNF151 RNF38 ZNRF2 KLHL33 TTLL10 NEURL1A BIRC5 MKRN3 TRIM12C UHRF1 CCIN	1.09
GO:0001917	photoreceptor inner segment	cellular_component	5/2285	38/18959	6.686e-01	1	5	USH1C CDH23 INHA RDH11 SAG	1.09
GO:0061337	cardiac conduction	biological_process	5/2285	38/18959	6.686e-01	1	5	TNNI3K KCNE2 DSG2 ANK2 GJA5	1.09
GO:0071897	DNA biosynthetic process	biological_process	10/2285	76/18959	6.649e-01	1	10	POLL GDF2 POLB GFER SYCP3 LIG3 KCNK2 POLE SYCP1 PAM16	1.09
GO:0014015	positive regulation of gliogenesis	biological_process	8/2285	61/18959	6.762e-01	1	8	MTOR SPINT1 NKX6-2 RNF112 HPX PLAG1 PTPRA SYNJ1	1.09
GO:0060048	cardiac muscle contraction	biological_process	13/2285	99/18959	6.589e-01	1	13	TNNI3K MTOR NKX2-5 PPP1R13L MYL3 KLK1B1 KCNE2 DSG2 ANK2 TNNI3 MYL4 GJA5 MYL2	1.09
GO:0016773	phosphotransferase activity, alcohol group as acceptor	molecular_function	91/2285	693/18959	4.127e-01	1	91	TNNI3K PFKM PHKG2 SMOK2B TLK2 PBK MAPK8 MOK TRPM6 TESK1 PLK4 CAMKV MARK1 TSSK1 HIPK4 ADRBK2 AMHR2 4921509C19RIK SIK2 AURKC MTOR CAMK1G CCNK HUNK CDK20 DYRK4 SRPK1 NEK2 MAP3K10 MLKL STK36 GM4922 DCLK1 CDK1 STKLD1 EPHA10 MAP2K7 CDKL2 BUB1B PLK1 EPHA8 TYRO3 MAST2 TSSK6 HK1 NLK LIMK2 NEK11 STK33 DYRK3 GK2 NEK4 MAK EPHA6 MATK ANKK1 AURKA CDKL1 TTBK1 EPHA1 PDK2 PRKG1 KCNH1 NPR1 PINK1 BRSK2 MAPK6 TEX14 …	1.09
GO:0007005	mitochondrion organization	biological_process	48/2285	369/18959	5.667e-01	1	48	PARK2 MFF MRPL47 PRG3 RMND1 SPATA18 MTFR1L MFN2 SYNJ2 CHCHD3 CHCHD6 SYNJ2BP MMP9 GGNBP1 UQCC3 THEM4 PINK1 PPP2R2B NDUFAF3 YWHAZ PLD6 NSUN7 MSTO1 MTX1 PPARGC1A DUSP21 MTCH2 NSUN4 TMEM102 PDCD5 POLDIP2 ATCAY NAIF1 PAM16 MRRF MIPEP ATG7 NDUFA13 AGTPBP1 BCL2L1 SNCA TOMM20L ARC UQCC2 LIG3 BNIP3L BMF PLA2G6	1.08
GO:0051168	nuclear export	biological_process	15/2285	115/18959	6.684e-01	1	15	NUP153 XPO4 CAMK4 RAPGEF3 RBP4 FYTTD1 NUP188 CCHCR1 1700009N14RIK RASL2-9 DNAJC27 RANBP17 NRAP GLE1 DDX25	1.08
GO:0040029	regulation of gene expression, epigenetic	biological_process	37/2285	285/18959	6.080e-01	1	37	TFAP2C GM5382 HYPM TDRD5 HIST1H2AO EHMT2 GM5132 EIF1 GM14475 MBD3L1 DYDC1 4930557A04RIK GATA3 ALKBH3 1700012L04RIK MTA1 MAEL H2AFB1 PLD6 TDRD12 H2AFB3 TET1 GM14483 GM14478 GM14501 CTCFL TDRD9 DYDC2 GM6026 GM4906 MSL3L2 DNMT3L UHRF1 ASZ1 GM14482 H2AFB2 TARBP2	1.08
GO:0006928	movement of cell or subcellular component	biological_process	205/2285	1569/18959	2.649e-01	8.776e-01	205	IFT43 DNAIC1 PDILT HIST1H2BA HAP1 LCA5 TCTE3 ATP1A4 HRH1 SLC26A8 VASP ROBO4 SPEM1 SELE FGF2 PHLDA2 GATA3 MARK1 NME5 PLG MYL6B PAX6 CCDC39 CATSPER2 CATSPERD RSPH9 ENO4 TEKT3 LRRC6 APOA1 DNAH6 WDPCP LURAP1 IFT122 ARL13B KIF18B EFHC1 IFT80 UCHL1 CCDC40 PRSS37 PFN2 SULF1 MESP1 HPX SAA1 CIB1 AK7 CEMIP EPHA8 PGK2 TYRO3 GLI3 DNALI1 GFRA3 CCDC23 ARHGEF39 DYNLL1 TTC26 WNT7A NKX2-1 CENPV IFT57 HTR6 CSNK2B …	1.08
GO:0051965	positive regulation of synapse assembly	biological_process	9/2285	69/18959	6.854e-01	1	9	NRXN1 NRXN3 WNT7A CLSTN3 LRRC24 OXTR NTRK2 LRRTM3 GHRL	1.08
GO:0031301	integral component of organelle membrane	cellular_component	29/2285	222/18959	6.121e-01	1	29	UNC50 SLC27A5 PTPMT1 DGAT2 AGPAT6 CAMP ABCB6 RNF152 PEX11A CHCHD3 SPPL2B SGMS1 CHCHD6 SYNJ2BP TMEM43 UQCC3 G6PC3 SPPL2C FITM1 DERL1 PINK1 PEX11G P2RX2 TOMM20L ST6GALNAC2 BSCL2 ABCB9 DHCR7 PEX11B	1.08
GO:0019901	protein kinase binding	molecular_function	70/2285	540/18959	5.256e-01	1	70	CCNA2 GLRX3 SUFU PRC1 KIZ CDK5RAP2 RNF138 PAX6 MAD2L2 MICALCL YWHAZ MTOR CCNK BAG5 FAM83E AP2A1 MLKL SPDYA MAP2K7 CIB1 PLK1 BCL2L1 CENPE DOK7 PEBP1 PIFO CAMK2N2 RB1CC1 PARD6A PARK2 LSM2 FBXW5 TCF3 AURKA TBC1D14 TNNI3 4933411G11RIK BCL2L14 CDC25A MAPK8IP2 EPHA1 ITGB1BP1 CASR PRKAR1B PRKG1 KCNH1 NPR1 PINK1 BRSK2 MAPK6 TEX14 CDKN2C FOXM1 FEZ1 CAMK2N1 STK39 NBR1 ACE PIH1D1 AGTR1A TSACC PIWIL1 TSKS MA…	1.08
GO:0045177	apical part of cell	cellular_component	48/2285	370/18959	5.784e-01	1	48	NLRP5 PFKM ABCB4 ATP2B2 CRHR1 SLC34A2 DCC DAF2 TRPM6 ADCY10 MUC4 CFAP126 SLC22A18 SLC4A9 CASR ATP6V1B1 DYNC2LI1 P2RX2 PDZK1 KISS1 MYO5B USH1C CAR2 RHCG REEP6 STK39 CDH23 MUC1 ITGB3 AP2A1 FBP1 KCNK2 DYNC2H1 ABCG2 HPX MLC1 MYO1A BIRC5 OXTR DCHS1 AQP1 RAPGEF3 SLC2A5 CFTR PEBP1 PARD6A DSG2 CCDC23	1.08
GO:0070613	regulation of protein processing	biological_process	73/2285	559/18959	4.818e-01	1	73	SERPINF2 SPINT1 TLK2 PBK SERPINA1A SUFU NOTCH4 AMBP SERPINA1E SPINK4 MMP9 SUMO3 RNF138 ITIH3 MAD2L2 CYCT CST8 SERPINA1B E330034G19RIK BAG5 SERPINA1C CLPX PDCD5 SERPINA3K CST13 MFI2 SERPINB1B ATG7 NDUFA13 PLK1 BIRC5 BCL2L1 RFX4 AQP1 SERPINA1D DNAJB6 PEBP1 KCNE2 MUG2 SPINK3 PARK2 UACA HERPUD1 FOXL2 IFT57 AURKA STFA1 RAB23 RNF138RT1 NR1H3 DNAJB2 MUG1 RNF19A VTN A2M BAG6 S100A9 NGP SERPINA3C PIH1D1 G…	1.08
GO:0000902	cell morphogenesis	biological_process	150/2285	1153/18959	3.589e-01	1	150	IFT43 LECT1 ZMYM4 HAP1 VASP GATA3 NME5 CEP41 PAX6 MAD2L2 MAEL 1110004E09RIK ZMYM6 CCDC39 RSPH9 ASAP1 TEKT3 LRRC6 APOA1 WDPCP IFT122 ARL13B HEY1 IFT80 UCHL1 CCDC40 KCTD17 MSX1 ATG7 CIB1 SOX6 AK7 RFX4 EPHA8 TYRO3 GLI3 SPATA6 GFRA3 FAM161A DYNLL1 TTC26 WNT7A NKX2-1 IFT57 SLC39A3 TTLL8 RAB23 MAPK8IP2 EPHA1 GBX2 ALMS1 CCDC113 CCDC151 BRSK2 POC1B FNBP1L ECT2 AHI1 RADIL CEP89 CDH23 ODF2 RSPH1 CEP131 DNA…	1.08
GO:0005634	nucleus	cellular_component	813/2285	6251/18959	4.114e-02	1	813	NRXN1 ZSWIM7 NMNAT1 PNMA3 GRM1 GM14525 KLK1B5 KLK1B21 DPH3 SYCP3 CCNA2 HRH1 PCBP3 NUSAP1 SMC1B PLK4 CHIL3 GM5132 FAM222B TEKT1 ACOT7 CCDC110 HIPK4 ACSL6 LRRC41 RCOR3 MAEL 1110004E09RIK NLRC5 APOA1 CCHCR1 PDCD5 RPL10L PRSS37 TMEM190 SSX9 HILS1 NGLY1 MESP1 CDKL2 CIB1 AGTPBP1 PGK2 FAM50B NUPL1 AYM1 MSL3L2 FOXK2 NEK11 CSRNP1 TEX37 GTF2E2 DYNLL1 TEX24 AF366264 WDR82 EPHA6 SUN5 FAM220A PGAM2 TBX19 KLK1…	1.08
GO:0007612	learning	biological_process	19/2285	146/18959	6.606e-01	1	19	NRXN1 PARK2 MTOR MUP20 RELN CRHR1 MEIS2 HRH1 HTR6 JPH4 GHRL MAPK8IP2 JPH3 APBB1 SYNJ1 SLC8A2 ADAM2 NTRK2 RIN1	1.08
GO:0010498	proteasomal protein catabolic process	biological_process	41/2285	316/18959	5.982e-01	1	41	PARK2 RNF126 SIAH1B FBXO39 PSMC3 FBXW5 TLK2 PBK DNAJB9 AURKA FBXL19 CUL3 UBE2U RNF138RT1 DNAJB2 DERL1 RNF138 RNF181 MTA1 MAD2L2 FBXO2 UBXN11 RNF19A BAG6 E330034G19RIK CCNF CDC20 BAG5 PSMC2 GABARAPL2 KCTD17 UFD1L ANKZF1 TAF9 ATG7 PLK1 PPP2R5C KCNE2 SIRT2 BBS7 PSME4	1.08
GO:0019205	nucleobase-containing compound kinase activity	molecular_function	6/2285	46/18959	6.855e-01	1	6	AK1 NME8 AK8 NME5 NME6 AK7	1.08
GO:0021915	neural tube development	biological_process	23/2285	177/18959	6.511e-01	1	23	SPINT1 MIB1 OVOL2 LIAS IFT57 IFT122 IFT140 ARL13B ALDH1A2 VASP SUFU TTBK1 RAB23 ZIC5 TMEM107 STIL GBX2 FGF8 SALL2 DCHS1 GLI3 PAX6 IFT172	1.08
GO:0042734	presynaptic membrane	cellular_component	7/2285	54/18959	6.980e-01	1	7	NRXN1 NRXN3 KCNH1 APBB1 GRM1 KCTD16 P2RX2	1.08
GO:0031072	heat shock protein binding	molecular_function	13/2285	100/18959	6.832e-01	1	13	PARK2 LMAN2 KCNJ11 DNAJB2 DNAJC9 FKBP4 DNAJB6 CDK1 ENO1 PACRG HSPA1L TSACC BAG6	1.08
GO:0046890	regulation of lipid biosynthetic process	biological_process	18/2285	138/18959	6.576e-01	1	18	MTOR PPARGC1A DGAT2 APOA1 CMTM2A FGF15 APOC3 WDTC1 HRH1 STK11 APOB PRKG1 NR1H3 ATG7 ACSL6 DDX20 DHCR7 PLA2G6	1.08
GO:0021543	pallium development	biological_process	18/2285	138/18959	6.576e-01	1	18	TFAP2C RELN NKX2-1 EFHC1 HTR6 CDON WDR62 ATG7 FGF8 SOCS7 ASPM DIXDC1 GLI3 PAX6 ATAT1 NTRK2 FOXG1 SLIT2	1.08
GO:0006405	RNA export from nucleus	biological_process	7/2285	54/18959	6.980e-01	1	7	NUP153 FYTTD1 NUP188 NRAP GLE1 DDX25 RBP4	1.08
GO:0042308	negative regulation of protein import into nucleus	biological_process	7/2285	54/18959	6.980e-01	1	7	RAB23 MTOR UACA TBX1 SUFU APOD FAM89B	1.08
GO:0016528	sarcoplasm	cellular_component	9/2285	69/18959	6.854e-01	1	9	ART1 CASQ1 JPH3 ARC POMT1 CACNB1 AGL ANK1 NOS1AP	1.08
GO:0061351	neural precursor cell proliferation	biological_process	21/2285	161/18959	6.465e-01	1	21	SPINT1 WNT7A NGFR RPGRIP1 CDON TEAD3 FGF2 LIMS2 DCT HPX GBX2 FGF8 ASPM DIXDC1 GLI3 ACSL6 PAX6 C330027C09RIK SIRT2 FOXG1 SHCBP1	1.08
GO:0007033	vacuole organization	biological_process	17/2285	131/18959	6.754e-01	1	17	VPS4A FEZ1 TMEM165 5330417C22RIK MAP1LC3A VPS4B GABARAPL2 EHMT2 TBC1D14 FAM160A2 ATG9A RAB23 WIPI1 ATG7 PINK1 HOOK1 RB1CC1	1.08
GO:0048471	perinuclear region of cytoplasm	cellular_component	71/2285	552/18959	5.635e-01	1	71	TLK2 HAP1 ADCY10 ANK2 SELE SEZ6 CDK5RAP2 SYT5 ADRBK2 CYB5R4 MYO5B MAEL WBP2NL YWHAZ AK1 CDC20 CAMP BAG5 DDX4 GSDMA HPX 1110017D15RIK RHBDD2 BUB1B CIB1 APBB1 APOD ICA1 ATP9A USP2 DYNC1I1 DNAJB6 BPTF PARK2 VPS4A UACA AIF1 PSMC3 DGAT2 CDKN3 BAG1 AURKA SYNJ2 ZFP105 ITGB1BP1 DMTN KCNH1 CACNA1G PINK1 SEC23A GGN SPATA32 AKAP4 FXR1 CDH13 SLC39A13 PEX5L ALDH1A2 FKBP4 ATP7B ANGEL1 THBS3 MLC1 MAPK8IP1 RAPGE…	1.07
GO:0034599	cellular response to oxidative stress	biological_process	23/2285	179/18959	6.873e-01	1	23	PARK2 NME8 UACA PPARGC1A TXNDC2 BAG5 MPO OSER1 MAPK8 NGFR GPX4 PDK2 DDIAS NME5 ATG7 PINK1 AQP1 SNCA RAD52 TXNDC8 ARC SIRT2 ECT2	1.07
GO:0031060	regulation of histone methylation	biological_process	8/2285	62/18959	7.076e-01	1	8	DMRTC2 PIH1D1 GFI1B GATA3 KDM4D EHMT2 TET1 CTCFL	1.07
GO:0004843	thiol-dependent ubiquitin-specific protease activity	molecular_function	9/2285	70/18959	7.150e-01	1	9	USP42 ANKZF1 OTUD3 OTUB2 USP2 OTUD7A USP17LD UCHL1 USP1	1.07
GO:0005622	intracellular	cellular_component	1652/2285	12772/18959	7.119e-03	4.107e-01	1652	MYO18B NDUFAF2 NMNAT1 GRM1 KLK1B5 KLK1B21 RAB11FIP5 DPH3 SYCP3 HRH1 NDRG3 NUSAP1 PLK4 GM5132 FAM222B CES1C CEP41 SPACA4 1110004E09RIK ASAP1 NLRC5 TPGS2 LRRC6 GM4922 IFT80 PDCD5 HSD17B2 PRSS37 TMEM190 NGLY1 MESP1 JPH3 CIB1 PEX11G PGK2 FAM50B ALS2CR12 CKAP2L PEX11B TEX24 DYNLL1 TTC26 PGM5 ACTL9 WDR82 FAM220A KLK1B1 TTLL4 XPO4 RAB23 PPRC1 PPP1R26 COX8C EPS8L3 HRASLS IFLTD1 SLC8A2 POC1B SUPT3 RNF133 …	1.07
GO:0045069	regulation of viral genome replication	biological_process	8/2285	62/18959	7.076e-01	1	8	PARK2 CCNK TOP2A LTF SRPK1 RSAD2 ISG20 TARBP2	1.07
GO:0003824	catalytic activity	molecular_function	697/2285	5429/18959	1.144e-01	8.903e-01	697	NDUFAF2 ART3 ABCB4 NMNAT1 PDILT DHRS11 KLK1B5 KLK1B21 PLA2G4D PDE6G PLK4 CHIL3 ACOT7 CES1C KLHL32 HIPK4 ACSL6 BCO1 ENO4 HMOX2 GM4922 PPAT HSD17B2 PRSS37 B3GALNT1 ATP8B3 NGLY1 CDKL2 MYO1A ATG7 AGTPBP1 PGK2 ATP9A NEK11 CPA5 DYNLL1 AF366264 PGM5 POMGNT1 WDR82 EPHA6 PGAM2 KLK1B1 CYP46A1 SYNJ2 CDKL1 NXN TTLL4 RAB23 COX8C TULP2 HRASLS MDH1B SUPT3 RNF133 RNF19A SMOK2A DHCR7 RNASE13 MIB1 TSSK2 NT5C3B AGP…	1.07
GO:0048568	embryonic organ development	biological_process	58/2285	449/18959	5.716e-01	1	58	SPINT1 NKX2-5 ATP2B2 FOXL2 IFT57 SLC39A3 ESRRB SUFU PLK4 HESX1 GATA3 STIL GBX2 DNAAF1 PLG ATP6V1B1 ESX1 HOXA4 PAX6 AHI1 CCDC39 PCDH12 IFT172 ZFPM1 USH1C MIB1 HSPG2 CDH23 JUNB OVOL2 WDPCP IFT122 WDR48 ARL13B HEY1 ALDH1A2 KLF1 FBP1 CCDC40 HAND2 GJA5 HIPK1 MSX1 MESP1 PPP1R13L FGF8 ATP8A2 GLI3 NKX2-6 MYF5 TEX19 DNAJB6 NFE2 HOXC9 FOXG1 SOBP COL2A1 BPTF	1.07
GO:0003002	regionalization	biological_process	44/2285	341/18959	6.128e-01	1	44	NKX2-5 WNT7A NKX2-1 TDRD5 IFT57 MAPK8 AURKA WNT3 CDON SUFU FGF2 RAB23 TTC21B FOXN4 TMEM107 GBX2 DNAAF1 HOXA4 PAX6 MNS1 IFT172 FOXJ1 PLD6 MIB1 NKX6-2 RELN OVOL2 IFT122 IFT140 ARL13B HEY1 ALDH1A2 DYNC2H1 HIPK1 MSX1 MESP1 FGF8 RFX4 GLI3 MYF5 HOXC9 FOXG1 DPCD BPTF	1.07
GO:0043623	cellular protein complex assembly	biological_process	58/2285	451/18959	5.930e-01	1	58	PARK2 NLRP5 AIF1 MIP DNAIC1 TMOD1 FGG MAPK8 IPO4 MTAP7D3 VASP HRG DNAJC28 CATIP FMN1 CCDC114 UQCC3 DMTN CASQ1 DNAAF1 CCDC151 SPTA1 ATAT1 CCDC39 TMEM27 VTN NDUFAF3 SLIT2 FGB MTOR TEKT2 LRRC6 DRC1 DNAH1 PEX5L PFN3 FKBP4 DNAAF3 ARMC4 CCDC40 CAPZB PFN2 PDE4DIP TMOD4 NUP153 MAP10 CAPZA3 1110017D15RIK PFN4 SYNJ1 SNCA TOMM20L UQCC2 ABL1 SIRT2 ZMYND10 DNAIC2 CENPH	1.07
GO:0001953	negative regulation of cell-matrix adhesion	biological_process	4/2285	31/18959	6.891e-01	1	4	APOD ITGB1BP1 MUC4 DMTN	1.07
GO:0019941	modification-dependent protein catabolic process	biological_process	60/2285	465/18959	5.721e-01	1	60	PARK2 RNF126 SIAH1B VPS4A FBXO39 PSMC3 HERPUD1 FBXW5 USP50 TLK2 PBK UBD DNAJB9 AURKA FBXL19 SUFU UBE3B CUL3 UBE2U RNF138RT1 SUMO3 DNAJB2 PSMA6 DERL1 KLHL32 PSMA8 RNF138 RNF181 MTA1 OTUD7A MAD2L2 1700016K19RIK UBXN11 FBXO2 RNF19A GM15800 BAG6 E330034G19RIK CCNF USP42 CDC20 BAG5 UBE2L6 VPS4B UCHL1 PSMC2 C9 USP43 USP1 KCTD17 UFD1L ANKZF1 TAF9 ATG7 PLK1 PPP2R5C USP2 SIRT2 UHRF1 BBS7	1.07
GO:0071320	cellular response to cAMP	biological_process	4/2285	31/18959	6.891e-01	1	4	DMTN AQP1 RAPGEF3 CFTR	1.07
GO:0016706	oxidoreductase activity, acting on paired donors, with incorporation or reduction of molecular oxygen, 2-oxoglutarate as one donor, and incorporation of one atom each of oxygen into both donors	molecular_function	8/2285	62/18959	7.076e-01	1	8	P4HTM KDM4D TET1 HR ASPHD2 ALKBH3 ASPHD1 EGLN2	1.07
GO:0048869	cellular developmental process	biological_process	511/2285	3973/18959	1.626e-01	8.581e-01	511	ACSBG2 MYO18B ABCB4 REC8 GM14525 PDILT LECT1 SYCP3 GRIN3A SLC26A8 ROBO4 PLK4 SPATA9 GDF9 GATA3 GALNTL5 CEP41 PLG FAM213A ACSL6 MAD2L2 MAEL P4HTM 1110004E09RIK ZMYM6 CCDC39 CATSPERD DDX20 STX2 ASAP1 TEKT3 HBB-B2 BMP15 LRRC6 APOA1 CAMP IFT122 ANKRD54 ARL13B HEY1 RUNX1T1 IFT80 CCHCR1 UCHL1 CCDC40 YBX2 PRM1 TMEM190 SULF1 HILS1 KCTD17 DRC7 HSPA2 MESP1 HPX ATG7 TBATA CIB1 SOX6 AGTPBP1 DPY19L2 ETV2 BRDT…	1.07
GO:0042220	response to cocaine	biological_process	4/2285	31/18959	6.891e-01	1	4	CRHR1 ABAT MTOR SNCA	1.07
GO:0034766	negative regulation of ion transmembrane transport	biological_process	4/2285	31/18959	6.891e-01	1	4	ACE KEL STK39 SPINK3	1.07
GO:0006820	anion transport	biological_process	62/2285	480/18959	5.623e-01	1	62	1700039E15RIK SLC34A2 SLC38A5 SLC16A7 SLC13A5 BEST1 SLC13A4 PLA2G10 HTR6 SLC26A8 PLA2G4F SLC2A3 SLCO6C1 SLC22A18 SLC4A9 TRH APBA1 PRKG1 ABCC3 PDZK1 SLC10A6 ACSL6 SLCO5A1 SLC1A7 TMEM27 SLC38A3 SLC6A7 SCP2D1 SLC18A3 1700057G04RIK CAR2 APOA2 RHCG SLC27A5 APOA1 SLCO6D1 SLC4A8 ACE ABCA4 NMUR1 SLC4A1 FBP1 CPT1B MPC2 ATP8B3 GABRB2 RHD SLC7A10 STARD10 CPTP SLC22A21 ATP8A2 ABAT SLC22A16 AQP1 ATP9A CFTR HK…	1.07
GO:0008610	lipid biosynthetic process	biological_process	64/2285	498/18959	5.829e-01	1	64	CHPT1 PTPMT1 DGAT2 LIAS FGF15 PIGF WDTC1 HRH1 ALDH8A1 PTDSS2 PLA2G4F CYP51 FGF2 ACOT7 FA2H PRKG1 NR1H3 FITM1 ELOVL2 GNPAT MCAT ACSL6 SCD4 DDX20 DHCR7 SCP2D1 PLD6 APOA2 MTOR SLC27A5 PIGL PPARGC1A AGPAT1 THNSL2 APOA1 AGPS PEMT AGPAT6 CMTM2A LPIN2 APOC3 AKR1C6 CPN1 ALDH1A2 HPGDS GPAT2 HSD17B2 AGPAT3 STK11 PGAP2 SGMS1 APOB LPCAT2B ATG7 ISYNA1 AGPAT2 CACNA1H PTPLA CFTR ACSF3 ST6GALNAC2 CERS3 PLA2G6 PP…	1.07
GO:0045762	positive regulation of adenylate cyclase activity	biological_process	4/2285	31/18959	6.891e-01	1	4	CRHR1 ADCY2 ADCY4 ACR	1.07
GO:0009798	axis specification	biological_process	12/2285	93/18959	7.037e-01	1	12	PLD6 STIL WNT7A TDRD5 ARL13B HEY1 PAX6 AHI1 AURKA WNT3 MNS1 IFT172	1.07
GO:0061041	regulation of wound healing	biological_process	15/2285	116/18959	6.911e-01	1	15	SERPINF2 S100A9 GJD4 STAB2 DMTN PRKG1 TMPRSS6 FGG ABAT PLG APOH FGF2 PROC STX2 FGB	1.07
GO:0005215	transporter activity	molecular_function	149/2285	1156/18959	4.177e-01	1	149	ABCB4 ABCB6 IPO13 SLC30A3 SLC16A7 ATP1A4 TRPM6 IPO4 KCNIP4 HRH1 GRIN3A SLC26A8 SLC22A18 SLC4A9 KCNJ11 KPNA2 KCNE3 SLC9A9 CATSPER2 KCNMB1 ABCB9 SLC38A3 SCP2D1 HBB-B2 APOA1 SLCO6D1 AP2A1 SLC22A14 SLC2A8 PKD2L1 ATP8B3 HPX GJC1 SLC7A10 JPH3 ATP1B3 OAZ3 NUP35 ATP9A NUPL1 KCNMB4 MIP PLEKHA8 SLC5A9 DCC SLC39A3 SLC38A5 SLC13A5 BEST1 XPO4 COX8C KCNG4 SLC8A2 SLC1A7 CACNB1 RANGRF 1700057G04RIK APOA2 SLC27A5…	1.07
GO:0051281	positive regulation of release of sequestered calcium ion into cytosol	biological_process	4/2285	31/18959	6.891e-01	1	4	SNCA CEMIP ABL1 TEX101	1.07
GO:0046914	transition metal ion binding	molecular_function	157/2285	1219/18959	4.119e-01	1	157	ZSWIM7 PNMA3 ZMYM4 CYP2F2 POLE GATA3 CPA2 RNF138 MKRN1 RTN4IP1 OTUD7A XIRP2 P4HTM ADAM2 ZFP37 HBB-B2 PPEF1 CYP2A12 TRIM46 RNF151 MMP8 RNF38 ZNRF2 ADAMTS15 HPX AGTPBP1 ADAM1B FTMT CPA5 NEK4 CYP46A1 ALB FBXL19 SIRT3 DTNB ZSWIM2 RNF44 TRIM42 MPI SOD3 CRIP2 TRIM17 RNF133 RNF19A ZDHHC19 S100A9 CAR2 MIB1 ADAM32 TRIM37 DRP2 TET1 EGLN2 ZDHHC9 RNF148 TCEA2 MIOX ADAM26A NEURL1A RBM4B CHD5 SNCA AMZ2 LIG3 UH…	1.07
GO:0031647	regulation of protein stability	biological_process	25/2285	194/18959	6.720e-01	1	25	PARK2 NLRP5 APOA2 ZSWIM7 TCF3 APOA1 AURKA ANK2 PFN2 MSX1 TAF9 DERL1 ATP1B3 PLK1 TAF9B APBB1 PINK1 D7ERTD443E IFT46 USP2 SNCA LRRC46 NLK BAG6 APTX	1.07
GO:0008593	regulation of Notch signaling pathway	biological_process	9/2285	70/18959	7.150e-01	1	9	SYNJ2BP ITGB1BP1 MESP1 NEURL1A OVOL2 TSPAN33 HEY1 NOTCH4 TSPAN10	1.07
GO:0006511	ubiquitin-dependent protein catabolic process	biological_process	59/2285	456/18959	5.614e-01	1	59	PARK2 RNF126 SIAH1B VPS4A FBXO39 PSMC3 HERPUD1 FBXW5 USP50 TLK2 PBK UBD DNAJB9 AURKA FBXL19 SUFU UBE3B CUL3 UBE2U RNF138RT1 SUMO3 DNAJB2 PSMA6 DERL1 KLHL32 PSMA8 RNF138 RNF181 MTA1 OTUD7A MAD2L2 1700016K19RIK UBXN11 FBXO2 RNF19A GM15800 BAG6 E330034G19RIK CCNF USP42 CDC20 BAG5 VPS4B UCHL1 PSMC2 C9 USP43 USP1 KCTD17 UFD1L ANKZF1 TAF9 ATG7 PLK1 PPP2R5C USP2 SIRT2 UHRF1 BBS7	1.07
GO:0017076	purine nucleotide binding	molecular_function	222/2285	1721/18959	3.262e-01	1	222	ACSBG2 OPLAH PHKG2 AK8 ABCB4 MOCS3 ABCB6 TUBB4B TRPM6 ATP1A4 TESK1 ARSA PDE6G SMC1B PLK4 CAMKV KCNJ11 MARK1 HIPK4 PDE1C ADRBK2 NTPCR ACSL6 ABCB9 NME6 DDX20 NLRC5 TDRD12 CAMK1G HUNK ARL11 ARL13B MAP3K10 KIF18B GM4922 ARFRP1 CLPX CDK1 EPHA10 PFN2 ARL13A ATP8B3 HSPA2 CDKL2 MYO1A BUB1B MSH4 PLK1 AK7 EPHA8 PGK2 TYRO3 ABCE1 ATP9A NLK NEK11 DDX25 STK33 DYRK3 GK2 NLRP5 UBE2O NEK4 MAK DCC ADCY4 EPHA6 TTLL…	1.07
GO:0043169	cation binding	molecular_function	434/2285	3398/18959	2.475e-01	9.509e-01	434	NRXN1 CRELD2 ZSWIM7 ITGAD PNMA3 ISG20 DPH3 THAP4 ZFY2 HRH1 GRIN3A ARSA CYP2F2 PLA2G4D GLRX3 METAP2 GATA3 GALNTL5 KCNJ11 TRY5 XIRP2 P4HTM BCO1 NME6 HPCAL4 ENO4 ASAP1 HBB-B2 HMOX2 APOA1 RUNX1T1 EFHC1 CLPX PRSS37 ASPHD2 SULF1 ZNRF2 ATP8B3 SCGN NGLY1 HPX LPCAT2B CIB1 YDJC AGTPBP1 ADAM1B GLI3 ATP9A OC90 ZFP41 FOXK2 NEK11 CPA5 UMODL1 COMP PGM5 FGG ADCY4 DMRTC2 CYP46A1 GDPD2 ALB HR CSNK2B DMRTB1 SIRT3 Z…	1.06
GO:0003156	regulation of organ formation	biological_process	5/2285	39/18959	7.084e-01	1	5	MESP1 FGF8 HAND2 FGF2 SULF1	1.06
GO:0016042	lipid catabolic process	biological_process	32/2285	250/18959	6.771e-01	1	32	PLD6 ACSBG2 APOA2 MTOR PLCE1 GBA2 APOA1 LPIN2 AADAC APOC3 PLCD4 LRCOL1 CYP46A1 PLA2G10 PLA2G4F PLA2G4D ACOT7 APOB PLA2G2C PNLIPRP2 HRASLS CES1F HACL1 APOH CLPS LIPF BSCL2 OC90 SIRT2 PLCZ1 PLB1 PLA2G6	1.06
GO:0001952	regulation of cell-matrix adhesion	biological_process	11/2285	86/18959	7.256e-01	1	11	EPHA1 ITGB1BP1 CDH13 DMTN CIB1 ITGB3 APOD WDPCP MYF5 MUC4 FMN1	1.06
GO:0034284	response to monosaccharide	biological_process	19/2285	149/18959	7.210e-01	1	19	NRXN1 PARK2 APOA2 NDUFAF2 APOC3 PIH1D1 RAB11FIP5 NNAT MPC2 OXCT2A GJC1 ATG7 BIRC5 BRSK2 SLC2A5 CFTR TMEM27 CDK16 PLA2G6	1.06
GO:0007565	female pregnancy	biological_process	15/2285	117/18959	7.139e-01	1	15	MMP9 NLRP5 MTOR ADRA2B ABCG2 JUNB PZP MUG1 OXTR GGN FKBP4 GHRL EPOR A2M STX2	1.06
GO:1901879	regulation of protein depolymerization	biological_process	10/2285	78/18959	7.209e-01	1	10	CAPZA3 DMTN CIB1 TMOD1 SPTA1 CAPZB AURKA TRIM54 CCNB1 TMOD4	1.06
GO:0046486	glycerolipid metabolic process	biological_process	34/2285	265/18959	6.629e-01	1	34	CHPT1 CHRM5 PTPMT1 DGAT2 PIGF APOF SYNJ2 PTDSS2 FGF2 LMF1 NR1H3 HRASLS5 ACSL6 PLD6 APOA2 SLC27A5 PIGL AGPAT1 APOA1 PEMT AGPAT6 LPIN2 AADAC APOC3 PLCD4 GPAT2 PGAP2 APOB GYKL1 AGPAT2 SYNJ1 APOH PLA2G6 PPAP2A	1.06
GO:0001883	purine nucleoside binding	molecular_function	215/2285	1681/18959	3.942e-01	1	215	ACSBG2 OPLAH PHKG2 AK8 ABCB4 MOCS3 ABCB6 TUBB4B TRPM6 ATP1A4 TESK1 ARSA SMC1B PLK4 CAMKV KCNJ11 MARK1 HIPK4 ADRBK2 NTPCR ACSL6 ABCB9 NME6 DDX20 NLRC5 TDRD12 CAMK1G HUNK ARL11 ARL13B MAP3K10 GM4922 KIF18B ARFRP1 CLPX CDK1 EPHA10 ARL13A ATP8B3 HSPA2 CDKL2 MYO1A BUB1B MSH4 PLK1 AK7 EPHA8 PGK2 TYRO3 ABCE1 ATP9A NLK NEK11 DDX25 STK33 DYRK3 GK2 NLRP5 UBE2O NEK4 MAK DCC ADCY4 EPHA6 TTLL8 UBE2D2A CDKL1 T…	1.06
GO:0006066	alcohol metabolic process	biological_process	35/2285	273/18959	6.632e-01	1	35	CHPT1 DGAT2 ADH7 SORD CYP46A1 APOF SYNJ2 FGL1 CYP51 FGF2 LMF1 PRKG1 ADRBK2 DHCR7 APOA2 ADH4 APOA1 PEMT AGPAT6 CMTM2A APOC3 CPN1 MIOX SGMS1 APOB GYKL1 MAS1 ISYNA1 CACNA1H SYNJ1 CFTR SNCA DAK FECH PPAP2A	1.06
GO:1901264	carbohydrate derivative transport	biological_process	5/2285	39/18959	7.084e-01	1	5	G6PC3 ABCB4 CPTP PLA2G10 PLEKHA8	1.06
GO:0006812	cation transport	biological_process	118/2285	926/18959	5.371e-01	1	118	NKX2-5 ABCB4 CHRM5 SLC34A2 HAP1 SLC30A3 PKD1L3 TRPM6 ATP1A4 CATSPER4 KCNIP4 HRH1 GRIN3A ANK2 ANK1 FGF2 SLC41A3 KCNJ11 ATP6V1B1 SLC10A6 KCNE3 SLC9A9 CATSPER2 KCNMB1 SLC38A3 SLC6A7 CATSPER1 YWHAZ SLC18A3 RHCG ITGB3 KCNK12 TRPV2 PKD2L1 MFI2 HSPA2 HPX SLC7A10 JPH3 ATP1B3 KCNU1 CHRNA4 CEMIP KCNT1 AQP1 KCNE2 COX7B2 CACHD1 KEL SPINK3 FTMT PARK2 KCNMB4 TMEM165 ATP2B2 SLC5A9 CRHR1 SLC39A3 SLC38A5 SLC13A5 …	1.06
GO:0048663	neuron fate commitment	biological_process	10/2285	78/18959	7.209e-01	1	10	TFAP2C FOXN4 NKX6-2 NKX2-1 GLI3 PAX6 SUFU GSX1 HRG FOXG1	1.06
GO:0046148	pigment biosynthetic process	biological_process	6/2285	47/18959	7.219e-01	1	6	ALAS2 DCT DDT CDH3 FECH SLC25A39	1.06
GO:0043229	intracellular organelle	cellular_component	1410/2285	11030/18959	3.742e-02	1	1410	MYO18B NDUFAF2 NMNAT1 GRM1 KLK1B5 KLK1B21 DPH3 RAB11FIP5 SYCP3 HRH1 NUSAP1 PLK4 GM5132 FAM222B CES1C CEP41 SPACA4 1110004E09RIK NLRC5 TPGS2 IFT80 PDCD5 HSD17B2 PRSS37 TMEM190 NGLY1 MESP1 JPH3 CIB1 PEX11G PGK2 FAM50B CKAP2L PEX11B TEX24 DYNLL1 TTC26 PGM5 ACTL9 WDR82 FAM220A KLK1B1 TTLL4 XPO4 RAB23 PPRC1 PPP1R26 COX8C HRASLS IFLTD1 SLC8A2 POC1B SUPT3 RNF133 RNF19A RADIL FXR1 MIB1 LMAN2 TSSK2 TPRGL …	1.06
GO:0051057	positive regulation of small GTPase mediated signal transduction	biological_process	5/2285	39/18959	7.084e-01	1	5	NGFR RELN APOA1 CDON HRG	1.06
GO:0046872	metal ion binding	molecular_function	422/2285	3304/18959	2.537e-01	9.684e-01	422	NRXN1 CRELD2 ZSWIM7 ITGAD PNMA3 ISG20 DPH3 THAP4 ZFY2 ARSA CYP2F2 PLA2G4D GLRX3 METAP2 GATA3 GALNTL5 KCNJ11 TRY5 XIRP2 P4HTM BCO1 NME6 HPCAL4 ENO4 ASAP1 HBB-B2 HMOX2 RUNX1T1 EFHC1 CLPX PRSS37 ASPHD2 SULF1 ZNRF2 ATP8B3 SCGN NGLY1 HPX LPCAT2B CIB1 YDJC AGTPBP1 ADAM1B GLI3 ATP9A OC90 ZFP41 FOXK2 NEK11 CPA5 UMODL1 COMP PGM5 FGG ADCY4 DMRTC2 CYP46A1 GDPD2 ALB HR CSNK2B DMRTB1 SIRT3 ZFP474 ZKSCAN17 RNF…	1.06
GO:0016458	gene silencing	biological_process	29/2285	228/18959	7.081e-01	1	29	TDRD12 H2AFB3 GM5382 HYPM TET1 GM14483 HIST1H2AO GM14478 GM14501 TDRD9 GM5132 DYDC2 GM14475 MBD3L1 GM6026 DYDC1 4930557A04RIK PIWIL1 SOX6 1700012L04RIK GM4906 MSL3L2 MAEL UHRF1 ASZ1 GM14482 H2AFB2 H2AFB1 TARBP2	1.06
GO:0032549	ribonucleoside binding	molecular_function	215/2285	1680/18959	3.898e-01	1	215	ACSBG2 OPLAH PHKG2 AK8 ABCB4 MOCS3 ABCB6 TUBB4B TRPM6 ATP1A4 TESK1 ARSA SMC1B PLK4 CAMKV KCNJ11 MARK1 HIPK4 ADRBK2 NTPCR ACSL6 ABCB9 NME6 DDX20 NLRC5 TDRD12 CAMK1G HUNK ARL11 ARL13B MAP3K10 KIF18B GM4922 ARFRP1 CLPX CDK1 EPHA10 ARL13A ATP8B3 HSPA2 CDKL2 MYO1A BUB1B MSH4 PLK1 AK7 EPHA8 PGK2 TYRO3 ABCE1 ATP9A NLK NEK11 DDX25 STK33 DYRK3 GK2 NLRP5 UBE2O NEK4 MAK DCC ADCY4 EPHA6 TTLL8 UBE2D2A CDKL1 T…	1.06
GO:0046888	negative regulation of hormone secretion	biological_process	11/2285	86/18959	7.256e-01	1	11	PARK2 NDUFAF2 KCNJ11 NPFF OIT1 CRHR1 PDE1C RAB11FIP5 GHRL INHA IL11	1.06
GO:0001882	nucleoside binding	molecular_function	215/2285	1688/18959	4.263e-01	1	215	ACSBG2 OPLAH PHKG2 AK8 ABCB4 MOCS3 ABCB6 TUBB4B TRPM6 ATP1A4 TESK1 ARSA SMC1B PLK4 CAMKV KCNJ11 MARK1 HIPK4 ADRBK2 NTPCR ACSL6 ABCB9 NME6 DDX20 NLRC5 TDRD12 CAMK1G HUNK ARL11 ARL13B MAP3K10 GM4922 KIF18B ARFRP1 CLPX CDK1 EPHA10 ARL13A ATP8B3 HSPA2 CDKL2 MYO1A BUB1B MSH4 PLK1 AK7 EPHA8 PGK2 TYRO3 ABCE1 ATP9A NLK NEK11 DDX25 STK33 DYRK3 GK2 NLRP5 UBE2O NEK4 MAK DCC ADCY4 EPHA6 TTLL8 UBE2D2A CDKL1 T…	1.06
GO:0034446	substrate adhesion-dependent cell spreading	biological_process	10/2285	78/18959	7.209e-01	1	10	EPHA1 ITGB1BP1 DMTN CIB1 APOA1 ITGB3 TYRO3 ABL1 RADIL MFI2	1.06
GO:0031267	small GTPase binding	molecular_function	31/2285	245/18959	7.239e-01	1	31	DIAP3 VPS4A PLCE1 CDKL5 LSM2 MIP SGSM3 GIT1 IPO13 PEX5L ODF2 PIH1D2 RNF152 RPH3A RAB11FIP5 IPO4 NGFR NUP153 XPO4 PDE6D CIB1 BIRC5 GAS8 MYO5B EXPH5 PIFO ECT2 PARD6A RANGRF RANBP17 RIN1	1.05
GO:0021953	central nervous system neuron differentiation	biological_process	24/2285	190/18959	7.425e-01	1	24	TFAP2C NKX6-2 GBA2 ATP2B2 WNT7A NKX2-1 DCLK1 SUFU GSX1 DYNC2H1 FOXN4 GBX2 ATG7 FAIM2 FGF8 AGTPBP1 GLI3 CHD5 PAX6 NTRK2 FOXG1 IFT172 SLIT2 ABT1	1.05
GO:0051101	regulation of DNA binding	biological_process	11/2285	87/18959	7.525e-01	1	11	MMP9 PARK2 HIPK1 MSX1 GATA3 NEK2 HEY1 RUNX1T1 MAD2L2 SIRT2 HAND2	1.05
GO:0044089	positive regulation of cellular component biogenesis	biological_process	9/2285	71/18959	7.448e-01	1	9	NRXN1 NRXN3 WNT7A CLSTN3 LRRC24 OXTR NTRK2 LRRTM3 GHRL	1.05
GO:0005249	voltage-gated potassium channel activity	molecular_function	11/2285	87/18959	7.525e-01	1	11	KCNJ11 KCNH1 KCNU1 KCNA7 KCNG4 KCNT1 KCNJ12 KCNE3 KCNE2 KCNK2 KCNJ9	1.05
GO:0014910	regulation of smooth muscle cell migration	biological_process	8/2285	63/18959	7.391e-01	1	8	ACE AIF1 PPARGC1A PRKG1 VTN ITGB3 SLIT2 RAPGEF3	1.05
GO:0005623	cell	cellular_component	1858/2285	14741/18959	6.854e-02	6.574e-01	1858	MYO18B NDUFAF2 ART3 NMNAT1 GRM1 KLK1B5 KLK1B21 DPH3 RAB11FIP5 SYCP3 HRH1 GRIN3A NDRG3 NUSAP1 ROBO4 PLK4 GM5132 FAM222B CES1C CEP41 SPACA4 1110004E09RIK CATSPERD ASAP1 NLRC5 TPGS2 MRGPRG LRRC6 GM4922 IFT80 PDCD5 HSD17B2 PRSS37 TMEM190 NGLY1 MESP1 JPH3 CIB1 PEX11G PGK2 FAM50B OLFR555 ALS2CR12 KCTD16 CKAP2L ARHGEF39 PEX11B UMODL1 TEX24 DYNLL1 TTC26 PGM5 ACTL9 WDR82 FAM220A KLK1B1 NPY4R TTLL4 XPO4 RA…	1.05
GO:0043227	membrane-bounded organelle	cellular_component	1422/2285	11249/18959	8.931e-02	8.017e-01	1422	NDUFAF2 ART3 NMNAT1 GRM1 KLK1B5 KLK1B21 DPH3 RAB11FIP5 SYCP3 HRH1 NDRG3 NUSAP1 ROBO4 PLK4 GM5132 FAM222B CES1C CEP41 1110004E09RIK CATSPERD NLRC5 LRRC6 IFT80 PDCD5 HSD17B2 PRSS37 TMEM190 NGLY1 MESP1 JPH3 CIB1 PEX11G PGK2 FAM50B ALS2CR12 PEX11B DYNLL1 TEX24 TTC26 SLC5A9 WDR82 FAM220A KLK1B1 TTLL4 XPO4 RAB23 PPRC1 PPP1R26 COX8C HRASLS IFLTD1 SLC8A2 POC1B SUPT3 RNF133 FXR1 LMAN2 TSSK2 TPRGL ANKS4B L…	1.05
GO:0050807	regulation of synapse organization	biological_process	14/2285	111/18959	7.588e-01	1	14	NRXN1 NRXN3 CDC20 RELN WNT7A NEURL1A CLSTN3 LRRC24 OXTR ARHGEF15 IGSF9 NTRK2 LRRTM3 GHRL	1.05
GO:0006914	autophagy	biological_process	30/2285	236/18959	7.081e-01	1	30	S100A9 PARK2 MTOR CLEC16A FEZ1 5330417C22RIK MAP1LC3A SPATA18 NBR1 HAP1 RNF152 MFN2 SVIP GABARAPL2 EHMT2 TBC1D14 ATG9A STK11 RAB23 WIPI1 S100A8 ATG7 KAT8 PINK1 ABL1 FNBP1L SIRT2 RB1CC1 TRIM17 BNIP3L	1.05
GO:0051279	regulation of release of sequestered calcium ion into cytosol	biological_process	8/2285	63/18959	7.391e-01	1	8	SNCA ARC ABL1 TEX101 CASQ1 ITGB3 ANK2 CEMIP	1.05
GO:0016874	ligase activity	molecular_function	65/2285	513/18959	6.552e-01	1	65	ACSBG2 RNF126 SIAH1B UBE2D2B RNF152 TRIML1 UBE3B UBE2Q2 RNF169 KLHL10 SUMO3 RNF141 KLHL32 UBE2T RNF138 KLHL35 RNF181 MKRN1 ACSL6 TTLL13 NEURL1B GM15800 MIB2 WDSUB1 TRAIP UCHL1 RNF151 RNF38 ASNSD1 ZNRF2 KLHL33 BIRC5 ACSF3 CCIN PARK2 ASB4 UBE2O LIAS TTLL8 UBE2D2A TTLL4 CUL3 TTLL3 RNF10 FARS2 ZSWIM2 LARS2 TRIM69 TRIM17 RNF133 RNF19A RNF170 MIB1 SLC27A5 TRIM37 SUCLA2 UBE2L6 TTLL6 TTLL10 NEURL1A MKRN3…	1.05
GO:0051924	regulation of calcium ion transport	biological_process	26/2285	206/18959	7.420e-01	1	26	ATP2B2 CRHR1 ITGB3 HAP1 ACE BEST1 TRPV2 ANK2 NOS1AP HSPA2 CASR TEX101 CASQ1 JPH3 CACNA1G CEMIP SNCA ARC KCNE3 ABL1 KCNE2 CACNB1 GRIN3B CATSPER1 SPINK3 PLA2G6	1.05
GO:0016410	N-acyltransferase activity	molecular_function	15/2285	118/18959	7.368e-01	1	15	CML2 NAT6 ALAS2 ESCO2 TAF9 LPCAT2B HRASLS5 KAT8 HRASLS ATAT1 SATL1 SUPT3 CDYL CAT CERS3	1.05
GO:0048562	embryonic organ morphogenesis	biological_process	39/2285	307/18959	6.918e-01	1	39	NKX2-5 ATP2B2 FOXL2 IFT57 SLC39A3 SUFU HESX1 GATA3 STIL GBX2 DNAAF1 ATP6V1B1 HOXA4 PAX6 AHI1 CCDC39 IFT172 USH1C MIB1 HSPG2 CDH23 OVOL2 WDPCP ARL13B ALDH1A2 FBP1 CCDC40 HAND2 HIPK1 MSX1 MESP1 FGF8 ATP8A2 GLI3 MYF5 HOXC9 FOXG1 SOBP COL2A1	1.05
GO:0005737	cytoplasm	cellular_component	1252/2285	9852/18959	7.681e-02	7.159e-01	1252	MYO18B NDUFAF2 GRM1 RAB11FIP5 DPH3 HRH1 NDRG3 NUSAP1 PLK4 CES1C CEP41 SPACA4 1110004E09RIK ASAP1 NLRC5 TPGS2 LRRC6 GM4922 IFT80 PDCD5 TMEM190 NGLY1 JPH3 CIB1 PEX11G PGK2 ALS2CR12 CKAP2L PEX11B DYNLL1 PGM5 ACTL9 TTLL4 XPO4 RAB23 COX8C EPS8L3 HRASLS IFLTD1 SLC8A2 POC1B RNF133 RNF19A SMOK2A SPATA32 TTC25 FXR1 MIB1 LMAN2 TSSK2 NT5C3B TPRGL ANKS4B MCM10 ANGEL1 MIOX GINS1 CNTF MGAT5 MLC1 TCTN2 CAPSL FA…	1.05
GO:0019079	viral genome replication	biological_process	9/2285	71/18959	7.448e-01	1	9	PARK2 CCNK ATG7 SRPK1 ISG20 TOP2A LTF RSAD2 TARBP2	1.05
GO:0046906	tetrapyrrole binding	molecular_function	16/2285	126/18959	7.384e-01	1	16	FA2H HBB-B2 ABCB6 CYB5R4 MPO CYP2A12 CPN1 CYP2D9 UPK3BL CYCT CYP2D26 CYP46A1 CYP2F2 CYP51 FECH AMBP	1.05
GO:0000278	mitotic cell cycle	biological_process	95/2285	761/18959	7.050e-01	1	95	SPC25 CDCA8 ABCB4 CENPN SYCP3 CCNA2 KIF22 NUSAP1 CEP63 POLE CDCA2 ESPL1 STIL DSCC1 D7ERTD443E CTC1 PAX6 MAD2L2 NME6 LRRCC1 CETN1 AURKC USH1C KNTC1 CCNK CDC20 NEK2 KIF18B SPAG5 SPDYA CDK1 MAP2K7 CDCA3 NUP153 MIS18BP1 HSPA2 DCTN2 CEP57 BUB1B CIB1 PLK1 BIRC5 BCL2L1 CENPE USP2 ZWILCH PEBP1 BTG4 NEK11 VPS4A DYNLT3 AIF1 FBXW5 TCF3 NEK4 AATF CENPV PAPD5 CDKN3 AURKA ITGB3BP CUL3 CDC25A LARP7 KIF2B ASPM B…	1.04
GO:0045931	positive regulation of mitotic cell cycle	biological_process	6/2285	48/18959	7.584e-01	1	6	VPS4B ABL1 CDK1 BIRC5 CCNB1 USP2	1.04
GO:0043167	ion binding	molecular_function	649/2285	5174/18959	3.290e-01	1	649	NRXN1 ZSWIM7 PSD ABCB4 PNMA3 DPH3 THAP4 HRH1 GRIN3A PLA2G4D PDE6G SMC1B PLK4 ACOT7 GALNTL5 HIPK4 ACSL6 XIRP2 BCO1 HPCAL4 ENO4 ASAP1 NLRC5 HBB-B2 HMOX2 APOA1 MAP1LC3A ARL13B GM4922 PDCD5 PRSS37 ARL13A ATP8B3 NGLY1 HPX CDKL2 MYO1A CIB1 AGTPBP1 PGK2 ATP9A FOXK2 NEK11 CPA5 UMODL1 COMP PGM5 EPHA6 DMRTC2 CYP46A1 CSNK2B CDKL1 TTLL4 RAB23 ZKSCAN17 TULP2 TRIM42 CRIP2 RNF133 RNF19A SMOK2A EFHB MIB1 LMAN2 T…	1.04
GO:0007420	brain development	biological_process	67/2285	534/18959	7.065e-01	1	67	AK8 ABCB6 ROGDI HAP1 NNAT FGF2 TTC21B SEZ6 STIL NME5 PAX6 ATAT1 EPOR SLIT2 HSPG2 TAL2 ARL13B STK36 EFHC1 DCLK1 ARMC4 ZIC5 MSX1 ATG7 SOCS7 AGTPBP1 AK7 RFX4 TYRO3 GLI3 DPCD BPTF TFAP2C ATP2B2 WNT7A NKX2-1 TBX19 HTR6 CDON HRG HESX1 TTBK1 DCT PRKG1 GBX2 FAIM2 GNPAT ASPM AHI1 BAG6 IFT172 RELN HYDIN ALDH1A2 GHRH GSX1 DYNC2H1 WDR62 2410089E03RIK FGF8 DIXDC1 CHD5 ULK4 ABL1 NTRK2 BBS7 FOXG1	1.04
GO:0050880	regulation of blood vessel size	biological_process	20/2285	160/18959	7.819e-01	1	20	SERPINF2 FGG ACE ADRA1A KLK1B1 HRH1 AGTR1A SMTNL1 GJA5 ADRA2B ITGB1BP1 CASR PRKG1 NPR1 CACNA1G OXTR CFTR KCNMB1 PLA2G6 FGB	1.04
GO:0055024	regulation of cardiac muscle tissue development	biological_process	8/2285	64/18959	7.708e-01	1	8	MTOR NKX2-5 CDK1 KCNK2 FGF8 FGF2 HRG CCNB1	1.04
GO:0051568	histone H3-K4 methylation	biological_process	6/2285	48/18959	7.584e-01	1	6	PIH1D1 GFI1B GATA3 EHMT2 CTCFL WDR82	1.04
GO:0007422	peripheral nervous system development	biological_process	8/2285	64/18959	7.708e-01	1	8	FA2H ARTN HEYL SIRT2 NTRK2 HAND2 HRG SH3TC2	1.04
GO:0004842	ubiquitin-protein transferase activity	molecular_function	36/2285	287/18959	7.510e-01	1	36	PARK2 SIAH1B UBE2D2B ASB4 UBE2O RNF152 UBE2D2A UBE3B UBE2Q2 CUL3 KLHL10 RNF141 RNF10 KLHL32 UBE2T ZSWIM2 KLHL35 RNF181 MKRN1 TRIM69 TRIM17 RNF19A GM15800 MIB1 MIB2 TRIM37 WDSUB1 TRAIP RNF151 RNF38 KLHL33 NEURL1A BIRC5 TRIM12C UHRF1 CCIN	1.04
GO:0034593	phosphatidylinositol bisphosphate phosphatase activity	molecular_function	5/2285	40/18959	7.483e-01	1	5	PTPDC1 PTPMT1 SYNJ2 NT5M SYNJ1	1.04
GO:0045182	translation regulator activity	molecular_function	4/2285	32/18959	7.335e-01	1	4	AIRE NEURL1A YBX2 BOLL	1.04
GO:0065004	protein-DNA complex assembly	biological_process	19/2285	152/18959	7.824e-01	1	19	CENPP PSMC3 CHAF1A CENPV HIST1H2BA CENPN IPO4 PSMC2 ITGB3BP HILS1 1700024P04RIK HIST1H2BP HIST1H4A RAD52 CENPI HIST1H1T HIST1H3C 4933416C03RIK CENPH	1.04
GO:0035176	social behavior	biological_process	5/2285	40/18959	7.483e-01	1	5	NRXN1 GNB1L MTOR MAPK8IP2 OXTR	1.04
GO:0015301	anion:anion antiporter activity	molecular_function	4/2285	32/18959	7.335e-01	1	4	SLC26A8 SLC4A1 SLC4A9 SLC4A8	1.04
GO:0051055	negative regulation of lipid biosynthetic process	biological_process	5/2285	40/18959	7.483e-01	1	5	WDTC1 HRH1 ATG7 STK11 FGF15	1.04
GO:0003197	endocardial cushion development	biological_process	4/2285	32/18959	7.335e-01	1	4	FGF8 HEYL MSX1 HEY1	1.04
GO:0055085	transmembrane transport	biological_process	116/2285	924/18959	6.430e-01	1	116	ABCB4 SLC25A41 ABCB6 1700039E15RIK SLC34A2 HAP1 SLC30A3 SLC16A7 TRPM6 ATP1A4 CATSPER4 KCNIP4 HRH1 SLC26A8 SLC2A3 ANK2 SLC22A18 MMP9 KCNJ11 ACSL6 KCNE3 SLC9A9 CATSPER2 KCNMB1 ABCB9 SLC6A7 CATSPER1 SLC18A3 RHCG APOA1 DDA1 KCNK12 SLC22A14 TRPV2 SLC2A8 PKD2L1 PAM16 GABRB2 HSPA2 HPX NDUFA13 JPH3 ATP1B3 KCNU1 OAZ3 KCNT1 AQP1 CFTR HK1 KCNE2 COX7B2 KEL SPINK3 ABCC12 KCNMB4 ATP2B2 SLC5A9 CRHR1 DCC SLC39A3…	1.04
GO:0090279	regulation of calcium ion import	biological_process	4/2285	32/18959	7.335e-01	1	4	ACE CASR TRPV2 SPINK3	1.04
GO:0007157	heterophilic cell-cell adhesion via plasma membrane cell adhesion molecules	biological_process	6/2285	48/18959	7.584e-01	1	6	AMICA1 MCAM PVRL3 SELE DCHS1 CRTAM	1.04
GO:0043392	negative regulation of DNA binding	biological_process	5/2285	40/18959	7.483e-01	1	5	MAD2L2 MSX1 HAND2 NEK2 HEY1	1.04
GO:0019787	ubiquitin-like protein transferase activity	molecular_function	38/2285	303/18959	7.490e-01	1	38	PARK2 SIAH1B UBE2D2B ASB4 UBE2O RNF152 UBE2D2A UBE3B UBE2Q2 CUL3 KLHL10 SUMO3 RNF141 RNF10 KLHL32 UBE2T ZSWIM2 KLHL35 RNF181 MKRN1 TRIM69 TRIM17 RNF19A GM15800 MIB1 MIB2 TRIM37 WDSUB1 TRAIP UBE2L6 RNF151 RNF38 KLHL33 NEURL1A BIRC5 TRIM12C UHRF1 CCIN	1.04
GO:0030001	metal ion transport	biological_process	92/2285	737/18959	7.084e-01	1	92	NKX2-5 SLC34A2 HAP1 SLC30A3 PKD1L3 ATP1A4 TRPM6 CATSPER4 KCNIP4 HRH1 GRIN3A ANK2 FGF2 KCNJ11 SLC10A6 KCNE3 SLC9A9 CATSPER2 KCNMB1 SLC38A3 CATSPER1 ITGB3 KCNK12 TRPV2 PKD2L1 MFI2 HSPA2 HPX JPH3 ATP1B3 KCNU1 CHRNA4 CEMIP KCNT1 AQP1 KCNE2 CACHD1 KEL SPINK3 FTMT KCNMB4 TMEM165 ATP2B2 SLC5A9 CRHR1 SLC39A3 SLC13A5 BEST1 SLC13A4 SLC39A8 CASR CASQ1 PRKG1 KCNH1 KCNK7 CACNA1G KCNA7 KCNG4 SLC25A25 KCNJ12 SL…	1.04
GO:0008180	COP9 signalosome	cellular_component	4/2285	32/18959	7.335e-01	1	4	COPS7A DYNLL1 HSPA1L TMOD1	1.04
GO:0007589	body fluid secretion	biological_process	10/2285	80/18959	7.775e-01	1	10	NR1H3 STK39 ATG7 ATP2B2 AGPAT6 NEURL1A OXTR AQP1 ATP7B SOCS2	1.04
GO:0032182	ubiquitin-like protein binding	molecular_function	14/2285	112/18959	7.827e-01	1	14	PARK2 UFD1L DNAJB2 NBR1 OTUB2 OTUD7A UCHL1 TOP2A SIRT2 AGL UBXN11 RNF169 BAG6 SOBP	1.04
GO:0045666	positive regulation of neuron differentiation	biological_process	13/2285	104/18959	7.821e-01	1	13	ADRA2B FEZ1 RNF112 NKX2-5 TCF3 ME1 SOCS2 HEYL ECT2 NGFR NEUROG3 CDON FOXG1	1.04
GO:0022857	transmembrane transporter activity	molecular_function	116/2285	928/18959	6.743e-01	1	116	ABCB4 CHRM5 ABCB6 1700039E15RIK SLC34A2 SLC30A3 SLC16A7 ABCA15 PKD1L3 TRPM6 ATP1A4 CATSPER4 KCNIP4 HRH1 GRIN3A SLC26A8 SLC2A3 SLC22A18 SLC41A3 SLC4A9 KCNJ11 ATP6V1B1 SLC10A6 SLCO5A1 KCNE3 SLC9A9 CATSPER2 KCNMB1 ABCB9 ABCA14 SLC38A3 SLC6A7 CATSPER1 SLC18A3 RHCG DDA1 SLCO6D1 SLC22A14 KCNK12 TRPV2 SLC2A8 PKD2L1 GABRB2 GJC1 HPX SLC7A10 JPH3 ATP1B3 KCNU1 CHRNA4 OAZ3 KCNT1 AQP1 CFTR KCNE2 AQP11 ABCC12 …	1.04
GO:0022843	voltage-gated cation channel activity	molecular_function	19/2285	151/18959	7.619e-01	1	19	CATSPER4 KCNK2 KCNJ11 KCNH1 CACNA1G KCNU1 KCNA7 KCNG4 CACNA1H KCNT1 KCNJ12 CACNG4 KCNE3 KCNE2 CACNB1 CATSPER2 KCNJ9 CATSPER3 CATSPER1	1.04
GO:0045987	positive regulation of smooth muscle contraction	biological_process	4/2285	32/18959	7.335e-01	1	4	ADRA1A ADRA2B ABAT OXTR	1.04
GO:0005251	delayed rectifier potassium channel activity	molecular_function	4/2285	32/18959	7.335e-01	1	4	KCNE2 KCNH1 KCNA7 KCNG4	1.04
GO:0004860	protein kinase inhibitor activity	molecular_function	10/2285	80/18959	7.775e-01	1	10	CAMK2N1 PRKAR1B CIB1 SOCS7 AHSG SOCS2 CAMK2N2 CDKN2C LRRTM3 TSACC	1.04
GO:0018393	internal peptidyl-lysine acetylation	biological_process	18/2285	144/18959	7.828e-01	1	18	TCF3 PIH1D1 BRPF3 CCDC101 EP400 GATA3 TAF9 ATG7 KAT8 APBB1 CHD5 SNCA MSL3L2 ATAT1 POLE3 SUPT3 BAG6 MEAF6	1.04
GO:0051349	positive regulation of lyase activity	biological_process	5/2285	40/18959	7.483e-01	1	5	FTMT ADCY2 CRHR1 ADCY4 ACR	1.04
GO:0050253	retinyl-palmitate esterase activity	molecular_function	5/2285	40/18959	7.483e-01	1	5	CES1C PLB1 CES1A HRASLS CES1F	1.04
GO:0017016	Ras GTPase binding	molecular_function	29/2285	231/18959	7.573e-01	1	29	DIAP3 VPS4A PLCE1 CDKL5 LSM2 MIP SGSM3 IPO13 PEX5L ODF2 PIH1D2 RPH3A RAB11FIP5 IPO4 NGFR NUP153 XPO4 PDE6D CIB1 BIRC5 GAS8 MYO5B EXPH5 PIFO ECT2 PARD6A RANGRF RANBP17 RIN1	1.04
GO:0030834	regulation of actin filament depolymerization	biological_process	6/2285	48/18959	7.584e-01	1	6	CAPZA3 DMTN CAPZB TMOD1 TMOD4 SPTA1	1.04
GO:0003205	cardiac chamber development	biological_process	21/2285	167/18959	7.617e-01	1	21	NKX2-5 RNLS OVOL2 HEY1 KLK1B1 HEYL HAND2 SUFU TNNI3 GJA5 MYL2 MESP1 GATA3 2410089E03RIK PPP1R13L FGF8 MYL3 DAND5 XIRP2 EPOR ZFPM1	1.04
GO:0032502	developmental process	biological_process	683/2285	5505/18959	4.634e-01	1	683	NRXN1 MYO18B ABCB4 GM14525 PDILT SYCP3 GRIN3A SLC26A8 ROBO4 PLK4 GALNTL5 CEP41 ACSL6 XIRP2 MAEL 1110004E09RIK CATSPERD STX2 ASAP1 HBB-B2 BMP15 LRRC6 APOA1 ARL13B IFT80 CCHCR1 HSD17B2 TMEM190 HILS1 MESP1 HPX ATG7 CIB1 AGTPBP1 SPATA6 FOXK2 CSRNP1 UMODL1 DYNLL1 COMP TTC26 TBX19 KLK1B1 DMRTC2 HTR6 CSNK2B NXN HEATR9 RAB23 ADRA2B CCDC113 MUG1 CRIP2 POC1B RADIL DHCR7 FXR1 MIB1 TSSK2 AGPAT6 MADCAM1 SLC4A…	1.03
GO:2001234	negative regulation of apoptotic signaling pathway	biological_process	23/2285	186/18959	8.172e-01	1	23	PARK2 NME8 HERPUD1 FGG 5330417C22RIK BAG5 GRINA YBX3 SGMS1 PGAP2 PAM16 MMP9 NME5 FAIM2 NDUFA13 MAPK8IP1 BCL2L1 ARC RB1CC1 SCG2 BMF COL2A1 FGB	1.03
GO:0035150	regulation of tube size	biological_process	20/2285	161/18959	8.020e-01	1	20	SERPINF2 FGG ACE ADRA1A KLK1B1 HRH1 AGTR1A SMTNL1 GJA5 ADRA2B ITGB1BP1 CASR PRKG1 NPR1 CACNA1G OXTR CFTR KCNMB1 PLA2G6 FGB	1.03
GO:0060348	bone development	biological_process	18/2285	145/18959	8.040e-01	1	18	HSPG2 NPR2 COMP SPNS2 IFT80 PHOSPHO1 LTF SULF1 RAB23 MSX1 THBS3 FGF8 DCHS1 GLI3 CTC1 IFITM5 IFT172 COL2A1	1.03
GO:2001242	regulation of intrinsic apoptotic signaling pathway	biological_process	17/2285	137/18959	8.049e-01	1	17	S100A9 PARK2 NME8 HERPUD1 BAG5 GRINA YBX3 PGAP2 MMP9 MSX1 S100A8 NME5 NDUFA13 MAPK8IP1 BCL2L1 ARC CYCT	1.03
GO:0030326	embryonic limb morphogenesis	biological_process	17/2285	137/18959	8.049e-01	1	17	WNT7A WDPCP IFT122 ALDH1A2 B9D1 WNT3 HAND2 GJA5 DYNC2H1 TTBK1 FBN2 RAB23 MSX1 2410089E03RIK TMEM107 FGF8 GLI3	1.03
GO:0022890	inorganic cation transmembrane transporter activity	molecular_function	59/2285	473/18959	7.490e-01	1	59	KCNMB4 ATP2B2 SLC34A2 SLC39A3 SLC30A3 SLC13A5 PKD1L3 TRPM6 ATP1A4 SLC13A4 CATSPER4 KCNIP4 HRH1 GRIN3A SLC39A8 SLC9B1 COX8C KCNJ11 PKD2L2 KCNH1 KCNK7 CACNA1G KCNA7 KCNG4 ATP6V1B1 SLC10A6 KCNJ12 SLC8A2 KCNE3 SLC1A7 CACNB1 SLC9A9 CATSPER2 KCNMB1 KCNJ9 GRIN3B CATSPER3 SLC6A7 CATSPER1 RHCG SLC39A13 ATP6V1E2 ATP7B KCNK12 TRPV2 PKDREJ SLC9C1 KCNK2 PKD2L1 RHD HPX JPH3 ATP1B3 KCNU1 CACNA1H KCNT1 AQP1 CACN…	1.03
GO:0010948	negative regulation of cell cycle process	biological_process	25/2285	201/18959	7.959e-01	1	25	VPS4A KNTC1 CCNK TRIM37 ZNHIT1 GSG2 RECQL4 CDK1 AURKA MAD1L1 STIL BUB1B PLK1 NUPR1L BCL2L1 D7ERTD443E CENPE MAD2L2 ZWILCH TOP2A TEX14 NME6 NEK11 CCNB1 CCNF	1.03
GO:0048738	cardiac muscle tissue development	biological_process	25/2285	201/18959	7.959e-01	1	25	MTOR HSPG2 MYO18B NKX2-5 MAK HEY1 ALDH1A2 KLK1B1 CDK1 KCNK2 TNNI3 FGF2 HRG MYL2 MESP1 PRKG1 PPP1R13L ATG7 FGF8 SOX6 MYL3 XIRP2 EPOR CCNB1 ZFPM1	1.03
GO:0015020	glucuronosyltransferase activity	molecular_function	11/2285	89/18959	8.067e-01	1	11	GLT8D1 B4GALT2 POMGNT1 DPY19L2 GLT8D2 DPY19L1 MGAT4E GCNT7 GALNTL6 GALNT16 MGAT4D	1.03
GO:0007586	digestion	biological_process	15/2285	121/18959	8.063e-01	1	15	PYY APOA2 CHRM5 NR1H3 STK39 APOA1 PNLIPRP2 OXTR AQP1 TRY5 CLPS LRCOL1 PRSS1 GHRL TRY4	1.03
GO:0008022	protein C-terminus binding	molecular_function	26/2285	210/18959	8.122e-01	1	26	TNNI3K PFKM VPS4A HSPG2 DYNLL1 CDC20 ATP2B2 IGFALS PLEKHB1 AP2A1 EFHC1 VPS4B SLC4A1 MAP2K7 HESX1 PPP1CC SYNJ2BP ITGB1BP1 KCNJ11 CIB1 COIL SYNJ1 ABL1 TOP2A HPCAL4 FIGN	1.03
GO:0001892	embryonic placenta development	biological_process	13/2285	105/18959	8.071e-01	1	13	SPINT1 JUNB OVOL2 PLG ESRRB ESX1 HEY1 TEX19 DNAJB6 NFE2 PLK4 PCDH12 BPTF	1.03
GO:0006457	protein folding	biological_process	19/2285	153/18959	8.030e-01	1	19	APOA2 ITGB3 BAG5 DNAJB13 BAG1 FKBP4 CLPX FKBPL TTC9 HSPA2 PPIL6 CCT6B DNAJB2 TXNDC8 DNAJB6 HSPA1L CLGN TCP1 DNAJB8	1.03
GO:0042594	response to starvation	biological_process	25/2285	201/18959	7.959e-01	1	25	MTOR RHCG FEZ1 ANGPTL4 5330417C22RIK MAP1LC3A NBR1 RNF152 DNAJC15 GABARAPL2 EHMT2 ALB FOXA3 TBC1D14 ATG9A RAB23 WIPI1 RHD ATG7 NUPR1L PINK1 SIRT2 RB1CC1 SLC38A3 BNIP3L	1.03
GO:0009749	response to glucose	biological_process	18/2285	145/18959	8.040e-01	1	18	NRXN1 PARK2 APOA2 NDUFAF2 APOC3 PIH1D1 RAB11FIP5 NNAT MPC2 OXCT2A GJC1 ATG7 BIRC5 BRSK2 CFTR TMEM27 CDK16 PLA2G6	1.03
GO:0097367	carbohydrate derivative binding	molecular_function	259/2285	2086/18959	6.283e-01	1	259	ACSBG2 ABCB4 ARSA PDE6G SMC1B PLK4 CHIL3 KCNJ11 HIPK4 NTPCR ACSL6 NME6 DDX20 SERPINA1B NLRC5 ARL13B MAP3K10 KIF18B GM4922 CLPX PDCD5 CDK1 EPHA10 ARL13A ATP8B3 HSPA2 CDKL2 MYO1A MSH4 PGK2 ATP9A ADAMTSL5 NEK11 DDX25 NLRP5 COMP PLEKHA8 MAK DCC ADCY4 EPHA6 UBE2D2A CDKL1 TTLL4 RAB23 PRKAR1B BRSK2 SMOK2A LMAN2 TSSK2 SUCLA2 STK11 THBS3 TTLL10 PDE6H NTRK2 TESK2 RP2H TNNI3K IQCA SMOK2B AGR3 MPO SERPINA1A …	1.03
GO:0060349	bone morphogenesis	biological_process	11/2285	89/18959	8.067e-01	1	11	RAB23 HSPG2 MSX1 THBS3 COMP GLI3 IFT80 IFITM5 PHOSPHO1 LTF COL2A1	1.03
GO:0070736	protein-glycine ligase activity, initiating	molecular_function	29/2285	237/18959	8.575e-01	1	29	PARK2 RNF126 SIAH1B MIB1 MIB2 TRIM37 TRAIP RNF152 TTLL8 TRIML1 UBE3B RNF169 RNF38 ZNRF2 TTLL3 TTLL10 RNF138 ZSWIM2 NEURL1A MKRN3 RNF181 MKRN1 TRIM69 UHRF1 NEURL1B TRIM17 RNF133 RNF19A RNF170	1.02
GO:0019899	enzyme binding	molecular_function	213/2285	1730/18959	7.407e-01	1	213	GSTM4 TSPAN33 IPO13 RAB11FIP5 CCNA2 IPO4 GRIN3A GLRX3 SUFU ANK1 SELE SLC22A18 KIZ KPNA2 GSG1 RNF138 D7ERTD443E ACSL6 PAX6 MAD2L2 RCOR3 ENO1 IGBP1B DDX20 SERPINA1B CDC20 SGSM3 APOA1 MAP1LC3A BAG5 POLB FAM83E AP2A1 PPP1R32 UCHL1 HSPA2 ATP1B3 CIB1 PLK1 GLI3 SERPINA1D NLK CAMK2N2 RB1CC1 RAB3IL1 PARK2 DYNLL1 LSM2 COMP MIP TCF3 UBE2O FOXL2 NKX2-1 PIH1D2 WDTC1 ALB CHCHD3 HR TBC1D14 SIRT3 PPP1CC 4933411G…	1.02
GO:0008203	cholesterol metabolic process	biological_process	14/2285	114/18959	8.309e-01	1	14	APOA2 APOB APOA1 DGAT2 APOC3 CFTR CPN1 CYP46A1 APOF FGL1 CYP51 DHCR7 FECH LMF1	1.02
GO:0031668	cellular response to extracellular stimulus	biological_process	29/2285	235/18959	8.239e-01	1	29	MTOR RHCG FEZ1 ANGPTL4 5330417C22RIK MAP1LC3A NBR1 RNF152 FBP1 DNAJC15 GABARAPL2 EHMT2 ALB FOXA3 TBC1D14 ATG9A MMP9 RAB23 WIPI1 RHD PDK2 ATG7 NUPR1L PINK1 SCD4 SIRT2 RB1CC1 SLC38A3 BNIP3L	1.02
GO:0019900	kinase binding	molecular_function	74/2285	602/18959	8.227e-01	1	74	PFKM CCNA2 SLC2A3 GLRX3 SUFU PRC1 KIZ CDK5RAP2 RNF138 PAX6 MAD2L2 MICALCL YWHAZ MTOR CCNK BAG5 FAM83E AP2A1 MLKL SPDYA MAP2K7 CIB1 PLK1 BCL2L1 CENPE DOK7 PEBP1 PIFO CAMK2N2 RB1CC1 PARD6A RAB3IL1 PARK2 LSM2 FBXW5 TCF3 AURKA TBC1D14 TNNI3 4933411G11RIK BCL2L14 CDC25A MAPK8IP2 EPHA1 ITGB1BP1 CASR PRKAR1B PRKG1 KCNH1 NPR1 PINK1 BRSK2 MAPK6 TEX14 CDKN2C FOXM1 FEZ1 CAMK2N1 STK39 NBR1 ACE PIH1D1 AGTR1A …	1.02
GO:0050806	positive regulation of synaptic transmission	biological_process	14/2285	114/18959	8.309e-01	1	14	NRXN1 CAR2 RELN CRHR1 PINK1 CLSTN3 OXTR HAP1 KISS1 SNCA SLC8A2 NGFR HTR6 NTRK2	1.02
GO:0008289	lipid binding	molecular_function	75/2285	612/18959	8.415e-01	1	75	PSD ANXA8 TSPO2 ESRRB RPH3A ADH7 BPIFB3 APBA1 MARK1 OSBPL10 SYT5 STARD6 NR5A1 OSBPL2 BPI ASAP1 SCP2D1 APOA1 PEMT MAP1LC3A C2CD4D APOC3 ACBD6 PFN2 YBX2 C8G TULP4 HSPA2 RBP3 APOD NUP35 BPIFB2 APOH DOK7 FABP6 PEBP1 LANCL2 MCF2L PAQR9 COMP PLEKHA4 PLEKHA8 BPIFA3 DAF2 DBIL5 ALB FABP9 WIPI1 UQCC3 NOXO1 TULP2 WDR35 P2RX2 SH3GL3 FNBP1L S100A9 APOA2 ADH4 PFN3 ALDH1A2 SNX29 BBS5 APOB C2CD4C S100A8 STARD10 …	1.02
GO:0006811	ion transport	biological_process	168/2285	1373/18959	8.201e-01	1	168	ABCB4 HAP1 SLC30A3 SLC16A7 TRPM6 ATP1A4 KCNIP4 HRH1 GRIN3A SLC26A8 ANK1 FGF2 SLC22A18 LRRC26 SLC4A9 KCNJ11 ACSL6 KCNE3 SLC9A9 CATSPER2 KCNMB1 SLC38A3 SCP2D1 APOA1 SLCO6D1 PKD2L1 ATP8B3 HSPA2 HPX SLC7A10 JPH3 ATP1B3 CEMIP ATP9A FTMT PARK2 KCNMB4 SLC5A9 CRHR1 SLC39A3 SLC38A5 SLC13A5 BEST1 HTR6 PLA2G4F MAPK8IP2 COX8C TRH KCNG4 SLC25A25 PDZK1 SLC8A2 SLC1A7 CACNB1 TMEM27 RANGRF 1700057G04RIK APOA2 CAR…	1.02
GO:0070738	tubulin-glycine ligase activity	molecular_function	29/2285	237/18959	8.575e-01	1	29	PARK2 RNF126 SIAH1B MIB1 MIB2 TRIM37 TRAIP RNF152 TTLL8 TRIML1 UBE3B RNF169 RNF38 ZNRF2 TTLL3 TTLL10 RNF138 ZSWIM2 NEURL1A MKRN3 RNF181 MKRN1 TRIM69 UHRF1 TRIM17 NEURL1B RNF133 RNF19A RNF170	1.02
GO:0042578	phosphoric ester hydrolase activity	molecular_function	48/2285	391/18959	8.415e-01	1	48	PTPDC1 PLCE1 PTPMT1 PLCXD1 CDKN3 PGAM2 DUSP15 DUSP13 GDPD2 PHOSPHO1 SYNJ2 PDE6G PTPRA PPP1CC CDC25A PPM1J TULP2 PDE1C NTPCR PHOSPHO2 GDE1 PLCZ1 PPAPDC1A SFN APTX NT5C3 PGP PLD6 NT5C3B DUSP21 PRG2 PPEF1 LPIN2 SMPD5 RNGTT PPP3R2 PLCD4 TDP1 PP2D1 PDE6D G6PC3 NT5M SYNJ1 PDE6H GDPD4 PDE7A NT5C1B PPAP2A	1.02
GO:0010594	regulation of endothelial cell migration	biological_process	13/2285	106/18959	8.321e-01	1	13	SYNJ2BP ITGB1BP1 GATA3 GDF2 WNT7A CIB1 ATOH8 ITGB3 APOH CSNK2B FGF2 CCDC23 SLIT2	1.02
GO:0043774	coenzyme F420-2 alpha-glutamyl ligase activity	molecular_function	29/2285	237/18959	8.575e-01	1	29	PARK2 RNF126 SIAH1B MIB1 MIB2 TRIM37 TRAIP RNF152 TTLL8 TRIML1 UBE3B RNF169 RNF38 ZNRF2 TTLL3 TTLL10 RNF138 ZSWIM2 NEURL1A MKRN3 RNF181 MKRN1 TRIM69 UHRF1 TRIM17 NEURL1B RNF133 RNF19A RNF170	1.02
GO:0042472	inner ear morphogenesis	biological_process	13/2285	106/18959	8.321e-01	1	13	USH1C GATA3 GBX2 ATP2B2 CDH23 FGF8 ATP8A2 WDPCP ATP6V1B1 FOXG1 HESX1 SOBP COL2A1	1.02
GO:0008227	G-protein coupled amine receptor activity	molecular_function	6/2285	49/18959	7.950e-01	1	6	ADRA1A ADRA2B HRH1 CHRM5 HTR6 HTR5B	1.02
GO:0016740	transferase activity	molecular_function	225/2285	1824/18959	7.153e-01	1	225	CHPT1 PHKG2 CHRAC1 ART1 ART3 AK8 NMNAT1 MOCS3 GSTM4 OAS1D PDCL2 TRPM6 TESK1 PLK4 CAMKV POLE SETD3 METTL22 MARK1 NME5 HIPK4 ADRBK2 AGL NME6 GLT8D1 CAMK1G HUNK POLB MAP3K10 GM4922 PPAT KDELC2 CDK1 CAT EPHA10 B3GALNT1 NAT6 CDKL2 ALG9 ESCO2 LPCAT2B BUB1B PLK1 AK7 DPY19L2 EPHA8 PGK2 TYRO3 NLK CDYL NEK11 STK33 DYRK3 GK2 ALAS2 ART5 GSTO2 UBE2O NEK4 POMGNT1 MAK WDR82 EPHA6 CPT1C GLT8D2 UBE2D2A GCNT7 CDKL…	1.02
GO:0008766	UDP-N-acetylmuramoylalanyl-D-glutamyl-2,6-diaminopimelate-D-alanyl-D-alanine ligase activity	molecular_function	29/2285	237/18959	8.575e-01	1	29	PARK2 RNF126 SIAH1B MIB1 MIB2 TRIM37 TRAIP RNF152 TTLL8 TRIML1 UBE3B RNF169 RNF38 ZNRF2 TTLL3 TTLL10 RNF138 ZSWIM2 NEURL1A MKRN3 RNF181 MKRN1 TRIM69 UHRF1 TRIM17 NEURL1B RNF133 RNF19A RNF170	1.02
GO:0043773	coenzyme F420-0 gamma-glutamyl ligase activity	molecular_function	29/2285	237/18959	8.575e-01	1	29	PARK2 RNF126 SIAH1B MIB1 MIB2 TRIM37 TRAIP RNF152 TTLL8 TRIML1 UBE3B RNF169 RNF38 ZNRF2 TTLL3 TTLL10 RNF138 ZSWIM2 NEURL1A MKRN3 RNF181 MKRN1 TRIM69 UHRF1 TRIM17 NEURL1B RNF133 RNF19A RNF170	1.02
GO:0016788	hydrolase activity, acting on ester bonds	molecular_function	92/2285	749/18959	8.188e-01	1	92	ACSBG2 PLCE1 PLCXD1 ISG20 POLN PLA2G10 PHOSPHO1 PLA2G4D PDE6G POLE ACOT7 CES1C PLA2G2C PDE1C ALKBH3 NTPCR PHOSPHO2 RPP40 PPAPDC1A SFN PGP PPEF1 SMPD5 EAR6 SULF1 PTRH1 DNASE1 PDE6D G6PC3 YDJC PNLIPRP1 CES1F NEIL3 SYNJ1 OC90 PDE7A HAGH PTPDC1 FAM135B CES3A PTPMT1 CDKN3 PGAM2 MACROD1 DUSP15 DUSP13 GDPD2 SYNJ2 PLA2G4F PTPRA SIRT3 PPP1CC CDC25A PPM1J THEM4 ENDOV MUS81 GNPAT TULP2 PNLIPRP2 HRASLS LARS2…	1.02
GO:0019725	cellular homeostasis	biological_process	88/2285	713/18959	7.880e-01	1	88	NRXN1 PFKM NME8 NDUFAF2 GDF2 GRM1 ABCB6 SLC34A2 PDILT SLC30A3 RAB11FIP5 TXNRD3 ATP1A4 SLC26A8 GLRX3 ANK2 GHRL FGF2 NPFF PLG EPOR RHCG ITGB3 TTC7 APOC3 ADRA1A EFHC1 FOXA3 MFI2 KCTD17 SCGN HPX ATG7 ATP1B3 HFE2 BIRC5 CEMIP TYRO3 AQP1 HK1 CFTR AQP11 KEL FTMT PARK2 ALAS2 TMEM165 HERPUD1 TMPRSS6 ATP2B2 CRHR1 DGAT2 ALDOA GRINA WDTC1 CCR8 TNNI3 OXCT2A CASR CASQ1 PRKG1 ALMS1 CACNA1G BRSK2 KISS1 SLC8A2 TME…	1.02
GO:0031638	zymogen activation	biological_process	13/2285	106/18959	8.321e-01	1	13	SERPINF2 S100A9 S100A8 FGG IFT57 HIST1H2BA APOH TMPRSS9 SNCA EGFBP2 KLK1B9 MFI2 FGB	1.02
GO:0051603	proteolysis involved in cellular protein catabolic process	biological_process	67/2285	543/18959	8.036e-01	1	67	RNF126 SIAH1B USP50 TLK2 PBK UBD SUFU UBE3B SUMO3 PSMA6 KLHL32 RNF138 PLG RNF181 OTUD7A MAD2L2 GM15800 E330034G19RIK USP42 CDC20 BAG5 CLPX UCHL1 CPVL USP1 KCTD17 ATG7 PLK1 USP2 KCNE2 PSME4 PARK2 VPS4A FBXO39 PSMC3 HERPUD1 FBXW5 DNAJB9 AURKA FBXL19 CUL3 UBE2U RNF138RT1 DNAJB2 DERL1 PSMA8 MTA1 1700016K19RIK FBXO2 UBXN11 RNF19A BAG6 CCNF UBE2L6 VPS4B PSMC2 GABARAPL2 C9 USP43 UFD1L TAF9 ANKZF1 PPP2R5…	1.02
GO:0016830	carbon-carbon lyase activity	molecular_function	6/2285	49/18959	7.950e-01	1	6	ALDOART2 DDT PDXDC1 AZI2 ALDOA HACL1	1.02
GO:0044767	single-organism developmental process	biological_process	675/2285	5467/18959	5.410e-01	1	675	NRXN1 MYO18B ABCB4 GM14525 PDILT SYCP3 GRIN3A SLC26A8 ROBO4 PLK4 GALNTL5 CEP41 ACSL6 XIRP2 MAEL 1110004E09RIK CATSPERD STX2 ASAP1 HBB-B2 BMP15 LRRC6 APOA1 ARL13B IFT80 CCHCR1 HSD17B2 TMEM190 HILS1 MESP1 HPX ATG7 CIB1 AGTPBP1 SPATA6 FOXK2 CSRNP1 UMODL1 DYNLL1 COMP TTC26 TBX19 KLK1B1 DMRTC2 HTR6 CSNK2B NXN HEATR9 RAB23 ADRA2B CCDC113 MUG1 CRIP2 POC1B RADIL DHCR7 FXR1 MIB1 TSSK2 AGPAT6 MADCAM1 SLC4A…	1.02
GO:0007010	cytoskeleton organization	biological_process	123/2285	1001/18959	8.011e-01	1	123	SERPINF2 RP2H ABLIM3 SPC25 NKX2-5 TMSB10 TMOD1 ZMYM4 MAPK8 VASP NUSAP1 PRC1 GHRL CEP63 LRGUK PLK4 SUN3 CATIP ESPL1 KIZ PADI6 STIL MARK1 CDK5RAP2 SPTA1 GYPA PAX6 MAD2L2 CCDC155 ARHGEF5 XIRP2 ZMYM6 SSX2IP RSPH9 SLIT2 AURKC USH1C MTOR KANK3 APOA1 ITGB3 NEK2 LURAP1 KIF18B SPAG5 CCDC40 CAPZB PFN2 CCDC87 TMOD4 MYL2 HPX DCTN2 CEP57 CIB1 ATP8A2 PLK1 BIRC5 AK7 CENPE IFT46 AQP1 MAST2 ARHGEF15 DNAJB6 DIAP3 …	1.02
GO:0051258	protein polymerization	biological_process	25/2285	204/18959	8.500e-01	1	25	PARK2 MTOR AIF1 TMOD1 FGG PFN3 FKBP4 MAPK8 CAPZB MTAP7D3 VASP PFN2 TMOD4 CATIP FMN1 CAPZA3 DMTN CASQ1 PFN4 SPTA1 SNCA ABL1 VTN SLIT2 FGB	1.02
GO:0043168	anion binding	molecular_function	306/2285	2496/18959	7.546e-01	1	306	ACSBG2 PSD ABCB4 GRIN3A ARSA PDE6G SMC1B PLK4 ACOT7 KCNJ11 HIPK4 NTPCR ACSL6 P4HTM NME6 DDX20 ASAP1 NLRC5 APOA1 MAP1LC3A ARL13B MAP3K10 GM4922 KIF18B CLPX PDCD5 CDK1 EPHA10 ARL13A ATP8B3 HSPA2 CDKL2 MYO1A MSH4 PGK2 ATP9A ADAMTSL5 NEK11 DDX25 NLRP5 COMP PLEKHA8 MAK DCC ADCY4 EPHA6 UBE2D2A ALB CDKL1 SIRT3 TTLL4 RAB23 PRKAR1B TULP2 BRSK2 SMOK2A TSSK2 SUCLA2 STK11 GSTM5 THBS3 ARHGAP33 TTLL10 PDE6H NT…	1.02
GO:0035108	limb morphogenesis	biological_process	20/2285	163/18959	8.423e-01	1	20	WNT7A WDPCP IFT122 IFT140 ALDH1A2 B9D1 WNT3 HAND2 GJA5 FMN1 DYNC2H1 TTBK1 FBN2 RAB23 MSX1 2410089E03RIK TMEM107 FGF8 GLI3 COL2A1	1.02
GO:0070735	protein-glycine ligase activity	molecular_function	29/2285	237/18959	8.575e-01	1	29	PARK2 RNF126 SIAH1B MIB1 MIB2 TRIM37 TRAIP RNF152 TTLL8 TRIML1 UBE3B RNF169 RNF38 ZNRF2 TTLL3 TTLL10 RNF138 ZSWIM2 NEURL1A MKRN3 RNF181 MKRN1 TRIM69 UHRF1 TRIM17 NEURL1B RNF133 RNF19A RNF170	1.02
GO:0018169	ribosomal S6-glutamic acid ligase activity	molecular_function	29/2285	237/18959	8.575e-01	1	29	PARK2 RNF126 SIAH1B MIB1 MIB2 TRIM37 TRAIP RNF152 TTLL8 TRIML1 UBE3B RNF169 RNF38 ZNRF2 TTLL3 TTLL10 RNF138 ZSWIM2 NEURL1A MKRN3 RNF181 MKRN1 TRIM69 UHRF1 TRIM17 NEURL1B RNF133 RNF19A RNF170	1.02
GO:0070737	protein-glycine ligase activity, elongating	molecular_function	29/2285	237/18959	8.575e-01	1	29	PARK2 RNF126 SIAH1B MIB1 MIB2 TRIM37 TRAIP RNF152 TTLL8 TRIML1 UBE3B RNF169 RNF38 ZNRF2 TTLL3 TTLL10 RNF138 ZSWIM2 NEURL1A MKRN3 RNF181 MKRN1 TRIM69 UHRF1 NEURL1B TRIM17 RNF133 RNF19A RNF170	1.02
GO:0007566	embryo implantation	biological_process	7/2285	57/18959	7.995e-01	1	7	MMP9 FKBP4 NLRP5 PZP MUG1 STX2 GGN	1.02
GO:0016779	nucleotidyltransferase activity	molecular_function	15/2285	122/18959	8.296e-01	1	15	CHRAC1 POLL NMNAT1 MOCS3 OAS1D POLB POLR2I PAPOLB PAPD5 RBP4 RNGTT POLN FLAD1 POLE3 POLE	1.02
GO:0044257	cellular protein catabolic process	biological_process	69/2285	559/18959	8.001e-01	1	69	RNF126 SIAH1B USP50 TLK2 PBK UBD SUFU UBE3B SUMO3 PSMA6 KLHL32 RNF138 PLG RNF181 OTUD7A MAD2L2 GM15800 E330034G19RIK USP42 CDC20 BAG5 CLPX UCHL1 CPVL USP1 KCTD17 ATG7 PLK1 USP2 KCNE2 PSME4 PARK2 VPS4A FBXO39 PSMC3 HERPUD1 FBXW5 SPATA18 DNAJB9 AURKA FBXL19 CUL3 UBE2U RNF138RT1 DNAJB2 DERL1 PSMA8 MTA1 1700016K19RIK FBXO2 UBXN11 RNF19A BAG6 CCNF UBE2L6 VPS4B PSMC2 GABARAPL2 C9 USP43 UFD1L ANKZF1 TAF…	1.02
GO:0007507	heart development	biological_process	67/2285	543/18959	8.036e-01	1	67	MYO18B NKX2-5 DNAIC1 FGF15 SUFU FGF2 MMP9 GATA3 STIL XIRP2 CCDC39 EPOR ZFPM1 MTOR HSPG2 OVOL2 IFT122 IFT140 ARL13B HEY1 ARMC4 CCDC40 CDK1 HAND2 MYL2 MSX1 MESP1 PPP1R13L ATG7 SOX6 DCHS1 GLI3 DAND5 NKX2-6 RB1CC1 DSG2 COL2A1 MAK IFT57 KLK1B1 HEYL TNNI3 HRG IFT74 PRKG1 DNAAF1 DAW1 CCDC151 AHI1 IFT172 FOXJ1 MIB1 DRC1 RNLS ACE ALDH1A2 DNAAF3 FBP1 AGTR1A KCNK2 GJA5 DYNC2H1 2410089E03RIK FGF8 MYL3 BBS7 C…	1.02
GO:0006801	superoxide metabolic process	biological_process	6/2285	49/18959	7.950e-01	1	6	NOXO1 AGTR1A AATF CYB5R4 MPO SOD3	1.02
GO:0021879	forebrain neuron differentiation	biological_process	8/2285	65/18959	8.026e-01	1	8	TFAP2C GBX2 ATG7 FGF8 NKX2-1 PAX6 FOXG1 SLIT2	1.02
GO:0050810	regulation of steroid biosynthetic process	biological_process	8/2285	65/18959	8.026e-01	1	8	APOB PPARGC1A PRKG1 CMTM2A FGF15 HRH1 DDX20 DHCR7	1.02
GO:0010517	regulation of phospholipase activity	biological_process	6/2285	49/18959	7.950e-01	1	6	SNCA NMUR1 ABL1 AGTR1A SELE FGF2	1.02
GO:0008933	lytic transglycosylase activity	molecular_function	4/2285	33/18959	7.780e-01	1	4	ACE ST6GALNAC2 AI464131 GLB1L	1.01
GO:0042462	eye photoreceptor cell development	biological_process	5/2285	41/18959	7.882e-01	1	5	PAX6 AHI1 RPGRIP1 NTRK2 ALMS1	1.01
GO:0005216	ion channel activity	molecular_function	47/2285	388/18959	9.097e-01	1	47	KCNMB4 CHRM5 PKD1L3 TRPM6 TMEM63C BEST1 CHRNE CATSPER4 KCNIP4 GRIN3A SLC26A8 KCNJ11 PKD2L2 KCNH1 KCNK7 CACNA1G KCNA7 KCNG4 P2RX2 KCNJ12 KCNE3 CACNB1 CATSPER2 KCNMB1 KCNJ9 GRIN3B CATSPER3 CATSPER1 PEX5L KCNK12 TRPV2 PKDREJ KCNK2 PKD2L1 GABRB2 GJC1 MLC1 JPH3 KCNU1 CHRNA4 CACNA1H FXYD2 KCNT1 AQP1 CFTR CACNG4 KCNE2	1.01
GO:0010951	negative regulation of endopeptidase activity	biological_process	17/2285	139/18959	8.487e-01	1	17	SERPINF2 SPINT1 HERPUD1 PIH1D1 AMBP STFA1 MMP9 BIRC5 BCL2L1 AQP1 SNCA ARC DNAJB6 VTN SPINK2 A2M SPINK3	1.01
GO:0007032	endosome organization	biological_process	4/2285	33/18959	7.780e-01	1	4	VPS4B HOOK1 FAM160A2 AQP11	1.01
GO:0000041	transition metal ion transport	biological_process	10/2285	82/18959	8.345e-01	1	10	FTMT SLC39A8 SLC39A13 HPX SLC39A3 SLC30A3 FKBP4 ATP7B HRH1 MFI2	1.01
GO:0036094	small molecule binding	molecular_function	295/2285	2430/18959	8.811e-01	1	295	ACSBG2 RAVER2 ABCB4 GRIN3A ARSA PDE6G SMC1B PLK4 KCNJ11 HIPK4 NTPCR ACSL6 P4HTM OSBPL2 NME6 DDX20 NLRC5 ASPDH APOA1 ARL13B MAP3K10 KIF18B GM4922 CLPX CDK1 EPHA10 ARL13A ATP8B3 HSPA2 CDKL2 MYO1A MSH4 PGK2 ATP9A NEK11 DDX25 NLRP5 COMP MAK DCC ADCY4 EPHA6 UBE2D2A ALB SYNJ2 CDKL1 SIRT3 TTLL4 RAB23 PPRC1 LARP7 PRKAR1B BRSK2 SMOK2A TSSK2 NT5C3B SUCLA2 ALDH1A2 MIOX STK11 GSTM5 TTLL10 RBM4B PDE6H UHRF1 N…	1.01
GO:0051781	positive regulation of cell division	biological_process	9/2285	74/18959	8.347e-01	1	9	MAP10 ITGB1BP1 FGF8 CENPV GKN1 SIRT2 ECT2 FGF2 CUL3	1.01
GO:0032040	small-subunit processome	cellular_component	4/2285	33/18959	7.780e-01	1	4	FBLL1 UTP14B IMP4 NRAP	1.01
GO:0070739	protein-glutamic acid ligase activity	molecular_function	29/2285	239/18959	8.911e-01	1	29	PARK2 RNF126 SIAH1B MIB1 MIB2 TRIM37 TRAIP RNF152 TTLL8 TRIML1 UBE3B RNF169 RNF38 ZNRF2 TTLL3 TTLL10 RNF138 ZSWIM2 NEURL1A MKRN3 RNF181 MKRN1 TRIM69 UHRF1 TRIM17 NEURL1B RNF133 RNF19A RNF170	1.01
GO:0043231	intracellular membrane-bounded organelle	cellular_component	1215/2285	9937/18959	6.252e-01	1	1215	NDUFAF2 NMNAT1 GRM1 KLK1B5 KLK1B21 DPH3 RAB11FIP5 SYCP3 HRH1 NUSAP1 PLK4 GM5132 FAM222B CES1C 1110004E09RIK NLRC5 PDCD5 HSD17B2 PRSS37 TMEM190 NGLY1 MESP1 JPH3 CIB1 PEX11G PGK2 FAM50B PEX11B TEX24 DYNLL1 WDR82 FAM220A KLK1B1 XPO4 RAB23 PPRC1 PPP1R26 COX8C HRASLS IFLTD1 SLC8A2 SUPT3 RNF133 FXR1 LMAN2 TSSK2 TPRGL ANKS4B LYAR MCM10 ANGEL1 GINS1 ZFP541 CNTF MGAT5 MLC1 CEBPE EXPH5 TESK2 SPC25 ZFP367 S…	1.01
GO:0010811	positive regulation of cell-substrate adhesion	biological_process	12/2285	99/18959	8.591e-01	1	12	EPHA1 ITGB1BP1 CDH13 DMTN CIB1 APOA1 ITGB3 PTPLA VTN CCDC80 COL26A1 FMN1	1.01
GO:0006182	cGMP biosynthetic process	biological_process	4/2285	33/18959	7.780e-01	1	4	NPR2 NPR1 GUCY2D AQP1	1.01
GO:0033365	protein localization to organelle	biological_process	72/2285	592/18959	8.903e-01	1	72	TBX1 IPO13 MFN2 IPO4 LRWD1 ANK2 SUFU TSPAN10 STAG3 TTC21B SUMO3 STIL KPNA2 SRP19 NR5A1 PAX6 YWHAZ MTOR IFT122 IFT140 ARFRP1 CDK1 ATG9A PAM16 TULP4 MSX1 ESCO2 DCTN2 MIPEP CEP57 NDUFA13 BUB1B PLK1 APOD NUP35 GLI3 HK1 NUPL1 TTC21A DNAJB6 TEX15 PARK2 UACA MIP SPO11 BAG1 BCAP29 AURKA RAB23 TULP2 PINK1 WDR35 PPP2R2B ECT2 AHI1 BAG6 MTX1 DUSP21 MTCH2 GSG2 ROPN1 PEX5L PIH1D1 FBP1 STK11 CDCA5 FAM89B NUP188…	1.01
GO:0031281	positive regulation of cyclase activity	biological_process	5/2285	41/18959	7.882e-01	1	5	MAPK8 ADCY2 CRHR1 ADCY4 ACR	1.01
GO:0034220	ion transmembrane transport	biological_process	82/2285	673/18959	8.775e-01	1	82	1700039E15RIK SLC34A2 HAP1 SLC16A7 TRPM6 ATP1A4 CATSPER4 KCNIP4 HRH1 SLC26A8 ANK2 MMP9 KCNJ11 ACSL6 KCNE3 CATSPER2 KCNMB1 SLC6A7 CATSPER1 SLC18A3 RHCG KCNK12 TRPV2 PKD2L1 GABRB2 HSPA2 HPX JPH3 ATP1B3 KCNU1 KCNT1 AQP1 CFTR HK1 KCNE2 COX7B2 KEL SPINK3 KCNMB4 ATP2B2 CRHR1 SLC38A5 SLC13A5 BEST1 SLC13A4 MAPK8IP2 SLC39A8 CASR COX8C PRKG1 KCNH1 KCNK7 CACNA1G KCNA7 KCNG4 SLC25A25 PDZK1 KCNJ12 SLC8A2 CACN…	1.01
GO:0005615	extracellular space	cellular_component	171/2285	1401/18959	8.430e-01	1	171	CRELD2 WFDC21 KLK1B5 AHSG KLK1B21 GHRL SELE FGF2 GDF9 CES1C CPA2 ORM2 PLG MROH7 TRY5 ENO1 STX2 SERPINA1B BMP15 APOA1 PATE4 APOC3 APCS SERPINA3K MMP8 PCSK4 SULF1 ADAMTS15 C8G S100A7A HSPA2 HPX SAA1 HFE2 RBP3 OAZ3 CES1F CTSG KLK1B8 SERPINA1D A630095E13RIK THPO CPA5 UMODL1 COMP CES3A WNT7A FGG KLK1B1 IL31 DMKN ALB PPP1R1A CFAP58 MUG1 NPB KISS1 SOD3 H2-Q10 CKLF VTN GFRA1 S100A9 APOA2 CAR2 NGP LMAN2 R…	1.01
GO:0051438	regulation of ubiquitin-protein transferase activity	biological_process	5/2285	41/18959	7.882e-01	1	5	MAD2L2 ABL1 CDC20 PLK1 BAG5	1.01
GO:0035116	embryonic hindlimb morphogenesis	biological_process	4/2285	33/18959	7.780e-01	1	4	MSX1 WNT7A FGF8 WNT3	1.01
GO:0042158	lipoprotein biosynthetic process	biological_process	10/2285	82/18959	8.345e-01	1	10	WIPI1 APOB PIGL ATG7 ZDHHC3 APOA1 HHATL PIGF ZDHHC9 PGAP2	1.01
GO:0060021	palate development	biological_process	11/2285	90/18959	8.339e-01	1	11	CSRNP1 MSX1 2410089E03RIK WNT7A WDPCP GLI3 HAND2 BBS7 IFT172 GDPD1 COL2A1	1.01
GO:0018205	peptidyl-lysine modification	biological_process	25/2285	205/18959	8.681e-01	1	25	TCF3 DMRTC2 PIH1D1 BRPF3 EHMT2 CCDC101 SIRT3 EP400 SETD3 GATA3 TAF9 ATG7 KAT8 APBB1 CHD5 SNCA MSL3L2 ATAT1 POLE3 NFE2 SIRT2 SUPT3 KDM4D BAG6 MEAF6	1.01
GO:0000792	heterochromatin	cellular_component	10/2285	82/18959	8.345e-01	1	10	UBE2U ESCO2 CHD5 LRWD1 DNMT3L SIRT2 UHRF1 KDM4D TCP1 PHC1	1.01
GO:0070740	tubulin-glutamic acid ligase activity	molecular_function	29/2285	239/18959	8.911e-01	1	29	PARK2 RNF126 SIAH1B MIB1 MIB2 TRIM37 TRAIP RNF152 TTLL8 TRIML1 UBE3B RNF169 RNF38 ZNRF2 TTLL3 TTLL10 RNF138 ZSWIM2 NEURL1A MKRN3 RNF181 MKRN1 TRIM69 UHRF1 TRIM17 NEURL1B RNF133 RNF19A RNF170	1.01
GO:0043234	protein complex	cellular_component	502/2285	4115/18959	7.790e-01	1	502	NRXN1 ZSWIM7 MYO18B GRM1 DCAF12 KLK1B5 KLK1B21 GRIN3A NUSAP1 SMC1B TEKT1 KLHL32 CATSPERD ENO4 STX2 TPGS2 HBB-B2 MAP1LC3A IFT80 HILS1 HPX MYO1A JPH3 PEX11G NUPL1 MSL3L2 KCTD16 PEX11B KCNMB4 GTF2E2 DYNLL1 TEX24 TTC26 PGM5 WDR82 KLK1B1 SYNJ2 CSNK2B TTLL4 XPO4 COX8C ENKD1 CCDC113 FAM186B KCNG4 PPP4R4 IFLTD1 SLC8A2 POC1B SUPT3 RNF19A RADIL MCM10 INHA STK11 GJA5 MEIKIN ZFP541 CNTF CAMSAP1 TTLL10 CCP110…	1.01
GO:0019210	kinase inhibitor activity	molecular_function	10/2285	82/18959	8.345e-01	1	10	CAMK2N1 PRKAR1B CIB1 SOCS7 AHSG SOCS2 CAMK2N2 LRRTM3 CDKN2C TSACC	1.01
GO:0051020	GTPase binding	molecular_function	33/2285	272/18959	8.949e-01	1	33	DIAP3 VPS4A PLCE1 LSM2 MIP IPO13 PIH1D2 RNF152 RPH3A MFN2 RAB11FIP5 IPO4 NGFR XPO4 GAS8 MYO5B ECT2 ENO1 RANGRF RIN1 CDKL5 SGSM3 GIT1 PEX5L ODF2 NUP153 PDE6D CIB1 BIRC5 EXPH5 PIFO PARD6A RANBP17	1.01
GO:0061383	trabecula morphogenesis	biological_process	5/2285	41/18959	7.882e-01	1	5	THBS3 NKX2-5 OVOL2 FBN2 HEY1	1.01
GO:0008106	alcohol dehydrogenase (NADP+) activity	molecular_function	5/2285	41/18959	7.882e-01	1	5	AKR1C6 ADH4 AKR7A5 MDH1B RDH11	1.01
GO:0048665	neuron fate specification	biological_process	4/2285	33/18959	7.780e-01	1	4	PAX6 NKX6-2 SUFU GLI3	1.01
GO:0008206	bile acid metabolic process	biological_process	4/2285	33/18959	7.780e-01	1	4	SLC27A5 FABP6 GBA2 FGF15	1.01
GO:0005504	fatty acid binding	molecular_function	5/2285	41/18959	7.882e-01	1	5	S100A9 SNCA FABP6 S100A8 ALB	1.01
GO:0044389	ubiquitin-like protein ligase binding	molecular_function	31/2285	254/18959	8.687e-01	1	31	YWHAZ PARK2 TRIM37 PPARGC1A TRIP4 ASB4 UBE2O MAP1LC3A BAG5 SNCAIP MFN2 UCHL1 NGFR GABARAPL2 PACRG AURKA CUL3 SLC22A18 EIF4E2 UBE2U DNAJB2 DERL1 UBE2T PINK1 GGN USP2 PAX6 NLK HSPA1L BAG6 TCP1	1.01
GO:0003151	outflow tract morphogenesis	biological_process	8/2285	66/18959	8.344e-01	1	8	NKX2-5 FGF8 HEY1 HEYL FBP1 HAND2 GJA5 ZFPM1	1.01
GO:0010657	muscle cell apoptotic process	biological_process	8/2285	66/18959	8.344e-01	1	8	NKX2-5 RAPGEF3 APOH MAPK8 ARC GHRH AGTR1A HAND2	1.01
GO:0042445	hormone metabolic process	biological_process	19/2285	156/18959	8.652e-01	1	19	ADH4 PPARGC1A RELN GCNT4 CMTM2A PSG18 ACE CPN1 ADH7 ALDH1A2 HSD17B2 ALDH8A1 GATA3 PRKG1 PCSK1 CACNA1H ASMT NR5A1 PLB1	1.01
GO:0005201	extracellular matrix structural constituent	molecular_function	4/2285	33/18959	7.780e-01	1	4	COL4A2 COMP COL2A1 FBN2	1.01
GO:0045333	cellular respiration	biological_process	15/2285	123/18959	8.529e-01	1	15	UQCC3 4933405O20RIK NDUFAF2 COX8C PPARGC1A PINK1 MDH1B SLC25A25 MTFR1L SUCLA2 SNCA CYCT DNAJC15 OGDHL SIRT3	1.01
GO:0006612	protein targeting to membrane	biological_process	11/2285	91/18959	8.611e-01	1	11	ITGB1BP1 DMTN DUSP21 CIB1 SRP19 CEMIP PDZK1 FBP1 CACNB1 ANK2 ANK1	1.00
GO:0015075	ion transmembrane transporter activity	molecular_function	95/2285	792/18959	1	1	95	CHRM5 1700039E15RIK SLC34A2 SLC30A3 SLC16A7 PKD1L3 TRPM6 ATP1A4 CATSPER4 KCNIP4 HRH1 GRIN3A SLC26A8 SLC22A18 SLC41A3 SLC4A9 KCNJ11 ATP6V1B1 SLC10A6 SLCO5A1 KCNE3 SLC9A9 CATSPER2 KCNMB1 SLC38A3 SLC6A7 CATSPER1 SLC18A3 RHCG SLCO6D1 KCNK12 TRPV2 SLC2A8 PKD2L1 GABRB2 GJC1 HPX SLC7A10 JPH3 ATP1B3 KCNU1 CHRNA4 OAZ3 KCNT1 AQP1 CFTR KCNE2 KCNMB4 ATP2B2 SLC39A3 SLC38A5 SLC13A5 TMEM63C BEST1 CHRNE SLC13A4 …	1.00
GO:0003779	actin binding	molecular_function	45/2285	373/18959	9.293e-01	1	45	RP2H DIAP3 PARK2 ABLIM3 AIF1 TMSB10 TMOD1 ANXA8 VASP TNNI3 MYL4 FMN1 DMTN GAS2L3 SPTA1 MYO5B XIRP2 SPATA32 PKNOX2 TNNC2 USH1C SPATA31 MIB2 PFN3 ACE SLC4A1 MYPN CAPZB PACRG PFN2 TMOD4 MYL2 DNASE1 CAPZA3 KLHL33 MYO1A PFN4 DIXDC1 PPP1R42 MYL3 ABL1 HOOK1 FSCN3 TBC1D21 FGD4	1.00
GO:0010812	negative regulation of cell-substrate adhesion	biological_process	6/2285	50/18959	1	1	6	ITGB1BP1 DMTN APOD PLG MUC4 MFI2	1.00
GO:0051225	spindle assembly	biological_process	9/2285	75/18959	1	1	9	MAP10 PLK1 ASPM BIRC5 NEK2 HAUS4 VPS4B AURKA HAUS1	1.00
GO:0019538	protein metabolic process	biological_process	556/2285	4622/18959	1	1	556	ART3 SLC25A41 GRM1 TSPAN33 KLK1B5 KLK1B21 CCNA2 PDE6G PLK4 SPINK4 KLHL32 HIPK4 BMP15 APOA1 GM4922 PDCD5 RPL10L PRSS37 B3GALNT1 NGLY1 HPX CDKL2 ATG7 CIB1 AGTPBP1 MSL3L2 NEK11 CPA5 TEX24 AF366264 POMGNT1 WDR82 EPHA6 KLK1B1 DMRTC2 CSNK2B CDKL1 NXN TTLL4 RAB23 ADRA2B MUG1 SUPT3 RNF133 RNF19A SMOK2A FXR1 MIB1 TSSK2 INHA OVCH2 TSACC SPPL2B STK11 ASB9 CNTF WFDC3 MGAT5 TTLL10 CEBPE CST11 NTRK2 SLC25A53 T…	1.00
GO:0006974	cellular response to DNA damage stimulus	biological_process	75/2285	625/18959	1	1	75	ZSWIM7 REC8 TLK2 POLN SYCP3 KIF22 CEP63 RNF169 POLE CHCHD6 UBE2T NUPR1L ALKBH3 D7ERTD443E CTC1 MAD2L2 CCDC155 MAEL SMARCAL1 KDM4D MTOR POLL CCNK RAD51AP1 POLB WDR48 MUM1 SPDYA CDK1 USP1 ESCO2 CIB1 MSH4 PLK1 APBB1 CHRNA4 BCL2L1 EID3 NEIL3 NEK11 PSME4 TEX15 UACA ATMIN CCDC13 NEK4 SPATA18 NUGGC CDKN3 MACROD1 UBE2U ENDOV FANCD2 MUS81 POLR2I MTA1 GGN FIGN BAG6 APTX FOXM1 CHAF1A MCM10 STK11 PGAP2 SYCP1…	1.00
GO:0016043	cellular component organization	biological_process	607/2285	5026/18959	9.438e-01	1	607	NRXN1 TSPAN33 SYCP3 CCNA2 GRIN3A NUSAP1 SMC1B PLK4 HIPK4 CEP41 ACSL6 XIRP2 MAEL 1110004E09RIK ENO4 STX2 ASAP1 LRRC6 APOA1 MAP1LC3A ARL13B PPAT IFT80 PDCD5 RPL10L ATG9A HILS1 ATP8B3 HPX MYO1A ATG7 CIB1 AGTPBP1 PEX11G NUPL1 SPATA6 MSL3L2 NEK11 KCTD16 PEX11B DYNLL1 COMP TTC26 WDR82 SUN5 DMRTC2 SYNJ2 RAB23 CCDC113 HRASLS KCNG4 POC1B SUPT3 RADIL 1700057G04RIK MIB1 LMAN2 KCTD19 STK11 GJA5 MEIKIN CNTF M…	1.00
GO:0055082	cellular chemical homeostasis	biological_process	74/2285	616/18959	1	1	74	NRXN1 NDUFAF2 GDF2 GRM1 ABCB6 SLC34A2 SLC30A3 RAB11FIP5 ATP1A4 SLC26A8 ANK2 GHRL FGF2 NPFF EPOR RHCG ITGB3 TTC7 APOC3 ADRA1A EFHC1 FOXA3 MFI2 KCTD17 SCGN HPX ATG7 ATP1B3 HFE2 BIRC5 CEMIP HK1 CFTR AQP11 KEL FTMT PARK2 ALAS2 TMEM165 HERPUD1 TMPRSS6 ATP2B2 CRHR1 DGAT2 GRINA WDTC1 CCR8 TNNI3 OXCT2A CASR CASQ1 PRKG1 ALMS1 CACNA1G BRSK2 KISS1 SLC8A2 TMEM27 CDK16 CAR2 SLC39A13 CDH23 ATP7B PIH1D1 GHRH AG…	1.00
GO:0060359	response to ammonium ion	biological_process	6/2285	50/18959	1	1	6	MTOR SNCA GABRB2 HRH1 CRHR1 ABAT	1.00
GO:0031625	ubiquitin protein ligase binding	molecular_function	30/2285	250/18959	1	1	30	YWHAZ PARK2 TRIM37 PPARGC1A ASB4 UBE2O MAP1LC3A BAG5 SNCAIP MFN2 UCHL1 NGFR GABARAPL2 PACRG AURKA CUL3 SLC22A18 EIF4E2 UBE2U DNAJB2 DERL1 UBE2T PINK1 GGN USP2 PAX6 NLK HSPA1L BAG6 TCP1	1.00
GO:0002262	myeloid cell homeostasis	biological_process	18/2285	149/18959	8.892e-01	1	18	DYRK3 ALAS2 GFI1B HBB-B2 ANKRD54 KLF1 ANK1 TCEA1 GATA3 RHD DMTN SMAP1 SOX6 ETV2 P4HTM FECH TRIM10 ZFPM1	1.00
GO:0006475	internal protein amino acid acetylation	biological_process	18/2285	150/18959	1	1	18	TCF3 PIH1D1 BRPF3 CCDC101 EP400 GATA3 TAF9 ATG7 KAT8 APBB1 CHD5 SNCA MSL3L2 ATAT1 POLE3 SUPT3 BAG6 MEAF6	1.00
GO:0030510	regulation of BMP signaling pathway	biological_process	10/2285	83/18959	1	1	10	MSX1 TMPRSS6 GDF2 UBE2O HFE2 SKOR1 DAND5 SOSTDC1 ABL1 SULF1	1.00
GO:0015291	secondary active transmembrane transporter activity	molecular_function	28/2285	232/18959	9.114e-01	1	28	SLC12A8 SLC34A2 SLCO6D1 SLC4A8 SLC16A7 SLC13A5 SLC4A1 SLC13A4 SLC9C1 SLC26A8 SLC2A8 SLCO6C1 SLC22A18 SLC9B1 SLC4A9 SLC7A10 SLC22A21 SLC5A4B SLC10A6 SLC35A2 SLCO5A1 SLC8A2 SLC1A7 SLC9A9 SLC15A5 SLC38A3 SLC6A7 SLC47A2	1.00
GO:0044772	mitotic cell cycle phase transition	biological_process	36/2285	300/18959	1	1	36	AIF1 ABCB4 TCF3 CDKN3 CCNA2 POLE CUL3 CDC25A LARP7 STIL D7ERTD443E BRSK2 CTC1 MAD2L2 TEX14 CDKN2C FOXM1 USH1C KNTC1 GSG2 VPS4B SPDYA CDK1 MAD1L1 HSPA2 BUB1B PLK1 CDCA5 BIRC5 BCL2L1 PTPLA CENPE ZWILCH TOP2A NEK11 CCNB1	1.00
GO:0031667	response to nutrient levels	biological_process	35/2285	290/18959	9.195e-01	1	35	ANGPTL4 5330417C22RIK RNF152 EHMT2 ALB TBC1D14 GHRL RAB23 WIPI1 PDK2 NPFF NUPR1L PINK1 SLC25A25 SCD4 AGL SLC38A3 MTOR RHCG FEZ1 PEMT MAP1LC3A NBR1 GHRH DNAJC15 FBP1 GABARAPL2 FOXA3 ATG9A PYY RHD ATG7 SIRT2 RB1CC1 BNIP3L	1.00
GO:0030154	cell differentiation	biological_process	448/2285	3726/18959	1	1	448	ACSBG2 MYO18B ABCB4 REC8 PDILT GM14525 LECT1 SYCP3 GRIN3A SLC26A8 ROBO4 PLK4 SPATA9 GDF9 GATA3 GALNTL5 PLG FAM213A ACSL6 MAD2L2 MAEL P4HTM CATSPERD DDX20 STX2 ASAP1 HBB-B2 BMP15 APOA1 CAMP ANKRD54 ARL13B HEY1 RUNX1T1 IFT80 CCHCR1 UCHL1 YBX2 PRM1 TMEM190 SULF1 HILS1 DRC7 HSPA2 MESP1 HPX ATG7 TBATA CIB1 SOX6 AGTPBP1 DPY19L2 ETV2 BRDT GLI3 SPATA6 GFRA3 ZFP41 FOXK2 DDX25 THPO TCF3 GBA2 TTC26 CRHR1 MA…	1.00
GO:0044255	cellular lipid metabolic process	biological_process	97/2285	807/18959	1	1	97	ACSBG2 CHPT1 CHRM5 PIGF ADH7 ALDH8A1 PLA2G10 CYP2F2 PLA2G4D FGF2 ACOT7 FA2H PLA2G2C ELOVL2 MCAT ACSL6 ACAA1B BCO1 PPAPDC1A MTOR AGPAT1 THNSL2 APOA1 PEMT SMPD5 APOC3 CYP2A12 KDELC2 ATG7 LPCAT2B APOD CES1F HACL1 SYNJ1 APOH ACSF3 CYP2D9 OC90 FAM135B GBA2 PTPMT1 DGAT2 NKX2-1 LIAS CPT1C WDTC1 APOF SYNJ2 PTDSS2 PLA2G4F RDH11 LMF1 THEM4 PDK2 NR1H3 FITM1 HRASLS5 GNPAT PNLIPRP2 HRASLS SCD4 PLB1 PLD6 APOA2…	1.00
GO:0090278	negative regulation of peptide hormone secretion	biological_process	7/2285	58/18959	8.335e-01	1	7	PARK2 NDUFAF2 KCNJ11 NPFF OIT1 GHRL PDE1C	1.00
GO:0000166	nucleotide binding	molecular_function	258/2285	2135/18959	9.405e-01	1	258	ACSBG2 RAVER2 ABCB4 ARSA PDE6G SMC1B PLK4 KCNJ11 HIPK4 NTPCR ACSL6 NME6 DDX20 NLRC5 ASPDH ARL13B MAP3K10 KIF18B GM4922 CLPX CDK1 EPHA10 ARL13A ATP8B3 HSPA2 CDKL2 MYO1A MSH4 PGK2 ATP9A NEK11 DDX25 NLRP5 MAK DCC ADCY4 EPHA6 UBE2D2A SYNJ2 CDKL1 SIRT3 TTLL4 RAB23 PPRC1 LARP7 PRKAR1B BRSK2 SMOK2A TSSK2 NT5C3B SUCLA2 MIOX STK11 TTLL10 RBM4B PDE6H UHRF1 NTRK2 TESK2 NT5C1B R3HCC1 ABT1 RP2H TNNI3K IQCA SM…	1.00
GO:0042312	regulation of vasodilation	biological_process	6/2285	50/18959	1	1	6	PRKG1 KCNMB1 GJA5 SMTNL1 PLA2G6 CFTR	1.00
GO:0006694	steroid biosynthetic process	biological_process	17/2285	141/18959	8.925e-01	1	17	SCP2D1 SLC27A5 PPARGC1A APOA1 CMTM2A FGF15 AKR1C6 CPN1 HSD17B2 HRH1 CYP51 APOB PRKG1 CACNA1H CFTR DDX20 DHCR7	1.00
GO:0022891	substrate-specific transmembrane transporter activity	molecular_function	102/2285	847/18959	1	1	102	CHRM5 1700039E15RIK SLC34A2 SLC30A3 SLC16A7 PKD1L3 ATP1A4 TRPM6 CATSPER4 KCNIP4 HRH1 GRIN3A SLC26A8 SLC2A3 SLC22A18 SLC41A3 SLC4A9 KCNJ11 ATP6V1B1 SLC10A6 SLCO5A1 KCNE3 SLC9A9 CATSPER2 KCNMB1 ABCB9 SLC38A3 SLC6A7 CATSPER1 SLC18A3 RHCG DDA1 SLCO6D1 KCNK12 SLC22A14 TRPV2 SLC2A8 PKD2L1 GABRB2 HPX GJC1 SLC7A10 JPH3 ATP1B3 KCNU1 CHRNA4 OAZ3 KCNT1 AQP1 CFTR KCNE2 AQP11 KCNMB4 ATP2B2 SLC39A3 SLC38A5 SLC…	1.00
GO:0045732	positive regulation of protein catabolic process	biological_process	17/2285	141/18959	8.925e-01	1	17	PARK2 SGSM3 EGLN2 AURKA ASB9 RNF138RT1 ATG7 DNAJB2 NDUFA13 RNF138 PLK1 OAZ3 KCNE2 SIRT2 RNF19A BBS7 E330034G19RIK	1.00
GO:0043269	regulation of ion transport	biological_process	68/2285	568/18959	1	1	68	NKX2-5 HAP1 CATSPER4 KCNIP4 PLA2G10 ANK2 MMP9 KCNJ11 ACSL6 KCNE3 CATSPER2 KCNMB1 SLC38A3 CATSPER1 ITGB3 TRPV2 HSPA2 JPH3 ATP1B3 KCNU1 ATP8A2 CHRNA4 CEMIP CFTR HK1 KCNE2 KEL SPINK3 ATP2B2 CRHR1 BEST1 HTR6 MAPK8IP2 CASR TRH CASQ1 PRKG1 KCNH1 KCNK7 CACNA1G PINK1 KCNA7 KCNG4 PDZK1 KCNJ12 CACNB1 TMEM27 RANGRF GRIN3B KCNJ9 CATSPER3 CAR2 PPARGC1A STK39 RELN ACE NOS1AP GJA5 TEX101 ABAT CACNA1H FXYD2 SNCA…	0.99
GO:0042752	regulation of circadian rhythm	biological_process	12/2285	101/18959	1	1	12	PPARGC1A PRKG1 RBM4B NKX2-1 MTA1 SOX14 USP2 MAPK8 GHRH TOP2A ALB GHRL	0.99
GO:0001505	regulation of neurotransmitter levels	biological_process	18/2285	151/18959	1	1	18	NRXN1 PARK2 WNT7A SNCAIP HTR6 LIN7B PFN2 LIN7A NRXN3 CELF6 ABAT AGTPBP1 ICA1 SYNJ1 SNCA PEBP1 NTRK2 STX2	0.99
GO:0016791	phosphatase activity	molecular_function	31/2285	259/18959	1	1	31	PTPDC1 PTPMT1 CDKN3 PGAM2 DUSP15 DUSP13 PHOSPHO1 SYNJ2 PTPRA PPP1CC CDC25A PPM1J NTPCR PHOSPHO2 PPAPDC1A APTX PGP NT5C3 NT5C3B DUSP21 PRG2 PPEF1 LPIN2 RNGTT PPP3R2 PP2D1 G6PC3 NT5M SYNJ1 NT5C1B PPAP2A	0.99
GO:0006887	exocytosis	biological_process	34/2285	284/18959	1	1	34	NRXN1 EXOC3L EQTN CRHR1 FGG HAP1 TNP2 RAB11FIP5 DMTN CACNA1G SPESP1 BRSK2 TMEM27 PLB1 STX2 CDK16 FGB YWHAZ PEX5L PLCD4 PKDREJ LIN7B PFN2 PCSK4 LIN7A CACNA1H ACR SYNJ1 CFTR SNCA EXPH5 SPINK2 SPINK3 PLA2G6	0.99
GO:0051641	cellular localization	biological_process	294/2285	2462/18959	1	1	294	NRXN1 NDUFAF2 EXOC3L TSPAN33 DPH3 RAB11FIP5 IPO4 NNAT NUSAP1 SUN3 GDF9 GATA3 KCNJ11 KPNA2 STX2 APOA1 CAMP IFT122 ANKRD54 AP2A1 IFT80 CCHCR1 UCHL1 CDK1 ATG9A MYO1A ATG7 CIB1 GLI3 ATP9A NUPL1 COG6 DDX25 NLRP5 DYNLL1 MIP TTC26 PLEKHA8 CRHR1 FGG SUN5 HTR6 ALB SYNJ2 SIRT3 OXCT2A XPO4 RAB23 OIT1 TULP2 BRSK2 SLC8A2 TMEM27 CKLF AP1M1 LMAN2 LIN7B INHA STK11 GJA5 CNTF MLC1 CDCA5 EXPH5 NTRK2 CCNB1 BNIP3L RP…	0.99
GO:0003012	muscle system process	biological_process	37/2285	311/18959	1	1	37	TNNI3K NKX2-5 AIF1 TMOD1 ALDOA PGAM2 KLK1B1 CHRNE GLRX3 ANK2 TNNI3 MYL4 GTF2IRD1 ADRA2B CASQ1 PRKG1 CACNA1G P2RX2 MYL6B TNNC2 MTOR MYOM2 MLIP ADRA1A GJA5 SULF1 TMOD4 MYL2 PPP1R13L ATP8A2 ABAT OXTR MYL3 ARC KCNE2 DSG2 PLA2G6	0.99
GO:0015672	monovalent inorganic cation transport	biological_process	52/2285	434/18959	1	1	52	KCNMB4 NKX2-5 SLC5A9 SLC34A2 SLC13A5 ATP1A4 SLC13A4 CATSPER4 KCNIP4 ANK2 ANK1 COX8C KCNJ11 PRKG1 KCNH1 KCNK7 KCNA7 KCNG4 ATP6V1B1 SLC10A6 KCNJ12 SLC8A2 KCNE3 SLC9A9 KCNMB1 RANGRF KCNJ9 SLC38A3 CATSPER3 SLC18A3 RHCG STK39 SLC12A8 ATP6V1E2 SLC4A8 VPS4B KCNK12 SLC9C1 KCNK2 GJA5 PKD2L1 RHD ATP1B3 KCNU1 SLC5A4B FXYD2 KCNT1 AQP1 KCNE2 COX7B2 KEL NKAIN1	0.99
GO:0006695	cholesterol biosynthetic process	biological_process	5/2285	42/18959	1	1	5	APOB CYP51 APOA1 DHCR7 CFTR	0.99
GO:0072676	lymphocyte migration	biological_process	8/2285	67/18959	1	1	8	ARTN GATA3 AIF1 SPNS2 ITGB3 APOD TMEM102 CKLF	0.99
GO:0044262	cellular carbohydrate metabolic process	biological_process	34/2285	284/18959	1	1	34	GK2 PARK2 PFKM PHKG2 DGAT2 ALDOA PGAM2 SORD SYNJ2 FGL1 GAPDHS PHLDA2 PPP1R1A PDK2 PRKG1 MPI AGL ENO1 ENO4 PCDH12 MTOR PPARGC1A PPP3R2 MIOX STK11 GYKL1 MAS1 ISYNA1 PGK2 HK1 SYNJ1 DAK SNCA HKDC1	0.99
GO:0017145	stem cell division	biological_process	5/2285	42/18959	1	1	5	DCT WNT7A TEAD3 ASPM CUL3	0.99
GO:0018024	histone-lysine N-methyltransferase activity	molecular_function	5/2285	42/18959	1	1	5	EHMT2 WDR82 DYDC2 SETD3 DYDC1	0.99
GO:0050803	regulation of synapse structure or activity	biological_process	14/2285	117/18959	1	1	14	NRXN1 NRXN3 CDC20 RELN WNT7A NEURL1A CLSTN3 LRRC24 OXTR ARHGEF15 IGSF9 NTRK2 LRRTM3 GHRL	0.99
GO:0030425	dendrite	cellular_component	63/2285	529/18959	1	1	63	GRM1 HAP1 MAPK8 KCNIP4 ADCY10 GLRX3 SEZ6 APBA1 NPFF ADRBK2 ADCY2 MYO5B KCNE3 ASAP1 PLXDC1 MTOR RGS12 IGSF9 CAPZB SLC7A10 CIB1 APBB1 APOD CHRNA4 ICA1 ARHGEF15 AQP11 BPTF ATP2B2 CRHR1 IFT57 ADCY4 CPT1C DLGAP3 HTR6 JPH4 HRG ELFN1 PPP1CC KCNH1 CACNA1G P2RX2 KCNJ12 SLC8A2 FBXO2 GLRX2 RIN1 FXR1 FEZ1 CDKL5 CAMK2N1 PPARGC1A DRP2 RELN PEX5L AGTR1A ATCAY MAPK8IP1 NEURL1A CACNA1H GLRX5 NTRK2 AZI2	0.99
GO:0051893	regulation of focal adhesion assembly	biological_process	5/2285	42/18959	1	1	5	ITGB1BP1 DMTN APOD WDPCP FMN1	0.99
GO:0019887	protein kinase regulator activity	molecular_function	20/2285	167/18959	1	1	20	TEX24 CAMK2N1 CCNK MAK ANKRD54 AHSG LTF CSNK2B GHRL HRG TSACC STK11 MAPK8IP2 PRKAR1B CIB1 SOCS7 SOCS2 CAMK2N2 CDKN2C LRRTM3	0.99
GO:0000079	regulation of cyclin-dependent protein serine/threonine kinase activity	biological_process	8/2285	67/18959	1	1	8	HSPA2 TEX24 CCNK STIL PLK1 SPDYA CCNA2 CDKN2C	0.99
GO:0005518	collagen binding	molecular_function	7/2285	59/18959	1	1	7	GP6 ITGA11 COMP CHADL MRC2 VWF VTN	0.98
GO:0031965	nuclear membrane	cellular_component	23/2285	195/18959	1	1	23	NRXN1 UNC50 MIP IPO13 CEP131 PLCD4 IPO4 NOS1AP NUP153 TMEM43 AI464131 KCNH1 DPY19L2 TMEM97 NUP35 P2RX2 AQP1 SNCA DPY19L1 CCDC155 RB1CC1 HN1 DHCR7	0.98
GO:0002042	cell migration involved in sprouting angiogenesis	biological_process	4/2285	34/18959	1	1	4	ITGB1BP1 CIB1 FGF2 SLIT2	0.98
GO:0006468	protein phosphorylation	biological_process	171/2285	1451/18959	1	1	171	PHKG2 GRM1 AHSG TRPM6 TESK1 CCNA2 PDE6G STAT4 GHRL FGF2 PLK4 CAMKV GDF9 MARK1 HIPK4 ADRBK2 PAX6 MAD2L2 BMP15 CAMK1G HUNK APOA1 ANKRD54 MAP3K10 GM4922 UCHL1 CDK1 EPHA10 PFN2 HSPA2 HPX CDKL2 BUB1B CIB1 MAS1 PLK1 CEMIP EPHA8 TYRO3 CTSG NLK RB1CC1 NEK11 STK33 DYRK3 THPO PARK2 TEX24 NEK4 MAK EPHA6 BAG1 CSNK2B CDKL1 4933411G11RIK PPP1R1A MAPK8IP2 EPHA1 ADRA2B ROPN1L PRKAR1B NPR1 BRSK2 ECT2 VTN LRRTM3 S…	0.98
GO:0070972	protein localization to endoplasmic reticulum	biological_process	4/2285	34/18959	1	1	4	BCAP29 FBP1 SRP19 ANK2	0.98
GO:0045727	positive regulation of translation	biological_process	9/2285	76/18959	1	1	9	MTOR RMND1 BOLL NSUN4 PINK1 RBP4 UQCC2 TARBP2 UPF3A	0.98
GO:0042562	hormone binding	molecular_function	9/2285	76/18959	1	1	9	CDH13 NPR2 NPR1 CRHR1 MAS1 OXTR AMHR2 RXFP2 AGTR1A	0.98
GO:0010564	regulation of cell cycle process	biological_process	56/2285	475/18959	1	1	56	VPS4A SDCCAG3 RNF112 AIF1 TCF3 CENPV RECQL4 CCNA2 AURKA NUSAP1 PLK4 CUL3 ESPL1 SGOL2A LARP7 STIL CDK5RAP2 NUPR1L D7ERTD443E CTC1 MAD2L2 ECT2 TEX14 NME6 CCNF FOXM1 AURKC KNTC1 CCNK TRIM37 CDC20 ZNHIT1 GIT1 GSG2 CEP131 VPS4B CDK1 MAD1L1 NPM2 MAP10 MSX1 BUB1B FGF8 CCP110 PLK1 BIRC5 CDCA5 BCL2L1 PTPLA CENPE ZWILCH PEBP1 TOP2A SIRT2 NEK11 CCNB1	0.98
GO:0031099	regeneration	biological_process	12/2285	102/18959	1	1	12	APOA2 GJD4 CNTF WNT7A APOA1 PLG ACE APOH FBP1 GFER CDK1 VTN	0.98
GO:0051287	NAD binding	molecular_function	7/2285	59/18959	1	1	7	ADH7 SORD ADH4 4933405O20RIK SIRT2 GAPDHS SIRT3	0.98
GO:0016407	acetyltransferase activity	molecular_function	14/2285	119/18959	1	1	14	CML2 NAT6 ESCO2 TAF9 LPCAT2B HRASLS5 KAT8 GNPAT HRASLS CRAT SATL1 ATAT1 SUPT3 CDYL	0.98
GO:0043197	dendritic spine	cellular_component	16/2285	136/18959	1	1	16	FXR1 GRM1 DLGAP3 CAPZB PPP1CC APBA1 SEZ6 APBB1 NEURL1A ADRBK2 P2RX2 SLC8A2 MYO5B NTRK2 FBXO2 ASAP1	0.98
GO:0009060	aerobic respiration	biological_process	6/2285	51/18959	1	1	6	SUCLA2 4933405O20RIK MDH1B OGDHL SIRT3 MTFR1L	0.98
GO:0003714	transcription corepressor activity	molecular_function	19/2285	161/18959	1	1	19	SSXB9 TLE1 CMTM2A SKOR1 MAP3K10 RUNX1T1 HEYL HR SSXB2 SSX9 HIPK1 HIF3A MTA1 SSXB1 SSXB5 CDYL GM14459 SSXB10 ZFPM1	0.98
GO:0016591	DNA-directed RNA polymerase II, holoenzyme	cellular_component	11/2285	93/18959	1	1	11	GTF2E2 TBPL1 GTF2A1L TAF9 TAF9B POLR2I RBP4 TAF6 4933416C03RIK SUPT3 INTS6	0.98
GO:0006259	DNA metabolic process	biological_process	108/2285	918/18959	1	1	108	CENPP ZSWIM7 GDF2 REC8 HIST1H2BA ISG20 POLN MAPK8 RECQL4 GFER SYCP3 IPO4 LRWD1 KIF22 EHMT2 NUSAP1 RNF169 POLE GATA3 UBE2T DSCC1 ALKBH3 CTC1 HIST1H3C MAD2L2 CCDC155 MAEL SMARCAL1 KDM4D TDRD12 MTOR POLL RAD51AP1 NEK2 POLB WDR48 MUM1 CNTD1 CDK1 RECQL MAP2K7 PRM1 USP1 PAM16 SYCE3 HILS1 M1AP DNASE1 ESCO2 MSH4 MAS1 APBB1 CHRNA4 EID3 HIST1H4A NEIL3 TSSK6 ASZ1 PSME4 TEX15 TCF3 CHTF18 REC114 FOXL2 SPO11 T…	0.98
GO:0044297	cell body	cellular_component	78/2285	658/18959	1	1	78	NRXN1 GRM1 MAPK8 KCNIP4 ZP3R GRIN3A ADCY10 ACOT7 KCNJ11 SEZ6 ADAM21 SYT5 ZPBP NPFF PDE1C MYO5B KCNE3 HSPA1L PLXDC1 MTOR RGS12 EFHC1 UCHL1 TRPV2 CAPZB MYO1A CIB1 APBB1 APOD CHRNA4 AQP1 ZPBP2 PEBP1 PARD6A TCP1 BPTF AIF1 ATP2B2 CRHR1 DLGAP3 NGFR AURKA HRG MAPK8IP2 CASR KCNH1 CACNA1G PINK1 P2RX2 KISS1 KCNJ12 SLC8A2 GFRA1 GRIN3B GLRX2 RIN1 CAMK2N1 PPARGC1A RELN SLC4A8 FKBP4 GHRH KCNK2 PACRG INHA TRHR2…	0.98
GO:0090288	negative regulation of cellular response to growth factor stimulus	biological_process	10/2285	85/18959	1	1	10	GATA3 NKX2-1 SKOR1 LECT1 FAM89B DAND5 NGFR SULF1 SLIT2 FBN2	0.98
GO:0009408	response to heat	biological_process	9/2285	76/18959	1	1	9	CRNN CASQ1 RBP4 MAPK8 HSPB7 9830147E19RIK TRPV2 MAP2K7 CETN1	0.98
GO:0030170	pyridoxal phosphate binding	molecular_function	6/2285	51/18959	1	1	6	ALAS2 THNSL2 ALB ABAT PDXDC1 GOT1L1	0.98
GO:0051656	establishment of organelle localization	biological_process	30/2285	255/18959	1	1	30	YWHAZ VPS4A CDCA8 FEZ1 CDH3 HAP1 SPAG5 VPS4B KIF22 MAD1L1 NUSAP1 PFN2 LIN7A CUL3 WIPI1 DCTN2 SYT5 BIRC5 CDCA5 CENPE SYNJ1 DYNC1I1 SNCA PAX6 CCDC155 1700009N14RIK AHI1 RASL2-9 CCNB1 STX2	0.98
GO:0042805	actinin binding	molecular_function	4/2285	34/18959	1	1	4	MYPN XIRP2 ALMS1 PKD2L1	0.98
GO:0086001	cardiac muscle cell action potential	biological_process	4/2285	34/18959	1	1	4	KCNE2 DSG2 ANK2 GJA5	0.98
GO:0044291	cell-cell contact zone	cellular_component	8/2285	68/18959	1	1	8	KCNJ11 PGM5 CAMP CAPZB DSG2 ANK2 RANGRF GJA5	0.98
GO:0014909	smooth muscle cell migration	biological_process	8/2285	68/18959	1	1	8	AIF1 PPARGC1A PRKG1 ITGB3 RAPGEF3 ACE VTN SLIT2	0.98
GO:0090317	negative regulation of intracellular protein transport	biological_process	9/2285	76/18959	1	1	9	RAB23 MTOR ITGB1BP1 UACA DMTN TBX1 APOD FAM89B SUFU	0.98
GO:0022408	negative regulation of cell-cell adhesion	biological_process	6/2285	51/18959	1	1	6	MAD2L2 ABL1 PRKG1 APOA1 ABAT MUC4	0.98
GO:0097300	programmed necrotic cell death	biological_process	4/2285	34/18959	1	1	4	MLKL MAPK8 SIRT2 YBX3	0.98
GO:0032374	regulation of cholesterol transport	biological_process	4/2285	34/18959	1	1	4	APOA2 NR1H3 PLA2G10 APOA1	0.98
GO:0033043	regulation of organelle organization	biological_process	104/2285	883/18959	1	1	104	SERPINF2 TMOD1 5330417C22RIK TLK2 HAP1 MAPK8 RECQL4 EHMT2 VASP NUSAP1 ANK1 PLK4 ESPL1 MMP9 GATA3 SPTA1 MAD2L2 ARHGEF5 KDM4D MNS1 NME6 SLIT2 MTOR KANK3 CDC20 APOA1 ITGB3 NEK2 IFT140 TMEM102 SPAG5 PDCD5 CAPZB PFN2 MAP2K7 TMOD4 KCTD17 MSX1 ATG7 BUB1B CIB1 PLK1 BIRC5 BCL2L1 IFT46 CENPE ARHGEF15 PEBP1 BMF PARK2 GFI1B RMND1 CENPV DMRTC2 AURKA TBC1D14 CUL3 FMN1 TTBK1 EPHA1 ITGB1BP1 SGOL2A DMTN ALMS1 CCD…	0.98
GO:0010092	specification of organ identity	biological_process	4/2285	34/18959	1	1	4	MESP1 FGF8 FGF2 GLI3	0.98
GO:0017137	Rab GTPase binding	molecular_function	11/2285	93/18959	1	1	11	PDE6D SGSM3 GAS8 PEX5L ODF2 RPH3A RAB11FIP5 MYO5B EXPH5 PIFO NGFR	0.98
GO:0003697	single-stranded DNA binding	molecular_function	9/2285	77/18959	1	1	9	SSBP2 RAD51AP1 NUP35 NEIL3 RBP4 CTC1 MCM10 YBX3 TDP1	0.97
GO:0007417	central nervous system development	biological_process	86/2285	733/18959	1	1	86	AK8 ABCB6 ROGDI HAP1 NNAT SUFU FGF2 FA2H TTC21B SEZ6 STIL NME5 PAX6 ATAT1 EPOR SLIT2 MTOR NKX6-2 HSPG2 TAL2 IFT122 ARL13B STK36 EFHC1 DCLK1 ARMC4 ZIC5 MSX1 ATG7 SOX6 SOCS7 AGTPBP1 AK7 RFX4 TYRO3 GLI3 DPCD BPTF TFAP2C GBA2 ATP2B2 WNT7A NKX2-1 TBX19 NGFR HTR6 CDON HRG PTPRA HESX1 TTBK1 RAB23 DCT FOXN4 GBX2 PRKG1 FAIM2 GNPAT ASPM AHI1 VTN BAG6 IFT172 S100A9 DRP2 RELN HYDIN ALDH1A2 GHRH GSX1 DYNC2H1 …	0.97
GO:0006979	response to oxidative stress	biological_process	36/2285	308/18959	1	1	36	PARK2 NME8 UACA LIAS MPO MAPK8 NGFR MMP9 GPX4 PDK2 NME5 PINK1 UPK3BL MSRB3 ECT2 GLRX2 STX2 APTX PPARGC1A HMOX2 TXNDC2 BAG5 OSER1 DDIAS ATG7 FGF8 APOD CHRNA4 MTF1 AQP1 SNCA RAD52 TXNDC8 ARC ABL1 SIRT2	0.97
GO:0033613	activating transcription factor binding	molecular_function	7/2285	60/18959	1	1	7	KLF1 MAD2L2 TAF9 ATOH8 HAND2 ZFPM1 SETD3	0.97
GO:0019216	regulation of lipid metabolic process	biological_process	33/2285	281/18959	1	1	33	CHRM5 ANGPTL4 DGAT2 FGF15 WDTC1 HRH1 FGF2 LMF1 PDK2 PRKG1 NR1H3 ACSL6 RBL2 BSCL2 DDX20 DHCR7 APOA2 MTOR PPARGC1A APOA1 CMTM2A AADAC APOC3 DNAJC15 AGTR1A STK11 APOB ATG7 APOD EPHA8 APOH SNCA PLA2G6	0.97
GO:0008542	visual learning	biological_process	7/2285	60/18959	1	1	7	MTOR MEIS2 ADAM2 HRH1 CRHR1 APBB1 GHRL	0.97
GO:0008080	N-acetyltransferase activity	molecular_function	12/2285	103/18959	1	1	12	CML2 NAT6 ESCO2 TAF9 LPCAT2B HRASLS5 KAT8 HRASLS SATL1 ATAT1 SUPT3 CDYL	0.97
GO:0003677	DNA binding	molecular_function	227/2285	1950/18959	1	1	227	CHRAC1 HIST1H2BA THAP4 SYCP3 ZFY2 LRWD1 PCBP3 NUSAP1 STAT4 TEAD3 SMC1B GM5132 POLE MBD3L1 GATA3 ZSCAN10 TNP1 PHTF1 PBX4 1700012L04RIK RBL2 OTUD7A TAF6 PAX6 RCOR3 MAEL DDX20 NLRC5 ZFP37 SOHLH1 POLB HEY1 RUNX1T1 POLDIP2 YBX2 PRM1 HILS1 MIS18BP1 MSX1 MESP1 ZFP39 MSH4 SOX6 RFX4 ETV2 NUP35 GLI3 NKX2-6 DNAJB6 HOXC9 ZFP41 GM14482 FOXK2 TFAP2C CSRNP1 GTF2E2 TCF3 FOXL2 NKX2-1 IFT57 TBX19 DMRTC2 DLX4 ALB F…	0.97
GO:0006629	lipid metabolic process	biological_process	133/2285	1134/18959	1	1	133	ACSBG2 CHPT1 HRH1 CYP2F2 PLA2G4D FGF2 ACOT7 OSBPL10 ACSL6 RBL2 BSCL2 BCO1 DDX20 SCP2D1 APOA1 SMPD5 APOC3 CYP2A12 AKR1C6 KDELC2 DNAJC15 HSD17B2 ATG7 LPCAT2B CES1F EPHA8 CLPS OC90 GBA2 PTPMT1 NKX2-1 CPT1C WDTC1 CYP46A1 GDPD2 SYNJ2 PLA2G4F RDH11 FITM1 ALMS1 HRASLS5 GNPAT HRASLS GDE1 LIPF DHCR7 APOA2 SLC27A5 SPNS2 AGPAT6 CPN1 ALDH1A2 HPGDS GPAT2 CPT1B CREM AGPAT3 STK11 SGMS1 GYKL1 ISYNA1 AGPAT2 PTPLA…	0.97
GO:0015267	channel activity	molecular_function	50/2285	428/18959	1	1	50	KCNMB4 CHRM5 PKD1L3 TRPM6 TMEM63C BEST1 CHRNE CATSPER4 KCNIP4 GRIN3A SLC26A8 KCNJ11 PKD2L2 KCNH1 KCNK7 CACNA1G KCNA7 KCNG4 P2RX2 KCNJ12 KCNE3 CACNB1 CATSPER2 KCNMB1 KCNJ9 GRIN3B CATSPER3 CATSPER1 PEX5L KCNK12 TRPV2 PKDREJ KCNK2 GJA5 PKD2L1 GABRB2 GJC1 MLC1 JPH3 KCNU1 CHRNA4 CACNA1H FXYD2 KCNT1 AQP1 CFTR TOMM20L CACNG4 KCNE2 AQP11	0.97
GO:0045665	negative regulation of neuron differentiation	biological_process	9/2285	77/18959	1	1	9	CNTF MIB1 APBB1 ASPM DIXDC1 GLI3 HEY1 PAX6 FOXG1	0.97
GO:0098609	cell-cell adhesion	biological_process	16/2285	137/18959	1	1	16	PCDHGA12 AMICA1 CDH13 MCAM CDH3 CDH23 CDH6 CDH24 IGSF9 SELE CRTAM PVRL3 CLSTN3 DCHS1 DSG2 PCDH12	0.97
GO:0031248	protein acetyltransferase complex	cellular_component	11/2285	94/18959	1	1	11	TAF9 KAT8 TAF9B TAF6 MSL3L2 POLE3 SUPT3 BRPF3 CCDC101 EP400 MEAF6	0.97
GO:0072359	circulatory system development	biological_process	114/2285	971/18959	1	1	114	SERPINF2 SPINT1 MYO18B NKX2-5 GDF2 ANGPTL4 DNAIC1 FGF15 LECT1 ROBO4 SUFU FGF2 NOTCH4 MMP9 GATA3 STIL NRXN3 PLG PAX6 XIRP2 CCDC39 SCG2 EPOR SLIT2 ZFPM1 PLXDC1 MTOR HSPG2 ITGB3 OVOL2 WDPCP IFT122 IFT140 ARL13B HEY1 COL4A2 ARMC4 CCDC40 B9D1 CDK1 HAND2 SULF1 MYL2 MSX1 MESP1 PPP1R13L ATG7 CIB1 SOX6 ETV2 DCHS1 AQP1 GLI3 APOH DAND5 NKX2-6 ARHGEF15 NFE2 RB1CC1 DSG2 COL2A1 MCAM FOXN1 ASB4 WNT7A MAK IFT57 …	0.97
GO:0012505	endomembrane system	cellular_component	379/2285	3235/18959	1	1	379	NRXN1 CRELD2 ART1 EXOC3L 5330417C22RIK PDILT RAB11FIP5 CCNA2 IPO4 ARSA CYP2F2 CHIL3 SUN3 CCDC110 CES1C GALNTL5 METTL22 KCNJ11 KPNA2 ACSL6 TMEM247 P4HTM AGL STX2 SERPINA1B TEKT3 GLT8D1 HMOX2 MAP1LC3A CAMP AP2A1 KDELC2 UCHL1 B3GALNT1 ATG9A TMEM190 SULF1 ZNRF2 ATP8B3 KCTD17 HPX JPH3 CIB1 DPY19L2 ATP9A NUPL1 IZUMO1 COG6 COL26A1 MIP GBA2 PLEKHA8 CRHR1 POMGNT1 FGG AATF CPT1C SUN5 CYP46A1 ALB GCNT7 RDH1…	0.97
GO:0010595	positive regulation of endothelial cell migration	biological_process	7/2285	60/18959	1	1	7	ITGB1BP1 GATA3 WNT7A CIB1 ATOH8 ITGB3 FGF2	0.97
GO:0000724	double-strand break repair via homologous recombination	biological_process	9/2285	77/18959	1	1	9	TEX15 ZSWIM7 REC8 RAD51AP1 WDR48 RAD52 CCDC155 KDM4D FIGN	0.97
GO:0008514	organic anion transmembrane transporter activity	molecular_function	21/2285	179/18959	1	1	21	1700039E15RIK SLCO6D1 SLC38A5 SLC16A7 SLC13A5 SLC4A1 MPC2 SLC26A8 SLCO6C1 SLC22A18 SLC7A10 SLC22A21 ABCC3 SLC22A16 SLC10A6 SLC35A2 CFTR SLCO5A1 SLC1A7 SLC38A3 SLC6A7	0.97
GO:0030163	protein catabolic process	biological_process	81/2285	692/18959	1	1	81	RNF126 SIAH1B USP50 TLK2 PBK UBD SUFU UBE3B AMBP SUMO3 PSMA6 KLHL32 RNF138 PLG RNF181 OTUD7A MAD2L2 GM15800 E330034G19RIK USP42 CDC20 SGSM3 BAG5 CLPX UCHL1 CPVL USP1 SERPINB1B KCTD17 NGLY1 ATG7 NDUFA13 PLK1 OAZ3 USP2 KCNE2 PSME4 PARK2 VPS4A FBXO39 PSMC3 HERPUD1 FBXW5 SPATA18 DNAJB9 AURKA FBXL19 HRG CUL3 UBE2U RNF138RT1 DNAJB2 DERL1 PSMA8 MTA1 1700016K19RIK UBXN11 FBXO2 RNF19A BAG6 CCNF 9530002B09…	0.97
GO:0007219	Notch signaling pathway	biological_process	19/2285	162/18959	1	1	19	CNTN6 MIB1 MIB2 OVOL2 TSPAN33 HEY1 PGAM2 CDH6 HEYL NOTCH4 TSPAN10 SYNJ2BP IFT74 ITGB1BP1 MESP1 NEURL1A ETV2 NEURL1B IFT172	0.97
GO:0002792	negative regulation of peptide secretion	biological_process	7/2285	60/18959	1	1	7	PARK2 NDUFAF2 KCNJ11 NPFF OIT1 GHRL PDE1C	0.97
GO:0034622	cellular macromolecular complex assembly	biological_process	89/2285	763/18959	1	1	89	CENPP DNAIC1 TMOD1 HIST1H2BA CENPN MAPK8 IPO4 VASP DNAJC28 CATIP TXNL4B SPTA1 F2 HIST1H3C ATAT1 CCDC39 DDX20 SLIT2 FGB MTOR LRRC6 ARMC4 CCDC40 RPL10L CAPZB PFN2 TMOD4 HILS1 NUP153 1110017D15RIK HIST1H4A SYNJ1 ZMYND10 TARBP2 PARK2 NLRP5 LSM2 AIF1 PSMC3 MIP FGG CENPV RBP4 MTAP7D3 HRG ITGB3BP RPL6 FMN1 1700024P04RIK CCDC114 UQCC3 DMTN CASQ1 DNAAF1 CCDC151 4933416C03RIK TMEM27 VTN NDUFAF3 TEKT2 DRC1 …	0.97
GO:0072358	cardiovascular system development	biological_process	114/2285	971/18959	1	1	114	SERPINF2 SPINT1 MYO18B NKX2-5 GDF2 ANGPTL4 DNAIC1 FGF15 LECT1 ROBO4 SUFU FGF2 NOTCH4 MMP9 GATA3 NRXN3 STIL PLG PAX6 XIRP2 CCDC39 SCG2 EPOR SLIT2 ZFPM1 PLXDC1 MTOR HSPG2 ITGB3 OVOL2 WDPCP IFT122 IFT140 ARL13B HEY1 COL4A2 ARMC4 CCDC40 B9D1 CDK1 HAND2 SULF1 MYL2 MSX1 MESP1 PPP1R13L ATG7 CIB1 SOX6 ETV2 DCHS1 AQP1 GLI3 APOH DAND5 NKX2-6 ARHGEF15 NFE2 RB1CC1 DSG2 COL2A1 MCAM FOXN1 ASB4 WNT7A MAK IFT57 …	0.97
GO:0050840	extracellular matrix binding	molecular_function	6/2285	52/18959	1	1	6	ADAMTS15 ITGA2B VTN ITGB3 SLIT2 ZAN	0.96
GO:0070265	necrotic cell death	biological_process	5/2285	43/18959	1	1	5	MLKL ARC MAPK8 SIRT2 YBX3	0.96
GO:0046068	cGMP metabolic process	biological_process	6/2285	52/18959	1	1	6	NPR2 ATP2B2 NPR1 PDE1C GUCY2D AQP1	0.96
GO:0045446	endothelial cell differentiation	biological_process	9/2285	78/18959	1	1	9	MESP1 GDF2 WNT7A ATOH8 ETV2 LECT1 RAPGEF3 HEY1 NOTCH4	0.96
GO:0042491	auditory receptor cell differentiation	biological_process	5/2285	43/18959	1	1	5	USH1C ATP2B2 CDH23 WDPCP HEY1	0.96
GO:0030042	actin filament depolymerization	biological_process	6/2285	52/18959	1	1	6	CAPZA3 DMTN CAPZB TMOD1 TMOD4 SPTA1	0.96
GO:0045834	positive regulation of lipid metabolic process	biological_process	15/2285	129/18959	1	1	15	APOA2 MTOR PPARGC1A ANGPTL4 APOA1 DGAT2 AADAC APOC3 AGTR1A FGF2 NR1H3 EPHA8 ACSL6 APOH PLA2G6	0.96
GO:0006754	ATP biosynthetic process	biological_process	5/2285	43/18959	1	1	5	PARK2 UQCC3 PPARGC1A ALDOA LDHC	0.96
GO:0044309	neuron spine	cellular_component	16/2285	139/18959	1	1	16	FXR1 GRM1 DLGAP3 CAPZB PPP1CC APBA1 SEZ6 APBB1 NEURL1A ADRBK2 P2RX2 SLC8A2 MYO5B NTRK2 FBXO2 ASAP1	0.96
GO:0007275	multicellular organism development	biological_process	544/2285	4686/18959	1	1	544	NRXN1 MYO18B PDILT GRIN3A SLC26A8 ROBO4 PLK4 ACSL6 XIRP2 MAEL CATSPERD STX2 ASAP1 HBB-B2 BMP15 LRRC6 APOA1 ARL13B IFT80 CCHCR1 HSD17B2 TMEM190 HILS1 MESP1 HPX ATG7 CIB1 AGTPBP1 SPATA6 CSRNP1 UMODL1 COMP TTC26 TBX19 KLK1B1 HTR6 CSNK2B NXN HEATR9 RAB23 ADRA2B MUG1 CRIP2 RADIL DHCR7 FXR1 MIB1 TSSK2 AGPAT6 MADCAM1 SLC4A8 CHADL GINS1 INHA STK11 GJA5 ZFP541 CNTF CAMSAP1 CEBPE EXPH5 NTRK2 IFITM5 SPATA19…	0.96
GO:0016573	histone acetylation	biological_process	16/2285	139/18959	1	1	16	TCF3 PIH1D1 BRPF3 CCDC101 EP400 GATA3 TAF9 ATG7 KAT8 APBB1 CHD5 SNCA MSL3L2 POLE3 SUPT3 MEAF6	0.96
GO:0032991	macromolecular complex	cellular_component	550/2285	4735/18959	1	1	550	NRXN1 ZSWIM7 MYO18B GRM1 DCAF12 KLK1B5 KLK1B21 SYCP3 PCBP3 GRIN3A NUSAP1 SMC1B TEKT1 KLHL32 MAEL CATSPERD ENO4 STX2 TPGS2 HBB-B2 APOA1 MAP1LC3A IFT80 RPL10L HILS1 HPX MYO1A JPH3 PEX11G NUPL1 MSL3L2 KCTD16 PEX11B KCNMB4 GTF2E2 DYNLL1 TEX24 TTC26 PGM5 WDR82 KLK1B1 SYNJ2 CSNK2B TTLL4 XPO4 LARP7 COX8C ENKD1 CCDC113 FAM186B KCNG4 PPP4R4 IFLTD1 SLC8A2 POC1B SUPT3 RNF19A RADIL FXR1 MCM10 GINS1 INHA STK1…	0.96
GO:0042593	glucose homeostasis	biological_process	25/2285	217/18959	1	1	25	NRXN1 PARK2 PFKM NDUFAF2 APOC3 PIH1D1 RAB11FIP5 NGFR MPC2 FOXA3 OXCT2A STK11 PDK2 ATG7 ALMS1 BIRC5 BRSK2 CYB5R4 CFTR HK1 PAX6 TMEM27 CDK16 HKDC1 PLA2G6	0.96
GO:0048870	cell motility	biological_process	143/2285	1238/18959	1	1	143	DNAIC1 PDILT HIST1H2BA ATP1A4 HRH1 SLC26A8 ROBO4 SPEM1 SELE FGF2 PHLDA2 GATA3 MARK1 PLG PAX6 CCDC39 CATSPER2 CATSPERD RSPH9 ENO4 TEKT3 LRRC6 APOA1 WDPCP LURAP1 ARL13B EFHC1 CCDC40 PRSS37 PFN2 SULF1 MESP1 HPX SAA1 CIB1 CEMIP EPHA8 PGK2 TYRO3 GLI3 GFRA3 CCDC23 ARHGEF39 WNT7A NKX2-1 CENPV HTR6 CSNK2B LDHC EPHA1 ROPN1L GBX2 KISS1 VTN CKLF GFRA1 SMCP S100A9 AMICA1 NSUN7 CFAP46 SPNS2 ATOH8 MADCAM1 FGF8…	0.96
GO:0045471	response to ethanol	biological_process	6/2285	52/18959	1	1	6	ADH7 CDK1 KCNMB1 GRIN3A CRHR1 ABAT	0.96
GO:0009790	embryo development	biological_process	123/2285	1066/18959	1	1	123	MYO18B OAS1D VASP SUFU FGF2 PLK4 PHLDA2 GATA3 PLG PAX6 CCDC39 SERPINA1B USH1C APOA1 WDPCP IFT122 ARL13B HEY1 ARFRP1 CCDC40 HSD17B2 SULF1 MSX1 MESP1 SOX6 ETV2 GLI3 NKX2-6 DNAJB6 HOXC9 TFAP2C NLRP5 TCF3 WNT7A FOXL2 AATF TDRD5 IFT57 SLC39A3 WDTC1 HESX1 RAB23 GBX2 AHI1 VTN MIB1 CDH23 TET1 JUNB ATOH8 SLC4A8 ALDH1A2 GINS1 GJA5 HIPK1 EIF4E2 FGF8 TOP2A IFITM5 CCNB1 SPINT1 NKX2-5 SLC34A2 ESRRB MFN2 NOTCH4…	0.96
GO:0005543	phospholipid binding	molecular_function	38/2285	328/18959	1	1	38	PSD PLEKHA8 ANXA8 RPH3A WIPI1 UQCC3 NOXO1 APBA1 MARK1 OSBPL10 SYT5 TULP2 WDR35 P2RX2 NR5A1 ASAP1 APOA2 APOA1 PEMT MAP1LC3A C2CD4D APOC3 SNX29 BBS5 PFN2 TULP4 APOB C2CD4C CPTP ARHGAP33 NUP35 AMER2 APOH SNCA DOK7 LANCL2 MCF2L OSBP2	0.96
GO:0035270	endocrine system development	biological_process	15/2285	130/18959	1	1	15	NKX6-2 NKX2-5 CRHR1 APOA1 RFX8 NKX2-1 TBX19 GHRH GSX1 FGF2 GATA3 FGF8 NR5A1 PAX6 NEUROG3	0.96
GO:0032403	protein complex binding	molecular_function	111/2285	958/18959	1	1	111	NME8 NPTXR TMOD1 ANXA8 LCA5 UBD RPH3A KIF22 NUSAP1 PRC1 RNF169 AMBP MYL4 ADAM18 MMP9 ITGA2B APBA1 CDK5RAP2 ICAM5 ATP6V1B1 FRS3 ADCY2 CCDC155 PKNOX2 CETN1 YWHAZ USH1C ADAM25 ITGB3 MAP1LC3A ANKRD54 POLB AP2A1 MLKL MUM1 KIF18B SPAG5 CAPZB CCDC87 TMOD4 C8G MYO1A CEP57 CETN4 PLK1 APBB1 TCEB2 BIRC5 CENPE MAST2 HK1 SYNJ1 DYNC1I1 DOK7 HOOK1 FGD4 PARK2 AIF1 CRHR1 ADCY4 MTAP7D3 PTPRA MUC4 PPP1CC TCAM1 KIF1…	0.96
GO:0048592	eye morphogenesis	biological_process	19/2285	165/18959	1	1	19	TDRD7 FOXL2 IFT122 MFN2 RPGRIP1 CDON FGF2 HIPK1 CNTF FOXN4 ALMS1 ATP8A2 AGTPBP1 PVRL3 AQP1 GLI3 PAX6 AHI1 NTRK2	0.96
GO:0016125	sterol metabolic process	biological_process	14/2285	121/18959	1	1	14	APOA2 APOB DGAT2 APOA1 APOC3 CFTR CPN1 CYP46A1 APOF FGL1 CYP51 DHCR7 FECH LMF1	0.96
GO:0055037	recycling endosome	cellular_component	12/2285	104/18959	1	1	12	SDCCAG3 HPX MLC1 ATP9A CFTR DYNC1I1 RAB11FIP5 AGTR1A SLC9A9 TBC1D14 ATG9A SH3TC2	0.96
GO:0030239	myofibril assembly	biological_process	6/2285	52/18959	1	1	6	MYPN NKX2-5 CASQ1 TMOD1 TMOD4 MYL2	0.96
GO:0005515	protein binding	molecular_function	896/2285	7746/18959	1	1	896	NRXN1 EHBP1 GRM1 PDILT TSPAN33 RAB11FIP5 SYCP3 CCNA2 GRIN3A NUSAP1 PDE6G ROBO4 SMC1B PLK4 ACOT7 ACSL6 LRRC41 XIRP2 RCOR3 MAEL HPCAL4 ENO4 STX2 ASAP1 BMP15 APOA1 MAP1LC3A FAM83E PPP1R32 CCHCR1 PDCD5 TMEM190 NGLY1 MESP1 HPX SLC7A10 MYO1A ATG7 CIB1 AGTPBP1 PPP1R42 NUPL1 SPATA6 COL26A1 PEX11B GTF2E2 DYNLL1 COMP TTC26 PGM5 SUN5 TBX19 PGAM2 DMRTC2 IL31 HTR6 SYNJ2 CSNK2B NXN TTLL4 XPO4 PPRC1 PPP1R26 ZKS…	0.96
GO:0005975	carbohydrate metabolic process	biological_process	76/2285	660/18959	1	1	76	PFKM PHKG2 ART1 ART3 GDF2 AMDHD2 SERPINA1A SORD POMT1 PHLDA2 CHIL3 KCNJ11 B4GALT2 4933406M09RIK SEC1 AGL ENO1 ENO4 SERPINA1B PGP MTOR GLT8D1 AP2A1 SLC2A8 B3GALNT1 G6PC3 MAS1 YDJC APOD DPY19L2 PGK2 SYNJ1 HK1 COG6 GK2 PARK2 HAGH ART5 TMEM165 GSTO2 PGM5 DGAT2 POMGNT1 ALDOA PGAM2 GLT8D2 WDTC1 SYNJ2 FGL1 GAPDHS LMF1 LDHC SPAM1 PPP1R1A AI464131 PDK2 PRKG1 GLB1L MDH1B MPI PCDH12 PPARGC1A TET1 PPP3R2 MGA…	0.96
GO:0007596	blood coagulation	biological_process	20/2285	173/18959	1	1	20	SERPINF2 S100A9 STAB2 TMPRSS6 METAP1 ITGB3 FGG ANXA8 ITGA2B DMTN PRKG1 VWF ABAT PLG TYRO3 APOH GP6 PROC STX2 FGB	0.96
GO:0010638	positive regulation of organelle organization	biological_process	46/2285	396/18959	1	1	46	SERPINF2 PARK2 GFI1B RMND1 5330417C22RIK MAPK8 DMRTC2 VASP NUSAP1 ANK1 PLK4 CUL3 FMN1 MMP9 EPHA1 ITGB1BP1 SGOL2A GATA3 PINK1 ARHGEF5 TMEM27 PLD6 MTOR PPARGC1A TET1 APOA1 NSUN4 NEK2 PFN3 PIH1D1 PDCD5 PFN2 MAP2K7 NPM2 MSX1 FGF8 PLK1 CENPE RAPGEF3 ARHGEF15 PEBP1 UQCC2 SIRT2 CCNB1 BMF PLA2G6	0.96
GO:1901991	negative regulation of mitotic cell cycle phase transition	biological_process	16/2285	138/18959	1	1	16	KNTC1 GSG2 CDK1 MAD1L1 STIL BUB1B PLK1 BCL2L1 D7ERTD443E CENPE MAD2L2 ZWILCH TOP2A TEX14 NEK11 CCNB1	0.96
GO:0006310	DNA recombination	biological_process	23/2285	198/18959	1	1	23	TEX15 ZSWIM7 TCF3 CHTF18 REC114 SPO11 RAD51AP1 REC8 POLB WDR48 CNTD1 RECQL4 RECQL SYCE3 MUS81 EID3 RAD52 CCDC155 LIG3 TOP2A KDM4D PSMC3IP FIGN	0.96
GO:0003158	endothelium development	biological_process	10/2285	86/18959	1	1	10	MESP1 GDF2 WNT7A ATOH8 ETV2 LECT1 RAPGEF3 HEY1 CSNK2B NOTCH4	0.96
GO:0008328	ionotropic glutamate receptor complex	cellular_component	6/2285	52/18959	1	1	6	CACNG4 DLGAP3 SHISA7 GRIN3A GRIN3B CPT1C	0.96
GO:0060976	coronary vasculature development	biological_process	8/2285	69/18959	1	1	8	MESP1 2410089E03RIK ACE SUFU HAND2 FGF2 EPOR DYNC2H1	0.96
GO:0045687	positive regulation of glial cell differentiation	biological_process	5/2285	43/18959	1	1	5	MTOR SPINT1 NKX6-2 RNF112 PTPRA	0.96
GO:0001708	cell fate specification	biological_process	10/2285	86/18959	1	1	10	NKX6-2 MESP1 SOX6 ETV2 GLI3 PAX6 CDON SUFU FGF2 MYL2	0.96
GO:0032924	activin receptor signaling pathway	biological_process	5/2285	43/18959	1	1	5	SYNJ2BP DAND5 GDF2 HFE2 CSNK2B	0.96
GO:0051649	establishment of localization in cell	biological_process	239/2285	2064/18959	1	1	239	NRXN1 NDUFAF2 EXOC3L DPH3 RAB11FIP5 IPO4 NNAT NUSAP1 GDF9 GATA3 KCNJ11 KPNA2 STX2 APOA1 CAMP IFT122 ANKRD54 AP2A1 IFT80 CCHCR1 UCHL1 CDK1 ATG7 CIB1 GLI3 ATP9A NUPL1 COG6 DDX25 DYNLL1 MIP TTC26 PLEKHA8 CRHR1 FGG HTR6 SIRT3 OXCT2A XPO4 RAB23 OIT1 BRSK2 SLC8A2 TMEM27 CKLF AP1M1 LMAN2 LIN7B INHA GJA5 CNTF MLC1 CDCA5 EXPH5 NTRK2 CCNB1 BNIP3L RP2H RNF126 CDCA8 CDH3 EQTN MFN2 KIF22 ANK2 APBA1 SRP19 CCDC…	0.96
GO:0052866	phosphatidylinositol phosphate phosphatase activity	molecular_function	5/2285	43/18959	1	1	5	PTPDC1 PTPMT1 SYNJ2 NT5M SYNJ1	0.96
GO:0007270	neuron-neuron synaptic transmission	biological_process	16/2285	140/18959	1	1	16	NRXN1 PARK2 CAR2 RELN CAMK4 GRM1 HAP1 NGFR MAPK8IP2 GABRB2 PINK1 CLSTN3 OXTR SNCA NTRK2 PLA2G6	0.95
GO:0015175	neutral amino acid transmembrane transporter activity	molecular_function	4/2285	35/18959	1	1	4	SLC7A10 SLC38A3 SLC6A7 SLC38A5	0.95
GO:0008201	heparin binding	molecular_function	16/2285	140/18959	1	1	16	FGFBP3 COMP MPO PDCD5 LTF FGF2 ADAMTS15 APOB THBS3 APOH ADAMTSL5 CTSG IMPG2 VTN CCDC80 SLIT2	0.95
GO:0051726	regulation of cell cycle	biological_process	92/2285	807/18959	1	1	92	SDCCAG3 RECQL4 CCNA2 NUSAP1 FGF2 PLK4 ESPL1 GATA3 STIL CDK5RAP2 NUPR1L D7ERTD443E CTC1 RBL2 E2F2 TAF6 MAD2L2 MOV10L1 NME6 AURKC AK1 KNTC1 CCNK CDC20 SGSM3 OVOL2 SPDYA CDK1 MAP2K7 HSPA2 MSX1 BUB1B PLK1 APBB1 BIRC5 BCL2L1 CENPE USP2 ZWILCH PEBP1 BTG4 NEK11 VPS4A DYNLT3 TEX24 RNF112 AIF1 TCF3 NEK4 AATF MS4A3 CENPV CDKN3 AURKA CUL3 SGOL2A LARP7 GAS2L3 ASPM ECT2 TEX14 CDKN2C CCNF FOXM1 NPR2 TRIM37 STK…	0.95
GO:0016712	oxidoreductase activity, acting on paired donors, with incorporation or reduction of molecular oxygen, reduced flavin or flavoprotein as one donor, and incorporation of one atom of oxygen	molecular_function	4/2285	35/18959	1	1	4	CYP2D9 CYP2D26 CYP2F2 CYP2A12	0.95
GO:0001764	neuron migration	biological_process	17/2285	149/18959	1	1	17	CDKL5 RELN NKX2-1 DCLK1 MAPK8 HRG GATA3 MARK1 PRKG1 APBB1 ASPM SOX14 ULK4 GFRA3 PAX6 NTRK2 FOXG1	0.95
GO:0036211	protein modification process	biological_process	332/2285	2892/18959	1	1	332	ART1 ART3 USP50 GRM1 AHSG CCNA2 PDE6G STAT4 PLK4 GDF9 METAP2 GATA3 KLHL32 HIPK4 MAD2L2 GM15800 SERPINA1B MEAF6 BMP15 APOA1 OTUB2 ANKRD54 MAP3K10 GM4922 UCHL1 CDK1 EPHA10 ASPHD2 B3GALNT1 HSPA2 HPX CDKL2 ATG7 CIB1 AGTPBP1 DPY19L2 MSL3L2 NEK11 THPO ART5 TEX24 AF366264 TCF3 POMGNT1 MAK WDR82 EPHA6 MACROD1 UBE2D2A DMRTC2 CSNK2B CDKL1 NXN SIRT3 TTLL4 CDC25A COPS7A ADRA2B ROPN1L PRKAR1B DNAJB2 BRSK2 SUP…	0.95
GO:0016525	negative regulation of angiogenesis	biological_process	9/2285	79/18959	1	1	9	SYNJ2BP NGP ITGB1BP1 PLG LECT1 APOH COL4A2 NGFR SULF1	0.95
GO:0000578	embryonic axis specification	biological_process	4/2285	35/18959	1	1	4	PLD6 STIL WNT7A TDRD5	0.95
GO:0031397	negative regulation of protein ubiquitination	biological_process	7/2285	61/18959	1	1	7	MTOR MAD2L2 ABL1 SUFU BAG5 NXN CCDC23	0.95
GO:0031648	protein destabilization	biological_process	4/2285	35/18959	1	1	4	PARK2 SNCA DERL1 PLK1	0.95
GO:0060047	heart contraction	biological_process	21/2285	183/18959	1	1	21	TNNI3K MTOR NKX2-5 RNLS ACE ADRA1A KLK1B1 GLRX3 ANK2 TNNI3 MYL4 GJA5 MYL2 PPP1R13L PRKG1 NPFF CACNA1G MYL3 PEBP1 KCNE2 DSG2	0.95
GO:0031572	G2 DNA damage checkpoint	biological_process	4/2285	35/18959	1	1	4	CDK1 PLK1 NEK11 D7ERTD443E	0.95
GO:0043412	macromolecule modification	biological_process	346/2285	3023/18959	1	1	346	ART1 ART3 GRM1 USP50 AHSG CCNA2 PDE6G STAT4 PLK4 GDF9 METAP2 GATA3 KLHL32 HIPK4 MAD2L2 MAEL GM15800 SERPINA1B MEAF6 BMP15 APOA1 OTUB2 ANKRD54 MAP3K10 GM4922 UCHL1 CDK1 EPHA10 ASPHD2 B3GALNT1 HSPA2 HPX CDKL2 ATG7 CIB1 AGTPBP1 DPY19L2 MSL3L2 NEK11 THPO ART5 TEX24 AF366264 TCF3 POMGNT1 MAK WDR82 EPHA6 MACROD1 UBE2D2A DMRTC2 CSNK2B CDKL1 NXN SIRT3 TTLL4 CDC25A COPS7A ADRA2B ROPN1L PRKAR1B DNAJB2 BRSK…	0.95
GO:0048856	anatomical structure development	biological_process	568/2285	4946/18959	1	1	568	NRXN1 MYO18B ABCB4 GM14525 PDILT SYCP3 GRIN3A SLC26A8 ROBO4 PLK4 GALNTL5 CEP41 ACSL6 XIRP2 MAEL 1110004E09RIK CATSPERD STX2 ASAP1 HBB-B2 BMP15 LRRC6 APOA1 ARL13B IFT80 HSD17B2 TMEM190 MESP1 HPX ATG7 CIB1 AGTPBP1 SPATA6 FOXK2 CSRNP1 UMODL1 DYNLL1 COMP TTC26 TBX19 KLK1B1 DMRTC2 HTR6 CSNK2B NXN HEATR9 RAB23 ADRA2B CCDC113 CRIP2 POC1B RADIL DHCR7 FXR1 MIB1 TSSK2 AGPAT6 MADCAM1 SLC4A8 CHADL PACRG GINS…	0.95
GO:0006464	cellular protein modification process	biological_process	332/2285	2892/18959	1	1	332	ART1 ART3 USP50 GRM1 AHSG CCNA2 PDE6G STAT4 PLK4 GDF9 METAP2 GATA3 KLHL32 HIPK4 MAD2L2 GM15800 SERPINA1B MEAF6 BMP15 APOA1 OTUB2 ANKRD54 MAP3K10 GM4922 UCHL1 CDK1 EPHA10 ASPHD2 B3GALNT1 HSPA2 HPX CDKL2 ATG7 CIB1 AGTPBP1 DPY19L2 MSL3L2 NEK11 THPO ART5 TEX24 AF366264 TCF3 POMGNT1 MAK WDR82 EPHA6 MACROD1 UBE2D2A DMRTC2 CSNK2B CDKL1 NXN SIRT3 TTLL4 CDC25A COPS7A ADRA2B ROPN1L PRKAR1B DNAJB2 BRSK2 SUP…	0.95
GO:0045786	negative regulation of cell cycle	biological_process	28/2285	245/18959	1	1	28	AK1 NPR2 RNF112 CCNK SGSM3 ZNHIT1 CDKN3 MAD1L1 STK11 GATA3 DDIAS BUB1B PLK1 APBB1 GAS2L3 NUPR1L CENPE TAF6 MAD2L2 ABL1 BTG4 TEX14 CDKN2C MOV10L1 NME6 MLF1 CCNB1 FOXM1	0.95
GO:0003712	transcription cofactor activity	molecular_function	47/2285	412/18959	1	1	47	AIRE SSXB9 GTF2A1L NKX2-5 TRIP4 TLE1 TCF3 MED26 ESRRB MEIS2 HEYL HR FGF2 HRG SETD3 PPRC1 GATA3 ASCC1 MTA1 SSXB1 SSXB5 4933416C03RIK SUPT3 SSXB10 ZFPM1 PPARGC1A JUNB CMTM2A SKOR1 LPIN2 MAP3K10 RUNX1T1 HAND2 SSXB2 SSX9 DYRK1B HIPK1 TAF9 HIF3A TCEB2 DCAF6 MED25 CDYL NEUROG3 PSMC3IP GM14459 FHL5	0.95
GO:0030513	positive regulation of BMP signaling pathway	biological_process	4/2285	35/18959	1	1	4	MSX1 GDF2 UBE2O SULF1	0.95
GO:0031497	chromatin assembly	biological_process	13/2285	113/18959	1	1	13	1700024P04RIK M1AP CENPP CHAF1A HIST1H2BP CENPV HIST1H4A HIST1H2BA HIST1H1T HIST1H3C IPO4 ITGB3BP HILS1	0.95
GO:1901985	positive regulation of protein acetylation	biological_process	4/2285	35/18959	1	1	4	PIH1D1 GATA3 NFE2 RAPGEF3	0.95
GO:0030176	integral component of endoplasmic reticulum membrane	cellular_component	11/2285	96/18959	1	1	11	SLC27A5 G6PC3 SPPL2C FITM1 DERL1 DGAT2 AGPAT6 BSCL2 ABCB9 DHCR7 SPPL2B	0.95
GO:0043524	negative regulation of neuron apoptotic process	biological_process	18/2285	157/18959	1	1	18	PARK2 VSTM2L PPARGC1A BAG1 AGTR1A NGFR CRLF1 GABRB2 CNTF FAIM2 FGF8 PINK1 BIRC5 BCL2L1 TYRO3 SNCA NTRK2 EPOR	0.95
GO:0031966	mitochondrial membrane	cellular_component	61/2285	535/18959	1	1	61	SPATA19 MFF PRG3 SLC25A41 ABCB6 MFN2 RAB11FIP5 SLC25A39 CHCHD6 ACSL6 MTOR MSTO1 COQ4 MINOS1 DNAJC15 CLPX PAM16 CABS1 SQRDL NDUFA13 BCL2L1 HK1 PEBP1 FECH ALAS2 PTPMT1 SPATA18 LETM2 TIMM8A2 CPT1C SYNJ2 CHCHD3 RSAD2 SIRT3 PPP1CC EFHD1 SYNJ2BP GPX4 UQCC3 THEM4 COX8C PINK1 SLC25A25 PPP2R2B NDUFAF3 SMCP PLD6 MTX1 CKMT2 DUSP21 MTCH2 CPN1 CRAT GPAT2 CPT1B MPC2 ATCAY ANKZF1 TOMM20L UQCC2 BNIP3L	0.95
GO:0009991	response to extracellular stimulus	biological_process	36/2285	316/18959	1	1	36	ANGPTL4 5330417C22RIK RNF152 EHMT2 ALB TBC1D14 GHRL MMP9 RAB23 WIPI1 PDK2 NPFF NUPR1L PINK1 SLC25A25 SCD4 AGL SLC38A3 MTOR RHCG FEZ1 PEMT MAP1LC3A NBR1 GHRH FBP1 DNAJC15 GABARAPL2 FOXA3 ATG9A PYY RHD ATG7 SIRT2 RB1CC1 BNIP3L	0.95
GO:0015804	neutral amino acid transport	biological_process	4/2285	35/18959	1	1	4	SLC7A10 SLC38A3 SLC38A5 SLC6A7	0.95
GO:0043270	positive regulation of ion transport	biological_process	22/2285	192/18959	1	1	22	NKX2-5 STK39 ATP2B2 TRPV2 PLA2G10 HTR6 ANK2 CASR TRH TEX101 ATP8A2 CHRNA4 PINK1 CEMIP PDZK1 ACSL6 SNCA ABL1 KCNMB1 TMEM27 SLC38A3 PLA2G6	0.95
GO:0007599	hemostasis	biological_process	20/2285	175/18959	1	1	20	SERPINF2 S100A9 STAB2 TMPRSS6 METAP1 ITGB3 FGG ANXA8 ITGA2B DMTN PRKG1 VWF ABAT PLG TYRO3 APOH GP6 PROC STX2 FGB	0.95
GO:0048468	cell development	biological_process	247/2285	2159/18959	1	1	247	MYO18B ABCB4 REC8 GM14525 PDILT LECT1 SYCP3 GRIN3A SLC26A8 GDF9 GATA3 GALNTL5 ACSL6 MAD2L2 CATSPERD DDX20 ASAP1 HBB-B2 BMP15 APOA1 ARL13B HEY1 UCHL1 YBX2 PRM1 SULF1 HSPA2 HPX ATG7 CIB1 SOX6 DPY19L2 GLI3 GFRA3 DDX25 TCF3 GBA2 TTC26 MAK NKX2-1 DMRTC2 ADRA2B ROPN1L GBX2 BRSK2 RADIL MIB1 TSSK2 CDH23 TET1 AGPAT6 ALDH1A2 PACRG INHA STK11 CNTF CAMSAP1 DIXDC1 EXPH5 NTRK2 CCNB1 NKX2-5 GDF2 EQTN TMOD1 FGF1…	0.95
GO:0051099	positive regulation of binding	biological_process	15/2285	131/18959	1	1	15	PARK2 HERPUD1 HIST1H2BA ACE DPH3 HAND2 SPAG8 MMP9 HIPK1 GATA3 DERL1 SPTA1 SIRT2 KDM4D VTN	0.95
GO:0061448	connective tissue development	biological_process	26/2285	227/18959	1	1	26	UMODL1 HSPG2 SLC39A13 COMP PPARGC1A GDF2 WNT7A DGAT2 ITGB3 LECT1 IFT80 CHADL FGL1 HAND2 FGF2 SULF1 DYRK1B MSX1 THBS3 SOX6 SLC25A25 GLI3 MYF5 ADAMTS7 CYTL1 COL2A1	0.95
GO:0043244	regulation of protein complex disassembly	biological_process	10/2285	87/18959	1	1	10	CAPZA3 DMTN CIB1 TMOD1 SPTA1 CAPZB AURKA TRIM54 CCNB1 TMOD4	0.95
GO:0097581	lamellipodium organization	biological_process	8/2285	70/18959	1	1	8	MTOR ABLIM3 CDH13 DMTN AQP1 CAPZB SLIT2 FGD4	0.95
GO:0045844	positive regulation of striated muscle tissue development	biological_process	4/2285	35/18959	1	1	4	MTOR MYF5 CDON USP2	0.95
GO:0006281	DNA repair	biological_process	45/2285	392/18959	1	1	45	TEX15 ZSWIM7 REC8 POLN SYCP3 KIF22 RNF169 POLE UBE2U ENDOV FANCD2 UBE2T MUS81 ALKBH3 POLR2I MTA1 GGN MAD2L2 CCDC155 KDM4D FIGN APTX FOXM1 MTOR POLL CHAF1A RAD51AP1 POLB WDR48 MUM1 USP1 SYCP1 TDP1 ESCO2 MSH4 APBB1 CHRNA4 CDCA5 EID3 NEIL3 RAD52 LIG3 ABL1 UHRF1 PSME4	0.95
GO:0051234	establishment of localization	biological_process	464/2285	4072/18959	1	1	464	NRXN1 NDUFAF2 ABCB4 SLC25A41 EXOC3L TSPAN33 AHSG SLC16A7 DPH3 RAB11FIP5 IPO4 NNAT HRH1 GRIN3A SLC26A8 ARSA NUSAP1 GDF9 LRRC26 GATA3 SLC4A9 KCNJ11 ORM2 KPNA2 CEP41 ICAM5 ACSL6 OSBPL2 STX2 HBB-B2 APOA1 CAMP IFT122 ANKRD54 AP2A1 IFT80 CCHCR1 UCHL1 CDK1 ATG9A ATP8B3 HSPA2 HPX SLC7A10 ATG7 JPH3 CIB1 GLI3 ATP9A NUPL1 COG6 DDX25 KCNMB4 STON1 DYNLL1 MIP TTC26 PLEKHA8 SLC5A9 CRHR1 FGG DCC SLC39A3 SLC13A5 …	0.95
GO:0034613	cellular protein localization	biological_process	135/2285	1194/18959	1	1	135	NRXN1 EXOC3L TSPAN33 IPO13 RAB11FIP5 IPO4 LRWD1 KCNIP4 SUFU ANK1 SUN3 KPNA2 ADRBK2 PAX6 STX2 CAMP IFT122 AP2A1 ARFRP1 CCHCR1 CDK1 ATG9A MSX1 ESCO2 MIPEP CEP57 ATP1B3 BUB1B CIB1 PLK1 OAZ3 NUP35 CEMIP GLI3 NUPL1 DNAJB6 PARK2 NLRP5 MIP SUN5 BAG1 XPO4 RAB23 WIPI1 TULP2 PDZK1 PPP2R2B CACNB1 ECT2 AHI1 RANGRF AP1M1 ZFP365 PEX5L CEP131 STK11 UFD1L SPAG4 CDCA5 RAPGEF3 FAM89B TOMM20L ARC EXPH5 1700009N14RI…	0.94
GO:0005903	brush border	cellular_component	14/2285	124/18959	1	1	14	USH1C MYO1A PEMT SLC34A2 PDZK1 AQP1 RAPGEF3 ACE MYO5B FBP1 TRPM6 CAPZB TMEM27 PLB1	0.94
GO:0071277	cellular response to calcium ion	biological_process	5/2285	44/18959	1	1	5	DMTN ECT2 KCNH1 JUNB CARF	0.94
GO:0017157	regulation of exocytosis	biological_process	16/2285	141/18959	1	1	16	CRHR1 FGG HAP1 PKDREJ PFN2 CACNA1G CACNA1H CFTR SNCA EXPH5 TMEM27 PLB1 SPINK2 SPINK3 PLA2G6 FGB	0.94
GO:0030374	ligand-dependent nuclear receptor transcription coactivator activity	molecular_function	5/2285	44/18959	1	1	5	PPRC1 PPARGC1A PSMC3IP DCAF6 FGF2	0.94
GO:0007405	neuroblast proliferation	biological_process	7/2285	62/18959	1	1	7	DCT PAX6 TEAD3 ASPM FOXG1 GLI3 ACSL6	0.94
GO:0005740	mitochondrial envelope	cellular_component	65/2285	574/18959	1	1	65	SPATA19 MFF PRG3 SLC25A41 ABCB6 THOP1 MFN2 RAB11FIP5 SLC25A39 CHCHD6 GGNBP1 ACSL6 CYCT MTOR MSTO1 COQ4 PEMT MINOS1 DNAJC15 CLPX PAM16 CABS1 SQRDL NDUFA13 BCL2L1 HK1 PEBP1 FECH ALAS2 PTPMT1 SPATA18 LETM2 TIMM8A2 CPT1C SYNJ2 CHCHD3 RSAD2 SIRT3 PPP1CC EFHD1 SYNJ2BP GPX4 UQCC3 THEM4 COX8C PINK1 SLC25A25 PPP2R2B NDUFAF3 SMCP PLD6 MTX1 CKMT2 DUSP21 MTCH2 CPN1 CRAT GPAT2 CPT1B MPC2 ATCAY ANKZF1 TOMM20L …	0.94
GO:0043086	negative regulation of catalytic activity	biological_process	74/2285	650/18959	1	1	74	SERPINF2 SPINT1 ANGPTL4 OAS1D SERPINA1A AHSG LTF AMBP SERPINA1E SPINK4 MMP9 CTC1 ITIH3 MAD2L2 CST8 SERPINA1B SLIT2 APOA1 BAG5 APOC3 SERPINA1C UCHL1 SERPINA3K CST13 PPP1R36 PAM16 SERPINB1B CIB1 SOCS7 PLK1 OAZ3 BIRC5 BCL2L1 AQP1 SERPINA1D DNAJB6 PEBP1 MUG2 SPINK3 PARK2 HERPUD1 TNNI3 ELFN1 STFA1 PPP1R1A EPHA1 ITGB1BP1 PPP1R26 PRKAR1B PPP1R27 MUG1 PPP4R4 SOCS2 VTN LRRTM3 CDKN2C NOSIP A2M APOA2 NGP SE…	0.94
GO:0050839	cell adhesion molecule binding	molecular_function	10/2285	88/18959	1	1	10	NRXN1 AMICA1 CDH13 ITGB3 FGG PVRL3 TBC1D2 DSG2 CRTAM FGB	0.94
GO:0051098	regulation of binding	biological_process	30/2285	266/18959	1	1	30	PARK2 HERPUD1 HIST1H2BA MAPK8 DPH3 AURKA CDON MMP9 ITGB1BP1 LARP7 GATA3 DERL1 SPTA1 MAD2L2 KDM4D VTN TEX14 ZFPM1 NEK2 HEY1 RUNX1T1 ACE HAND2 YBX2 SPAG8 HIPK1 MSX1 PLK1 ICA1 SIRT2	0.94
GO:0090307	mitotic spindle assembly	biological_process	5/2285	44/18959	1	1	5	MAP10 VPS4B PLK1 BIRC5 NEK2	0.94
GO:0000979	RNA polymerase II core promoter sequence-specific DNA binding	molecular_function	7/2285	62/18959	1	1	7	NLRC5 PAX6 HEYL GATA3 GBX2 MTF1 ZFPM1	0.94
GO:0045171	intercellular bridge	cellular_component	5/2285	44/18959	1	1	5	CDCA8 PPP1R13L LYRM1 TEX14 CEP131	0.94
GO:0061025	membrane fusion	biological_process	15/2285	132/18959	1	1	15	PLD6 PARK2 VPS4A EQTN CAMP SPACA6 MFN2 CHCHD3 SPAM1 SPESP1 IZUMO1 ADAM1A TMEM27 STX2 CATSPER1	0.94
GO:0010761	fibroblast migration	biological_process	5/2285	44/18959	1	1	5	ITGB1BP1 DMTN ITGB3 FGF2 WDPCP	0.94
GO:0031463	Cul3-RING ubiquitin ligase complex	cellular_component	7/2285	62/18959	1	1	7	KCTD17 KLHL33 KLHL32 CCIN KLHL35 CUL3 KLHL10	0.94
GO:0002532	production of molecular mediator involved in inflammatory response	biological_process	5/2285	44/18959	1	1	5	YWHAZ ANKRD42 APOD IL17C IL17B	0.94
GO:0005244	voltage-gated ion channel activity	molecular_function	21/2285	185/18959	1	1	21	CATSPER4 KCNIP4 KCNK2 KCNJ11 KCNH1 KCNK7 CACNA1G KCNU1 KCNA7 KCNG4 CACNA1H KCNT1 KCNJ12 CACNG4 KCNE3 KCNE2 CACNB1 CATSPER2 KCNJ9 CATSPER3 CATSPER1	0.94
GO:0008104	protein localization	biological_process	218/2285	1923/18959	1	1	218	NRXN1 EXOC3L TSPAN33 IPO13 HAP1 LCA5 RAB11FIP5 DPH3 IPO4 LRWD1 KCNIP4 NNAT NUSAP1 SUFU ANK1 SUN3 GATA3 KPNA2 CEP41 ADRBK2 PAX6 ABCB9 SERP2 STX2 UNC50 APOA1 CAMP WDPCP IFT122 AP2A1 APOC3 ARFRP1 CCHCR1 DNAJC15 CDK1 ATG9A CRTAM MSX1 ESCO2 MYO1A MIPEP CEP57 ATG7 ATP1B3 BUB1B CIB1 PLK1 OAZ3 NUP35 CEMIP CLSTN3 GLI3 NUPL1 DNAJB6 COG6 CCDC23 RAB3IL1 PARK2 NLRP5 MIP TTC26 WNT7A FGG PSG18 SUN5 BAG1 XPO4 RA…	0.94
GO:0005739	mitochondrion	cellular_component	196/2285	1735/18959	1	1	196	ACSBG2 NDUFAF2 MFF SLC25A41 ABCB6 HAP1 THOP1 RAB11FIP5 SLC25A39 GGNBP1 KCNJ11 FAM213A 4931431F19RIK ACSL6 RTN4IP1 AA467197 CYCT NME6 MSTO1 COQ4 GM595 BAG5 MINOS1 SMPD5 RUNX1T1 DNAJC15 CLPX CDK1 CAT 2310061I04RIK POLDIP2 PRSS35 HSPA2 MIPEP AGTPBP1 ABCE1 CSL PEX11B FTMT TFAP2C PARK2 NLRP5 HAGH TDRD7 ALAS2 DYNLL1 RMND1 PTPMT1 SPATA18 CPT1C MACROD1 BAG1 SYNJ2 CHCHD3 LYRM7 OGDHL SIRT3 OXCT2A PPP1CC EF…	0.94
GO:0044770	cell cycle phase transition	biological_process	36/2285	318/18959	1	1	36	AIF1 ABCB4 TCF3 CDKN3 CCNA2 POLE CUL3 CDC25A LARP7 STIL D7ERTD443E BRSK2 CTC1 MAD2L2 TEX14 CDKN2C FOXM1 USH1C KNTC1 GSG2 VPS4B SPDYA CDK1 MAD1L1 HSPA2 BUB1B PLK1 BIRC5 CDCA5 BCL2L1 PTPLA CENPE ZWILCH TOP2A NEK11 CCNB1	0.94
GO:0006805	xenobiotic metabolic process	biological_process	5/2285	44/18959	1	1	5	GSTO2 CYP46A1 CYP2F2 GSTM4 GSTM5	0.94
GO:0044242	cellular lipid catabolic process	biological_process	18/2285	159/18959	1	1	18	ACSBG2 MTOR APOA2 GBA2 APOA1 LPIN2 AADAC APOC3 PLA2G4F PLA2G4D ACOT7 APOB PLA2G2C PNLIPRP2 CES1F HACL1 APOH SIRT2	0.94
GO:0006810	transport	biological_process	447/2285	3948/18959	1	1	447	NRXN1 NDUFAF2 ABCB4 SLC25A41 EXOC3L AHSG SLC16A7 DPH3 RAB11FIP5 IPO4 NNAT HRH1 GRIN3A SLC26A8 ARSA GDF9 LRRC26 GATA3 SLC4A9 KCNJ11 ORM2 KPNA2 CEP41 ICAM5 ACSL6 OSBPL2 STX2 HBB-B2 APOA1 CAMP IFT122 ANKRD54 AP2A1 IFT80 CCHCR1 UCHL1 CDK1 ATG9A ATP8B3 HSPA2 HPX SLC7A10 ATG7 JPH3 CIB1 GLI3 ATP9A NUPL1 COG6 DDX25 KCNMB4 STON1 DYNLL1 MIP TTC26 PLEKHA8 SLC5A9 CRHR1 FGG DCC SLC39A3 SLC13A5 BEST1 HTR6 ALB …	0.94
GO:0009653	anatomical structure morphogenesis	biological_process	283/2285	2507/18959	1	1	283	MYO18B LECT1 ROBO4 GATA3 CEP41 PLG MAD2L2 XIRP2 MAEL 1110004E09RIK ZMYM6 CCDC39 STX2 ASAP1 TEKT3 LRRC6 APOA1 IFT122 ARL13B HEY1 IFT80 COL4A2 UCHL1 CCDC40 SULF1 KCTD17 MESP1 ATG7 CIB1 SOX6 AGTPBP1 ETV2 GLI3 SPATA6 GFRA3 ARHGEF15 HOXC9 FOXK2 CSRNP1 NLRP5 DYNLL1 COMP TCF3 TTC26 NKX2-1 SLC39A3 KLK1B1 CSNK2B HESX1 RAB23 FOXN4 ADRA2B PRKAR1B GBX2 CCDC113 BRSK2 POC1B FNBP1L RADIL CEP89 MIB1 RNLS CDH23 T…	0.94
GO:0030168	platelet activation	biological_process	10/2285	89/18959	1	1	10	ITGA2B DMTN PRKG1 METAP1 VWF ITGB3 FGG ABAT TYRO3 FGB	0.93
GO:0008152	metabolic process	biological_process	1151/2285	10237/18959	1	1	1151	NDUFAF2 ART3 NMNAT1 GRM1 KLK1B5 KLK1B21 SYCP3 HRH1 NUSAP1 PDE6G PLK4 GM5132 SPINK4 BCO1 NLRC5 GM4922 PPAT PDCD5 HSD17B2 PRSS37 GM10324 NGLY1 MESP1 CIB1 PGK2 UMODL1 TEX24 DYNLL1 PGM5 WDR82 KLK1B1 TTLL4 RAB23 ADRA2B PPRC1 PPP1R26 COX8C HRASLS MDH1B MUG1 SUPT3 RNF133 RNF19A SMOK2A FXR1 MIB1 TSSK2 NT5C3B MCM10 MIOX GINS1 ZFP541 CNTF MGAT5 CEBPE CST11 PCBP4 SLC25A53 TESK2 MGAT4D NME8 ZFP367 SLC25A37 A…	0.93
GO:0015629	actin cytoskeleton	cellular_component	47/2285	419/18959	1	1	47	ABLIM3 MYOZ1 MYBPH MYO18B AIF1 PGM5 TMOD1 ALDOA MAPK8 MTAP7D3 TNNI3 MYL4 FMN1 DMTN GAS2L3 D7ERTD443E SPTA1 MYL6B MYO5B PKNOX2 TNNC2 KNTC1 LURAP1 CAPZB MAD1L1 SPPL2B KIF9 TMOD4 MYL2 APOB CAPZA3 DCTN2 KLHL33 MYO1A PFN4 NCAPG RAPGEF3 MYL3 SNCA HSPB7 NFE2 ABL1 PARD6A LANCL2 BMF FGD4 INTS6	0.93
GO:0006650	glycerophospholipid metabolic process	biological_process	20/2285	178/18959	1	1	20	PLD6 CHPT1 APOA2 PIGL AGPAT1 CHRM5 PTPMT1 APOA1 AGPAT6 PEMT PIGF PLCD4 SYNJ2 PTDSS2 FGF2 PGAP2 HRASLS5 AGPAT2 SYNJ1 PLA2G6	0.93
GO:0050808	synapse organization	biological_process	24/2285	214/18959	1	1	24	NRXN1 CDC20 DRP2 RELN ATP2B2 WNT7A IGSF9 GHRL HRG ELFN1 SEZ6 NRXN3 GNPAT NEURL1A CLSTN3 LRRC24 P2RX2 OXTR SNCA ARHGEF15 DOK7 CACNB1 NTRK2 LRRTM3	0.93
GO:0014812	muscle cell migration	biological_process	9/2285	80/18959	1	1	9	ITGB1BP1 AIF1 PPARGC1A PRKG1 ITGB3 RAPGEF3 ACE VTN SLIT2	0.93
GO:0006334	nucleosome assembly	biological_process	11/2285	98/18959	1	1	11	1700024P04RIK CENPP CHAF1A HIST1H2BP HIST1H4A HIST1H2BA HIST1H1T HIST1H3C IPO4 ITGB3BP HILS1	0.93
GO:0016324	apical plasma membrane	cellular_component	31/2285	277/18959	1	1	31	PFKM ATP2B2 SLC34A2 DCC DAF2 TRPM6 MUC4 CFAP126 SLC22A18 CASR ATP6V1B1 P2RX2 PDZK1 KISS1 RHCG STK39 MUC1 ITGB3 AP2A1 FBP1 KCNK2 ABCG2 HPX MLC1 MYO1A BIRC5 OXTR AQP1 SLC2A5 CFTR DSG2	0.93
GO:0005977	glycogen metabolic process	biological_process	8/2285	71/18959	1	1	8	PPP1R1A MTOR PFKM PHKG2 PPP3R2 AGL PHLDA2 PCDH12	0.93
GO:0006325	chromatin organization	biological_process	70/2285	622/18959	1	1	70	CENPP TLK2 HIST1H2BA MAPK8 SYCP3 IPO4 LRWD1 EHMT2 CCDC101 EP400 SETD3 MBD3L1 GATA3 TNP1 HIPK4 RBL2 HIST1H3C KDM4D DPF3 MEAF6 ZFPM1 MUM1 CDK1 FOXA3 HILS1 M1AP ATG7 APBB1 HIST1H4A BRDT TSSK6 MSL3L2 NEK11 PSME4 BPTF GFI1B TCF3 WDR82 CENPV DMRTC2 H1FNT ITGB3BP 1700024P04RIK UBE2U GPX4 KAT8 SUPT3 BAG6 FBLL1 TRIM37 CHAF1A TET1 ZNHIT1 GSG2 KLF1 PIH1D1 BRPF3 CTCFL NPM2 SYCP1 TAF9 HIST1H2BP CHD5 SNCA HIST…	0.93
GO:0021537	telencephalon development	biological_process	24/2285	214/18959	1	1	24	TFAP2C RELN NKX2-1 ARL13B EFHC1 HTR6 CDON HRG WDR62 ATG7 FGF8 SOCS7 AGTPBP1 ASPM DIXDC1 RFX4 GLI3 ULK4 PAX6 ATAT1 NTRK2 FOXG1 SLIT2 DPCD	0.93
GO:0008306	associative learning	biological_process	10/2285	89/18959	1	1	10	MTOR MUP20 RELN CRHR1 APBB1 MEIS2 HRH1 ADAM2 GHRL RIN1	0.93
GO:0031253	cell projection membrane	cellular_component	27/2285	240/18959	1	1	27	RP2H CDKL5 AIF1 ITGB3 PEMT SLC34A2 ARL13B ACE FBP1 TRPM6 NGFR SYNJ2 PLA2G4F ANK1 HRG MUC4 RDH11 KIF17 DMTN KCNJ11 KCNH1 IFT46 PDZK1 AQP1 RAPGEF3 TMEM27 PLB1	0.93
GO:0043025	neuronal cell body	cellular_component	66/2285	586/18959	1	1	66	NRXN1 GRM1 MAPK8 KCNIP4 GRIN3A ADCY10 KCNJ11 SEZ6 ADAM21 SYT5 NPFF PDE1C MYO5B KCNE3 PLXDC1 MTOR RGS12 EFHC1 UCHL1 CAPZB MYO1A CIB1 APBB1 APOD CHRNA4 AQP1 PEBP1 PARD6A AIF1 ATP2B2 CRHR1 DLGAP3 NGFR AURKA MAPK8IP2 CASR KCNH1 CACNA1G P2RX2 KISS1 KCNJ12 SLC8A2 GFRA1 GRIN3B GLRX2 RIN1 CAMK2N1 PPARGC1A RELN SLC4A8 FKBP4 GHRH KCNK2 INHA TRHR2 CNTF APOB NEURL1A DIXDC1 CACNA1H RAPGEF3 GLRX5 ABL1 SIRT2 NT…	0.93
GO:0016567	protein ubiquitination	biological_process	58/2285	519/18959	1	1	58	RNF126 SIAH1B UBE2D2B RNF152 UBD SUFU UBE3B UBE2Q2 SUMO3 RNF141 KLHL32 UBE2T RNF138 RNF181 MKRN1 MAD2L2 GM15800 MTOR MIB2 CDC20 WDSUB1 BAG5 WDR48 TRAIP RNF151 RNF38 ATG7 SOCS7 PLK1 CCDC23 PARK2 HERPUD1 FBXW5 ASB4 UBE2O UBE2D2A NXN CUL3 UBE2U RNF138RT1 RNF10 DNAJB2 DERL1 ZSWIM2 PINK1 MTA1 TRIM17 RNF133 FBXO2 RNF19A CCNF MIB1 TRIM37 ASB9 NEURL1A ABL1 UHRF1 PHC1	0.93
GO:0043266	regulation of potassium ion transport	biological_process	9/2285	80/18959	1	1	9	PRKG1 STK39 ATP1B3 KCNE3 KCNE2 KCNIP4 KCNMB1 ANK2 KEL	0.93
GO:0044265	cellular macromolecule catabolic process	biological_process	82/2285	730/18959	1	1	82	RNF126 SIAH1B USP50 TLK2 ISG20 PBK UBD SUFU UBE3B SUMO3 PSMA6 KLHL32 RNF138 PLG RNF181 OTUD7A MAD2L2 SMG9 DCP1B GM15800 E330034G19RIK USP42 CDC20 BAG5 UCHL1 CLPX CPVL USP1 KCTD17 DNASE1 NGLY1 ATG7 PLK1 USP2 KCNE2 PSME4 PARK2 VPS4A FBXO39 LSM2 PSMC3 HERPUD1 FBXW5 FOXL2 SPO11 SPATA18 PAPD5 RBP4 DNAJB9 AURKA FBXL19 CUL3 UBE2U RNF138RT1 DNAJB2 DERL1 PSMA8 MUS81 MTA1 1700016K19RIK EXOSC5 UBXN11 FBXO2 …	0.93
GO:0051100	negative regulation of binding	biological_process	13/2285	116/18959	1	1	13	ITGB1BP1 MSX1 LARP7 NEK2 HEY1 ACE MAPK8 MAD2L2 AURKA TEX14 HAND2 YBX2 ZFPM1	0.93
GO:0071704	organic substance metabolic process	biological_process	1081/2285	9599/18959	1	1	1081	ART3 NMNAT1 GRM1 KLK1B5 KLK1B21 SYCP3 HRH1 NUSAP1 PDE6G PLK4 GM5132 SPINK4 BCO1 NLRC5 GM4922 PPAT PDCD5 HSD17B2 PRSS37 GM10324 NGLY1 MESP1 CIB1 PGK2 UMODL1 DYNLL1 TEX24 PGM5 WDR82 KLK1B1 TTLL4 RAB23 ADRA2B PPRC1 HRASLS MUG1 MDH1B SUPT3 RNF133 RNF19A SMOK2A FXR1 MIB1 TSSK2 NT5C3B MCM10 MIOX GINS1 ZFP541 CNTF MGAT5 CEBPE CST11 PCBP4 SLC25A53 TESK2 MGAT4D NME8 ZFP367 SLC25A37 ANGPTL4 CDH3 OTUD3 ESRR…	0.93
GO:0044092	negative regulation of molecular function	biological_process	99/2285	885/18959	1	1	99	SERPINF2 SPINT1 ANGPTL4 OAS1D SERPINA1A AHSG MAPK8 PLA2G10 LTF AMBP SERPINA1E SPINK4 MMP9 CTC1 ITIH3 MAD2L2 KCNE3 CST8 SERPINA1B SLIT2 ZFPM1 NLRC5 APOA1 NEK2 BAG5 APOC3 HEY1 MAP3K10 SERPINA1C UCHL1 SERPINA3K CST13 HAND2 PPP1R36 YBX2 PAM16 SERPINB1B MSX1 CIB1 SOCS7 PLK1 OAZ3 TCEAL7 BIRC5 BCL2L1 AQP1 SERPINA1D DNAJB6 PEBP1 KCNE2 MUG2 SPINK3 PARK2 HERPUD1 CRHR1 HEYL AURKA HR TNNI3 ELFN1 STFA1 PPP1R1…	0.93
GO:0044325	ion channel binding	molecular_function	13/2285	116/18959	1	1	13	CASR KCNJ11 HERPUD1 KCNH1 CIB1 KCNG4 HAP1 RAPGEF3 GRINA KCNE3 KCNE2 ANK2 RANGRF	0.93
GO:0006875	cellular metal ion homeostasis	biological_process	49/2285	439/18959	1	1	49	FTMT ALAS2 TMEM165 HERPUD1 TMPRSS6 GDF2 ATP2B2 CRHR1 GRM1 ABCB6 GRINA SLC30A3 ATP1A4 CCR8 ANK2 GHRL TNNI3 FGF2 CASR CASQ1 PRKG1 NPFF CACNA1G KISS1 SLC8A2 EPOR SLC39A13 CDH23 ITGB3 TTC7 ADRA1A EFHC1 ATP7B GHRH AGTR1A MFI2 KCTD17 SCGN HPX TEX101 ATP1B3 HFE2 CEMIP OXTR SNCA ARC ABL1 KEL PLA2G6	0.93
GO:0006378	mRNA polyadenylation	biological_process	4/2285	36/18959	1	1	4	NELFE PABPC2 PABPC1L PAPOLB	0.92
GO:0048678	response to axon injury	biological_process	5/2285	45/18959	1	1	5	CNTF FBP1 APOA1 FGF2 MATN4	0.92
GO:0004032	alditol:NADP+ 1-oxidoreductase activity	molecular_function	4/2285	36/18959	1	1	4	AKR1C6 ADH4 AKR7A5 MDH1B	0.92
GO:0001701	in utero embryonic development	biological_process	48/2285	434/18959	1	1	48	TFAP2C NLRP5 SPINT1 MYO18B PSMC3 SLC34A2 SLC39A3 ESRRB MFN2 WDTC1 PLK4 CUL3 GATA3 APBA1 STIL PLG ESX1 PCDH12 SERPINA1B SLIT2 MIB1 CCNK TET1 JUNB OVOL2 NEK2 HEY1 KLF1 B9D1 HSD17B2 HAND2 GINS1 YBX3 EIF4E2 MSX1 APOB SOX6 BCL2L1 ETV2 GLI3 CCNB2 TEX19 DNAJB6 DNMT3L NFE2 IFITM5 CCNB1 BPTF	0.92
GO:0030879	mammary gland development	biological_process	14/2285	126/18959	1	1	14	TFAP2C MSX1 GATA3 ATP2B2 AGPAT6 NEURL1A OXTR GLI3 ATP7B SOCS2 SOSTDC1 FGF2 NOTCH4 SLIT2	0.92
GO:0043596	nuclear replication fork	cellular_component	4/2285	36/18959	1	1	4	MCM10 POLE3 SMARCAL1 POLE	0.92
GO:0007632	visual behavior	biological_process	7/2285	63/18959	1	1	7	MTOR MEIS2 ADAM2 HRH1 CRHR1 APBB1 GHRL	0.92
GO:0051653	spindle localization	biological_process	4/2285	36/18959	1	1	4	SPAG5 PAX6 NUSAP1 ASPM	0.92
GO:0050801	ion homeostasis	biological_process	71/2285	643/18959	1	1	71	GDF2 GRM1 ABCB6 SLC34A2 SLC30A3 ATP1A4 SLC26A8 LTF ANK2 ANK1 GHRL FGF2 NPFF ATP6V1B1 SLC9A9 EPOR RHCG APOA1 ITGB3 TTC7 ADRA1A EFHC1 MFI2 KCTD17 SCGN HPX ATP1B3 HFE2 CEMIP CFTR TMTC2 AQP11 FECH KEL FTMT ALAS2 TMEM165 HERPUD1 TMPRSS6 ATP2B2 CRHR1 DGAT2 GRINA NGFR CCR8 TNNI3 CASR PDK2 CASQ1 PRKG1 CACNA1G KISS1 SLC8A2 RANGRF CAR2 SLC39A13 RNLS STK39 CDH23 CPN1 ATP7B GHRH AGTR1A GJA5 RHD TEX101 OXTR S…	0.92
GO:0015077	monovalent inorganic cation transmembrane transporter activity	molecular_function	36/2285	323/18959	1	1	36	KCNMB4 SLC34A2 SLC13A5 ATP1A4 SLC13A4 CATSPER4 KCNIP4 SLC9B1 COX8C KCNJ11 KCNH1 KCNK7 KCNA7 KCNG4 ATP6V1B1 SLC10A6 KCNJ12 SLC8A2 KCNE3 SLC1A7 SLC9A9 KCNMB1 KCNJ9 SLC6A7 RHCG ATP6V1E2 KCNK12 SLC9C1 KCNK2 PKD2L1 RHD ATP1B3 KCNU1 KCNT1 AQP1 KCNE2	0.92
GO:0018023	peptidyl-lysine trimethylation	biological_process	4/2285	36/18959	1	1	4	DMRTC2 PIH1D1 KDM4D SETD3	0.92
GO:0004004	ATP-dependent RNA helicase activity	molecular_function	7/2285	63/18959	1	1	7	TDRD12 DDX43 DDX20 TDRD9 DDX4 DDX25 D1PAS1	0.92
GO:0018193	peptidyl-amino acid modification	biological_process	97/2285	876/18959	1	1	97	MOCS3 TLK2 PBK AGBL4 AHSG MAPK8 EHMT2 CCDC101 GHRL ASPHD1 EP400 SETD3 METAP2 PADI6 GATA3 HIPK4 MAD2L2 ATAT1 KDM4D MEAF6 MTOR APOA1 ITGB3 MAP3K10 TMEM102 CDK1 PFN2 ASPHD2 ATG7 PLK1 APBB1 AGTPBP1 DPY19L2 CEMIP TYRO3 MAST2 HK1 MSL3L2 DOK7 NLK NFE2 SPINK3 DYRK3 TCF3 MATK DMRTC2 CRLF1 HRG SIRT3 TTLL4 TTBK1 EPHA1 ADRA2B DMTN AGBL5 PDK2 KAT8 PINK1 BRSK2 SUPT3 VTN BAG6 S100A9 APOA2 STK39 RELN CAMK4 GSG2 …	0.92
GO:0009056	catabolic process	biological_process	219/2285	1976/18959	1	1	219	ACSBG2 USP50 5330417C22RIK GSTM4 ISG20 HAP1 PLA2G4D SUFU FGF2 CHIL3 ACOT7 KLHL32 RNF138 PDE1C PLG OTUD7A MAD2L2 BSCL2 SMG9 AGL ENO1 ENO4 GM15800 ASPDH CDC20 HMOX2 SGSM3 APOA1 MAP1LC3A BAG5 RGS12 APOC3 PPAT UCHL1 CLPX MMP8 PFN2 CPVL ATG9A KCTD17 DNASE1 HSPA2 NGLY1 ATG7 ATP1B3 PLK1 OAZ3 CES1F CEMIP PGK2 ARHGEF15 CLPS DNAJB6 OC90 RB1CC1 ALLC RAB3IL1 PARK2 HAGH FBXO39 LSM2 GBA2 FOXL2 SPATA18 PGAM2 DN…	0.92
GO:0032880	regulation of protein localization	biological_process	70/2285	633/18959	1	1	70	TBX1 MAPK8 DPH3 RAB11FIP5 NNAT SUFU NOTCH4 GATA3 2700049A03RIK MYO5B FGB MTOR APOA1 NEK2 DDX4 SPAG5 B9D1 CDK1 SH3TC2 CRTAM MYO1A CIB1 APBB1 APOD OAZ3 BCL2L1 CLSTN3 CEMIP CENPE GLI3 NUPL1 DNAJB6 TEX15 VPS4A UACA FGG PSG18 RSAD2 HRG SYNJ2BP XPO4 RAB23 ITGB1BP1 DMTN NR1H3 DNAJB2 PDZK1 VTCN1 ECT2 AHI1 TRIM17 RANGRF APOA2 CAMK4 CEP131 AGTR1A DZIP1 ATCAY STK11 GJA5 SYCP1 CDCA5 RAPGEF3 FAM89B ARC EXPH5 …	0.92
GO:0006461	protein complex assembly	biological_process	131/2285	1186/18959	1	1	131	NRXN1 CENPP DNAIC1 HIST1H2BA AHSG TRPM6 IPO4 VASP TMEM120A DNAJC28 HIST1H3C CCDC39 STX2 LRRC6 PPAT APCS DNAJC15 CCDC40 CDK1 PFN2 PKD2L1 HILS1 CEP57 PLK1 HIST1H4A NUPL1 KCTD16 BMF PEX11B PARK2 NLRP5 MIP FGG DLGAP3 MTAP7D3 HR CCDC151 KCNG4 ECT2 TMEM27 VTN NDUFAF3 CLGN PEX5L KCTD19 DNAAF3 VPS4B PSMC2 SVIP PDE4DIP KIF9 STK11 GJA5 MAP10 CNTF CAPZA3 MLC1 PFN4 SNCA HIST1H1T TOMM20L ARC CCNB1 PFKM NKX2-5…	0.92
GO:0030145	manganese ion binding	molecular_function	5/2285	45/18959	1	1	5	ADCY2 ABL1 NEK4 ADCY10 PPEF1	0.92
GO:0042180	cellular ketone metabolic process	biological_process	21/2285	189/18959	1	1	21	MTOR ADH4 AKR7A5 PPARGC1A COQ4 APOA1 DGAT2 CMTM2A FGF15 AKR1C6 CPN1 WDTC1 ATCAY OXCT2A STK11 GATA3 PDK2 PRKG1 NR1H3 CACNA1H SNCA	0.92
GO:0016311	dephosphorylation	biological_process	40/2285	362/18959	1	1	40	PTPDC1 CHRM5 PTPMT1 CDKN3 DUSP15 DUSP13 PHOSPHO1 SYNJ2 PTPRA ELFN1 PPP1CC CDCA2 CDC25A PPM1J PPP1R26 PPP1R27 PINK1 PPP4R4 PPP2R2B IGBP1B PPAPDC1A APTX PGP NT5C3 DUSP21 THNSL2 PRG2 RNGTT PPP1R36 PP2D1 G6PC3 TSKS OAZ3 NT5M 2810408A11RIK PPP1R42 SYNJ1 NT5C1B PPAP2A TMEM225	0.92
GO:0007193	adenylate cyclase-inhibiting G-protein coupled receptor signaling pathway	biological_process	7/2285	63/18959	1	1	7	RXFP2 ADCY2 CASR CHRM5 ITGB3 ADCY4 NPB	0.92
GO:0005783	endoplasmic reticulum	cellular_component	161/2285	1451/18959	1	1	161	NRXN1 CRELD2 ART1 ABCB6 PDILT HAP1 ARSA CYP2F2 ANK1 CHIL3 CES1C KCNJ11 PHTF1 GSG1 CYB5R4 ACSL6 TMEM247 BSCL2 P4HTM AGL ABCB9 SERP2 SERPINA1B RDH7 REEP6 HMOX2 CYP2A12 KDELC2 UCHL1 SULF1 PKD2L1 ATP8B3 KCTD17 ALG9 JPH3 CIB1 CEMIP CLSTN3 TYRO3 SERPINA1D NECAB3 COL26A1 PARK2 CES3A GBA2 CPT1C DNAJB9 CYP46A1 ALB JPH4 RDH11 SPPL2C FITM1 BRSK2 H2-Q10 CACNB1 RNF133 VTN CLGN DHCR7 RANGRF PCDHA2 ZDHHC19 SLC2…	0.92
GO:0051047	positive regulation of secretion	biological_process	42/2285	379/18959	1	1	42	PARK2 PFKM FOXL2 CRHR1 FGG NNAT PLA2G10 HTR6 GHRL SIRT3 OXCT2A GATA3 CASR TRH CACNA1G PINK1 KISS1 PAX6 VTCN1 TMEM27 PLB1 FGB S100A9 PEX5L GHRH AGTR1A MPC2 CRTAM CNTF S100A8 ATG7 ABAT APBB1 CHRNA4 CACNA1H OXTR AQP1 CFTR SNCA EXPH5 ABL1 PLA2G6	0.92
GO:0007160	cell-matrix adhesion	biological_process	19/2285	171/18959	1	1	19	CDH13 ITGB3 FGG WDPCP TMEM8B MADCAM1 ITGA11 MUC4 FMN1 EPHA1 ITGA2B ITGB1BP1 DMTN CIB1 APOD MYF5 VTN TESK2 FGB	0.92
GO:0004722	protein serine/threonine phosphatase activity	molecular_function	6/2285	54/18959	1	1	6	PPP3R2 PP2D1 PPM1J PPEF1 PPP1CC CDKN3	0.92
GO:0001948	glycoprotein binding	molecular_function	13/2285	117/18959	1	1	13	LMAN2 COMP VWF HFE2 AGR3 SERPINA1A APOH SERPINA1C SERPINA1D FBXO2 SERPINA1E SERPINA1B SLIT2	0.92
GO:0009583	detection of light stimulus	biological_process	5/2285	45/18959	1	1	5	PDE6D BEST1 ATP8A2 FECH RDH11	0.92
GO:0015924	mannosyl-oligosaccharide mannosidase activity	molecular_function	7/2285	63/18959	1	1	7	ACE CES1C AI464131 CES1A GLB1L HRASLS CES1F	0.92
GO:0016757	transferase activity, transferring glycosyl groups	molecular_function	32/2285	289/18959	1	1	32	ART5 ART1 ART3 POMGNT1 PDCL2 GLT8D2 POMT1 GCNT7 UPP2 AI464131 B4GALT2 GLT1D1 4933406M09RIK GLB1L SEC1 AGL GALNTL6 GLT8D1 GCNT4 ACE PPAT KDELC2 MGAT4E B3GALNT1 PARP11 GALNT16 MGAT5 ALG9 DPY19L2 DPY19L1 ST6GALNAC2 MGAT4D	0.92
GO:0030641	regulation of cellular pH	biological_process	6/2285	54/18959	1	1	6	CAR2 ATP1A4 TMEM165 SLC26A8 AQP11 CFTR	0.92
GO:0010469	regulation of receptor activity	biological_process	9/2285	81/18959	1	1	9	MAPK8IP2 ADRA2B PPARGC1A RELN NEURL1A HAP1 CACNG4 HEYL MUC4	0.92
GO:0007271	synaptic transmission, cholinergic	biological_process	4/2285	36/18959	1	1	4	CHRNE NGFR CHRM5 CHRNA4	0.92
GO:0006796	phosphate-containing compound metabolic process	biological_process	322/2285	2902/18959	1	1	322	NMNAT1 GRM1 AHSG CCNA2 PLA2G4D PDE6G STAT4 PLK4 GDF9 ACOT7 HIPK4 GUCY2D ACSL6 MAD2L2 NME6 NLRC5 BMP15 ASPDH APOA1 RGS12 ANKRD54 MAP3K10 GM4922 PPAT UCHL1 CDK1 EPHA10 HSPA2 HPX CDKL2 LPCAT2B CIB1 PPP1R42 PGK2 ARHGEF15 OC90 NEK11 THPO DYNLL1 TEX24 CRHR1 FGG MAK NKX2-1 ADCY4 EPHA6 PGAM2 SYNJ2 CSNK2B CDKL1 SIRT3 CDC25A ADRA2B ROPN1L PPP1R26 COX8C PRKAR1B BRSK2 PPP4R4 SMOK2A APTX TSSK2 NT5C3B AGPAT6 I…	0.92
GO:1901989	positive regulation of cell cycle phase transition	biological_process	7/2285	63/18959	1	1	7	VPS4B LARP7 AIF1 PLK1 CDCA5 CENPE CUL3	0.92
GO:0042175	nuclear outer membrane-endoplasmic reticulum membrane network	cellular_component	42/2285	380/18959	1	1	42	PARK2 HERPUD1 DGAT2 CPT1C PIGF POMT1 PTDSS2 RSAD2 LMF1 FKBPL TTC9 SPPL2C FITM1 REEP2 DERL1 CCDC155 BSCL2 RNF133 ABCB9 DHCR7 REEP6 SLC27A5 PEMT AGPAT6 ANKS4B LPIN2 AADAC FKBP4 SVIP NOS1AP SPPL2B TRIQK PGAP2 NUP153 UFD1L G6PC3 JPH3 TYRO3 CFTR SNCA TMTC2 NECAB3	0.92
GO:0008021	synaptic vesicle	cellular_component	15/2285	136/18959	1	1	15	SLC18A3 PARK2 TPRGL SLC30A3 RPH3A SLC2A3 SLC2A8 APBA1 SYT5 ICA1 SNCA PEBP1 SYNGR4 STX2 CDK16	0.92
GO:0005777	peroxisome	cellular_component	16/2285	144/18959	1	1	16	TRIM37 MFF AGPS PEX5L CCDC33 CRAT PEX11A PXT1 SLC22A21 GNPAT HRASLS PEX11G ACSL6 HACL1 ACAA1B PEX11B	0.92
GO:0048598	embryonic morphogenesis	biological_process	67/2285	603/18959	1	1	67	SPINT1 NKX2-5 ESRRB VASP SUFU FBN2 GATA3 TMEM107 STIL ATP6V1B1 HOXA4 PAX6 CCDC39 USH1C HSPG2 APOA1 OVOL2 WDPCP IFT122 ARL13B ARFRP1 CCDC40 B9D1 HAND2 SULF1 ZIC5 MSX1 MESP1 ATP8A2 ETV2 GLI3 DNAJB6 HOXC9 COL2A1 CML2 TCF3 ATP2B2 WNT7A FOXL2 LIAS IFT57 SLC39A3 WNT3 CDON HESX1 CUL3 TTBK1 RAB23 GBX2 DNAAF1 ESX1 AHI1 VTN IFT172 MIB1 CDH23 ATOH8 ALDH1A2 FBP1 GJA5 DYNC2H1 HIPK1 2410089E03RIK FGF8 MYF5 FOX…	0.92
GO:0046903	secretion	biological_process	107/2285	967/18959	1	1	107	NRXN1 PFKM NDUFAF2 CHRM5 EXOC3L EQTN HAP1 TNP2 RAB11FIP5 DPH3 NNAT PLA2G10 GHRL GDF9 GATA3 KCNJ11 APBA1 NRXN3 NPFF PDE1C CYB5R4 PAX6 STX2 FGB YWHAZ APOA1 PFN2 PCSK4 CRTAM ATG7 APBB1 CHRNA4 BIRC5 ICA1 TYRO3 AQP1 CFTR SYNJ1 CCDC23 SPINK3 FAM3B PARK2 ATP2B2 WNT7A FOXL2 CRHR1 FGG PSG18 SNCAIP HTR6 PLA2G4F RSAD2 SIRT3 OXCT2A LMF1 CASR DMTN TRH PRKG1 NR1H3 OIT1 CACNA1G SPESP1 PINK1 BRSK2 KISS1 SOCS2 VT…	0.92
GO:0051932	synaptic transmission, GABAergic	biological_process	5/2285	45/18959	1	1	5	CAR2 GABRB2 CLSTN3 OXTR HAP1	0.92
GO:0035064	methylated histone binding	molecular_function	5/2285	45/18959	1	1	5	LRWD1 CDYL UHRF1 KAT8 CCDC101	0.92
GO:0016310	phosphorylation	biological_process	214/2285	1928/18959	1	1	214	PHKG2 AK8 GRM1 AHSG TRPM6 TESK1 CCNA2 PDE6G STAT4 GHRL FGF2 PLK4 CAMKV GDF9 MARK1 NME5 HIPK4 ADRBK2 RBL2 PAX6 MAD2L2 CYCT NME6 NLRC5 FGFBP3 BMP15 CAMK1G HUNK APOA1 ANKRD54 APOC3 MAP3K10 GM4922 DNAJC15 UCHL1 CDK1 EPHA10 PFN2 HSPA2 HPX CDKL2 CIB1 BUB1B MAS1 PLK1 AK7 CEMIP EPHA8 PGK2 TYRO3 CTSG NLK RB1CC1 NEK11 STK33 DYRK3 THPO GK2 PARK2 DYNLL1 TEX24 WNT7A NEK4 FGG MAK EPHA6 BAG1 DUSP15 CSNK2B CDKL1…	0.92
GO:0071478	cellular response to radiation	biological_process	12/2285	108/18959	1	1	12	GATA3 DDIAS RAD51AP1 BCL2L1 TLK2 PBK AQP1 ECT2 KDM4D STK11 RDH11 CDC25A	0.92
GO:0008170	N-methyltransferase activity	molecular_function	15/2285	135/18959	1	1	15	NSUN7 FBLL1 NSUN4 PEMT WDR82 NNMT EHMT2 DYDC2 D2WSU81E SETD3 DYDC1 TRMT10B METTL22 METTL7B TFB1M	0.92
GO:0051208	sequestering of calcium ion	biological_process	10/2285	90/18959	1	1	10	TEX101 CASQ1 ITGB3 CEMIP SNCA ATP7B ARC ABL1 ANK2 FGF2	0.92
GO:0051048	negative regulation of secretion	biological_process	23/2285	207/18959	1	1	23	PARK2 APOA2 NDUFAF2 STK39 CRHR1 APOA1 DPH3 RAB11FIP5 HTR6 RSAD2 GHRL INHA IL11 KCNJ11 TRH PRKG1 NR1H3 NPFF OIT1 ABAT PDE1C OXTR SNCA	0.92
GO:0008186	RNA-dependent ATPase activity	molecular_function	7/2285	63/18959	1	1	7	TDRD12 DDX43 DDX20 TDRD9 DDX4 DDX25 D1PAS1	0.92
GO:0042054	histone methyltransferase activity	molecular_function	6/2285	55/18959	1	1	6	FBLL1 EHMT2 WDR82 DYDC2 SETD3 DYDC1	0.91
GO:0048839	inner ear development	biological_process	21/2285	191/18959	1	1	21	USH1C ATP2B2 CDH23 WDPCP HEY1 LIN7A HESX1 GABRB2 GATA3 GBX2 ALMS1 FGF8 ATP8A2 ATP6V1B1 DCHS1 GLI3 AHI1 CYTL1 FOXG1 SOBP COL2A1	0.91
GO:0097458	neuron part	cellular_component	144/2285	1307/18959	1	1	144	NRXN1 GRM1 SAG HAP1 SLC30A3 KCNIP4 GRIN3A GLRX3 ANK1 GHRL ACOT7 KCNJ11 SYT5 PDE1C ADRBK2 KCNE3 ENO1 ASAP1 PLXDC1 USH1C REEP6 CAMK1G RGS12 EFHC1 UCHL1 PFN2 SCGN SLC7A10 MYO1A CIB1 ICA1 CLSTN3 EPHA8 ARHGEF15 KCTD16 PARK2 CRHR1 IFT57 ADCY4 CPT1C DLGAP3 HTR6 SYNJ2 JPH4 PPP1CC RDH11 MAPK8IP2 KISS1 SLC8A2 AHI1 GFRA1 GLRX2 RIN1 FXR1 CAR2 DRP2 CDH23 PEX5L SLC4A8 PACRG LIN7B ATCAY INHA LIN7A CNTF MAPK8IP1…	0.91
GO:0042176	regulation of protein catabolic process	biological_process	29/2285	263/18959	1	1	29	PARK2 TLK2 PBK AURKA SUFU HRG RNF138RT1 SUMO3 DNAJB2 RNF138 MAD2L2 RNF19A BAG6 E330034G19RIK SGSM3 BAG5 EGLN2 GABARAPL2 SERPINB1B ASB9 TAF9 ATG7 NDUFA13 PLK1 OAZ3 KCNE2 SIRT2 BBS7 AZI2	0.91
GO:0001755	neural crest cell migration	biological_process	6/2285	55/18959	1	1	6	PAX6 FBP1 GBX2 HAND2 OVOL2 FGF15	0.91
GO:0051050	positive regulation of transport	biological_process	90/2285	825/18959	1	1	90	PFKM NKX2-5 CDH3 FGF15 HAP1 SLC30A3 AHSG NNAT PLA2G10 ANK2 GHRL SELE GATA3 KCNJ11 ACSL6 PAX6 KCNE3 KCNMB1 SLC38A3 FGB AK1 TRPV2 CDK1 CRTAM HSPA2 HPX ATG7 ATP1B3 CIB1 ATP8A2 APBB1 CHRNA4 OAZ3 CEMIP AQP1 GLI3 CFTR SYNJ1 KCNE2 PARK2 UACA ATP2B2 FOXL2 CRHR1 FGG HTR6 SIRT3 OXCT2A SYNJ2BP XPO4 ITGB1BP1 CASR TRH PRKG1 NR1H3 CACNA1G PINK1 PDZK1 KISS1 VTCN1 ECT2 AHI1 TMEM27 VTN PLB1 S100A9 CAR2 MIB1 LMAN2…	0.91
GO:0050769	positive regulation of neurogenesis	biological_process	23/2285	210/18959	1	1	23	MTOR SPINT1 NKX6-2 CDKL5 RNF112 HAP1 ACE TRPV2 WNT3 HRG PTPRA STK11 DCT HPX NEURL1A ASPM DIXDC1 GLI3 SYNJ1 PAX6 PLAG1 NTRK2 FOXG1	0.91
GO:0019318	hexose metabolic process	biological_process	23/2285	210/18959	1	1	23	GK2 PARK2 MTOR PFKM GDF2 PGM5 DGAT2 ALDOA PGAM2 SORD WDTC1 FGL1 SLC2A8 GAPDHS PHLDA2 STK11 G6PC3 KCNJ11 PDK2 APOD MPI HK1 DAK	0.91
GO:0005516	calmodulin binding	molecular_function	18/2285	165/18959	1	1	18	PHKG2 CAMK1G ATP2B2 CAMK4 PATE4 ENKUR CAMKV SMTNL1 SPATA17 MYO1A CAMSAP1 CDK5RAP2 KCNH1 ASPM PDE1C CFAP221 MYO5B PLA2G6	0.91
GO:0007613	memory	biological_process	12/2285	109/18959	1	1	12	MTOR RELN CAMK4 JPH3 CRHR1 OXTR SLC8A2 HRH1 NTRK2 EHMT2 RIN1 PLA2G6	0.91
GO:0051046	regulation of secretion	biological_process	74/2285	675/18959	1	1	74	NRXN1 PFKM NDUFAF2 HAP1 DPH3 RAB11FIP5 NNAT PLA2G10 GHRL GDF9 GATA3 KCNJ11 NPFF PDE1C PAX6 FGB APOA1 PFN2 CRTAM ATG7 APBB1 CHRNA4 BIRC5 ICA1 AQP1 CFTR SPINK3 PARK2 FOXL2 CRHR1 FGG PSG18 SNCAIP HTR6 RSAD2 SIRT3 OXCT2A CASR TRH PRKG1 NR1H3 OIT1 CACNA1G PINK1 BRSK2 KISS1 VTCN1 AHI1 TMEM27 PLB1 CDK16 S100A9 APOA2 STK39 PEX5L GHRH PKDREJ AGTR1A MPC2 INHA GJA5 IL11 CNTF S100A8 ABAT CACNA1H OXTR SNCA EX…	0.91
GO:0009792	embryo development ending in birth or egg hatching	biological_process	77/2285	705/18959	1	1	77	SPINT1 MYO18B NKX2-5 SLC34A2 ESRRB MFN2 VASP SUFU FGF2 PLK4 GATA3 TMEM107 APBA1 STIL PLG SALL2 HOXA4 PAX6 SERPINA1B SLIT2 HSPG2 CCNK OVOL2 NEK2 IFT122 IFT140 ARL13B HEY1 B9D1 HSD17B2 HAND2 YBX3 SULF1 ZIC5 MSX1 SOX6 BCL2L1 ETV2 DCHS1 GLI3 NKX2-6 DNAJB6 NFE2 HOXC9 COL2A1 BPTF TFAP2C NLRP5 PSMC3 CENPU LIAS IFT57 SLC39A3 WDTC1 CUL3 TTBK1 RAB23 GBX2 ESX1 PCDH12 IFT172 MIB1 TET1 JUNB ALDH1A2 KLF1 GINS1…	0.91
GO:0060341	regulation of cellular localization	biological_process	117/2285	1061/18959	1	1	117	NRXN1 NDUFAF2 HAP1 DPH3 RAB11FIP5 NNAT SUFU GHRL GDF9 GATA3 KCNJ11 PDE1C PAX6 REEP6 APOA1 CDK1 PFN2 CRTAM ATG7 CIB1 OAZ3 ICA1 CEMIP GLI3 NUPL1 PARK2 FOXL2 CRHR1 FGG PSG18 HTR6 SIRT3 OXCT2A PPP1CC XPO4 RAB23 TRH OIT1 BRSK2 PDZK1 KISS1 VTCN1 ECT2 AHI1 TMEM27 RANGRF APOA2 PEX5L CEP131 INHA STK11 GJA5 IL11 CNTF MLC1 CDCA5 RAPGEF3 FAM89B SNCA ARC EXPH5 NTRK2 SPINK2 CCNB1 PFKM TBX1 CDH3 ANK2 NPFF REEP2…	0.91
GO:0009168	purine ribonucleoside monophosphate biosynthetic process	biological_process	7/2285	64/18959	1	1	7	PARK2 AK1 UQCC3 PPARGC1A ALDOA PPAT LDHC	0.91
GO:0046889	positive regulation of lipid biosynthetic process	biological_process	8/2285	73/18959	1	1	8	MTOR PPARGC1A NR1H3 DGAT2 APOA1 ACSL6 APOC3 PLA2G6	0.91
GO:0006793	phosphorus metabolic process	biological_process	325/2285	2950/18959	1	1	325	NMNAT1 GRM1 AHSG CCNA2 PLA2G4D PDE6G STAT4 PLK4 GDF9 ACOT7 HIPK4 GUCY2D ACSL6 MAD2L2 NME6 NLRC5 BMP15 ASPDH APOA1 RGS12 ANKRD54 MAP3K10 GM4922 PPAT UCHL1 CDK1 EPHA10 HSPA2 HPX CDKL2 LPCAT2B CIB1 PPP1R42 PGK2 ARHGEF15 OC90 NEK11 THPO DYNLL1 TEX24 CRHR1 FGG MAK NKX2-1 ADCY4 EPHA6 PGAM2 SYNJ2 CSNK2B CDKL1 SIRT3 CDC25A ADRA2B ROPN1L PPP1R26 COX8C PRKAR1B BRSK2 PPP4R4 SMOK2A APTX TSSK2 NT5C3B AGPAT6 S…	0.91
GO:0004559	alpha-mannosidase activity	molecular_function	7/2285	64/18959	1	1	7	CES1C AI464131 CES1A GLB1L HRASLS CES1F ACE	0.91
GO:0008509	anion transmembrane transporter activity	molecular_function	31/2285	284/18959	1	1	31	CHRM5 1700039E15RIK SLC34A2 SLC38A5 SLC16A7 SLC13A5 BEST1 SLC13A4 SLC26A8 SLCO6C1 SLC22A18 SLC4A9 ABCC3 SLC10A6 SLCO5A1 SLC1A7 SLC38A3 SLC6A7 RHCG SLCO6D1 SLC4A8 SLC4A1 MPC2 GABRB2 RHD SLC7A10 SLC22A21 SLC22A16 AQP1 CFTR SLC35A2	0.91
GO:0045862	positive regulation of proteolysis	biological_process	12/2285	109/18959	1	1	12	PARK2 RNF138RT1 ATG7 DNAJB2 RNF138 PLK1 KCNE2 SIRT2 AURKA RNF19A BBS7 E330034G19RIK	0.91
GO:0046907	intracellular transport	biological_process	147/2285	1339/18959	1	1	147	IFT43 IPO13 HAP1 LCA5 IPO4 SUFU ANK1 FGF2 DNAJC28 KPNA2 ADRBK2 STX2 REEP6 SGSM3 CAMP IFT122 ANKRD54 AP2A1 ARFRP1 IFT80 CCHCR1 UCHL1 CDK1 MIPEP CEP57 CIB1 OAZ3 NUP35 CEMIP GLI3 ATP9A NUPL1 COG6 DDX25 DYNLL1 MIP TTC26 UBE2O PLEKHA8 CRHR1 IFT57 TBC1D14 PPP1CC XPO4 RAB23 WIPI1 ALMS1 PDZK1 PPP2R2B SLC8A2 ECT2 CACNB1 RANGRF AP1M1 LMAN2 PEX5L CEP131 FYTTD1 VPS4B NRAP UFD1L MLC1 RAPGEF3 FAM89B SNCA TOMM2…	0.91
GO:0001754	eye photoreceptor cell differentiation	biological_process	6/2285	55/18959	1	1	6	PAX6 AHI1 RPGRIP1 NTRK2 ALMS1 AGTPBP1	0.91
GO:0000768	syncytium formation by plasma membrane fusion	biological_process	6/2285	55/18959	1	1	6	DYRK1B FER1L5 MYF5 NFE2 CDON RAPGEF3	0.91
GO:0021954	central nervous system neuron development	biological_process	8/2285	73/18959	1	1	8	GBX2 GBA2 ATG7 FGF8 DCLK1 NTRK2 FOXG1 SLIT2	0.91
GO:0000075	cell cycle checkpoint	biological_process	18/2285	165/18959	1	1	18	KNTC1 GSG2 CDK1 AURKA MAD1L1 STIL CDK5RAP2 BUB1B PLK1 BIRC5 BCL2L1 D7ERTD443E CENPE ZWILCH TOP2A TEX14 NEK11 CCNB1	0.91
GO:0042471	ear morphogenesis	biological_process	14/2285	128/18959	1	1	14	USH1C MSX1 GATA3 GBX2 ATP2B2 CDH23 ATP8A2 FGF8 WDPCP ATP6V1B1 FOXG1 HESX1 SOBP COL2A1	0.91
GO:0035258	steroid hormone receptor binding	molecular_function	8/2285	73/18959	1	1	8	WIPI1 PPARGC1A TRIP4 FOXL2 GRM1 IPO13 FKBP4 PSMC3IP	0.91
GO:0016337	single organismal cell-cell adhesion	biological_process	35/2285	319/18959	1	1	35	ITGAD CDH3 WNT7A FGG CDON SELE MUC4 TCAM1 ITGA2B DMTN PRKG1 CEP41 ICAM5 MAD2L2 SLIT2 FGB S100A9 CRNN METAP1 APOA1 ITGB3 CRISP2 MADCAM1 GM1123 CDH24 LIMS2 S100A8 ABAT PVRL3 TYRO3 MYF5 DNAJB6 ABL1 DSG2 COL2A1	0.91
GO:0006873	cellular ion homeostasis	biological_process	55/2285	501/18959	1	1	55	FTMT ALAS2 TMEM165 HERPUD1 TMPRSS6 GDF2 ATP2B2 CRHR1 GRM1 ABCB6 SLC34A2 GRINA SLC30A3 ATP1A4 SLC26A8 CCR8 ANK2 GHRL TNNI3 FGF2 CASR CASQ1 PRKG1 NPFF CACNA1G KISS1 SLC8A2 EPOR CAR2 RHCG SLC39A13 CDH23 ITGB3 TTC7 ADRA1A EFHC1 ATP7B GHRH AGTR1A MFI2 KCTD17 SCGN HPX TEX101 ATP1B3 HFE2 CEMIP OXTR CFTR SNCA ARC ABL1 AQP11 KEL PLA2G6	0.91
GO:1902936	phosphatidylinositol bisphosphate binding	molecular_function	8/2285	73/18959	1	1	8	WIPI1 APBA1 MARK1 ANXA8 AMER2 RPH3A PFN2 ASAP1	0.91
GO:0044267	cellular protein metabolic process	biological_process	410/2285	3731/18959	1	1	410	ART1 ART3 SLC25A41 USP50 GRM1 AHSG CCNA2 PDE6G STAT4 PLK4 GDF9 METAP2 GATA3 KLHL32 HIPK4 PLG MAD2L2 GM15800 SERPINA1B MEAF6 BMP15 APOA1 OTUB2 ANKRD54 MAP3K10 GM4922 CLPX UCHL1 CDK1 RPL10L EPHA10 ASPHD2 YBX2 B3GALNT1 CPVL KCTD17 HSPA2 HPX CDKL2 ATG7 CIB1 AGTPBP1 DPY19L2 MSL3L2 NEK11 DDX25 THPO ART5 TEX24 AF366264 TCF3 POMGNT1 MAK SPATA18 WDR82 EPHA6 MACROD1 UBE2D2A DMRTC2 CSNK2B CDKL1 NXN SIRT3 TT…	0.91
GO:0010810	regulation of cell-substrate adhesion	biological_process	18/2285	165/18959	1	1	18	CDH13 APOA1 ITGB3 WDPCP MUC4 MFI2 FMN1 EPHA1 ITGB1BP1 DMTN CIB1 APOD PLG PTPLA MYF5 VTN CCDC80 COL26A1	0.91
GO:0006487	protein N-linked glycosylation	biological_process	8/2285	73/18959	1	1	8	MGAT5 TMEM165 4933406M09RIK SERPINA1A ST6GALNAC2 MGAT4E SERPINA1B MGAT4D	0.91
GO:0006611	protein export from nucleus	biological_process	6/2285	55/18959	1	1	6	XPO4 CCHCR1 CAMK4 DNAJC27 RANBP17 RAPGEF3	0.91
GO:0050804	modulation of synaptic transmission	biological_process	32/2285	293/18959	1	1	32	NRXN1 PARK2 ATP2B2 CRHR1 GRM1 SNCAIP HAP1 HRH1 NGFR HTR6 JPH4 MMP9 MAPK8IP2 PINK1 KISS1 SLC8A2 RIN1 CAR2 CDC20 RELN PATE4 PFN2 SHISA7 JPH3 NEURL1A ICA1 CLSTN3 OXTR SNCA PEBP1 NTRK2 PLA2G6	0.91
GO:0051591	response to cAMP	biological_process	6/2285	55/18959	1	1	6	DMTN CREM JUNB AQP1 RAPGEF3 CFTR	0.91
GO:0045747	positive regulation of Notch signaling pathway	biological_process	4/2285	37/18959	1	1	4	ITGB1BP1 MESP1 TSPAN33 TSPAN10	0.90
GO:0005539	glycosaminoglycan binding	molecular_function	20/2285	184/18959	1	1	20	STAB2 FGFBP3 COMP HMMR MPO PDCD5 LTF FGF2 ADAMTS15 APOB THBS3 CEMIP APOH ADAMTSL5 CTSG IMPG2 VTN CCDC80 HAPLN3 SLIT2	0.90
GO:2000401	regulation of lymphocyte migration	biological_process	4/2285	37/18959	1	1	4	TMEM102 AIF1 ITGB3 APOD	0.90
GO:0000151	ubiquitin ligase complex	cellular_component	27/2285	248/18959	1	1	27	PARK2 FBXO39 MIB2 CDC20 FBXW5 ASB4 DCAF12 UBE2D2A FBXL19 DCAF10 CUL3 KLHL10 UBE2U KCTD17 KLHL33 KLHL32 TCEB2 DCAF6 FBXO44 KLHL35 FBXO15 MAD2L2 FBXO2 RNF19A CCIN CCNF PHC1	0.90
GO:0007218	neuropeptide signaling pathway	biological_process	9/2285	83/18959	1	1	9	LTB4R1 PYY ECEL1 NPFF CRHR1 NPB NMUR1 NPY4R PTH2	0.90
GO:0015844	monoamine transport	biological_process	9/2285	83/18959	1	1	9	PARK2 CHRM5 CRHR1 ABAT CHRNA4 PINK1 OXTR SNCA HTR6	0.90
GO:0048525	negative regulation of viral process	biological_process	8/2285	74/18959	1	1	8	PARK2 CCNK SRPK1 ISG20 APCS LTF RSAD2 TRIM10	0.90
GO:0030431	sleep	biological_process	4/2285	37/18959	1	1	4	GHRH ALB GHRL OXTR	0.90
GO:0043631	RNA polyadenylation	biological_process	4/2285	37/18959	1	1	4	NELFE PABPC1L PABPC2 PAPOLB	0.90
GO:0006576	cellular biogenic amine metabolic process	biological_process	9/2285	83/18959	1	1	9	APOA2 CHPT1 TRH APOA1 PEMT AGPAT6 OAZ3 AZI2 SGMS1	0.90
GO:0009987	cellular process	biological_process	1589/2285	14625/18959	1	1	1589	MYO18B NDUFAF2 ART3 NMNAT1 GRM1 RAB11FIP5 DPH3 SYCP3 HRH1 GRIN3A NDRG3 NUSAP1 ROBO4 PDE6G PLK4 GM5132 CEP41 1110004E09RIK BCO1 CATSPERD TAS2R140 ASAP1 NLRC5 MRGPRG LRRC6 GM4922 PPAT IFT80 PDCD5 HSD17B2 PRSS37 GM10324 TMEM190 NGLY1 MESP1 JPH3 CIB1 PEX11G PGK2 OLFR555 KCTD16 ARHGEF39 PEX11B UMODL1 DYNLL1 TEX24 TTC26 SLC5A9 WDR82 KLK1B1 NPY4R TTLL4 XPO4 RAB23 OLFR707 ADRA2B PPRC1 PPP1R26 COX8C HRASL…	0.90
GO:0016655	oxidoreductase activity, acting on NAD(P)H, quinone or similar compound as acceptor	molecular_function	4/2285	37/18959	1	1	4	AKR1C6 ADH4 NDUFAF2 NDUFA13	0.90
GO:0034968	histone lysine methylation	biological_process	10/2285	92/18959	1	1	10	GFI1B GATA3 WDR82 CHD5 DMRTC2 PIH1D1 KDM4D EHMT2 CTCFL SETD3	0.90
GO:0030003	cellular cation homeostasis	biological_process	53/2285	487/18959	1	1	53	FTMT ALAS2 TMEM165 HERPUD1 TMPRSS6 GDF2 ATP2B2 CRHR1 GRM1 ABCB6 GRINA SLC30A3 ATP1A4 SLC26A8 CCR8 ANK2 GHRL TNNI3 FGF2 CASR CASQ1 PRKG1 NPFF CACNA1G KISS1 SLC8A2 EPOR CAR2 SLC39A13 CDH23 ITGB3 TTC7 ADRA1A EFHC1 ATP7B GHRH AGTR1A MFI2 KCTD17 SCGN HPX TEX101 ATP1B3 HFE2 CEMIP OXTR CFTR SNCA ARC ABL1 AQP11 KEL PLA2G6	0.90
GO:0072678	T cell migration	biological_process	4/2285	37/18959	1	1	4	TMEM102 AIF1 ITGB3 APOD	0.90
GO:0031227	intrinsic component of endoplasmic reticulum membrane	cellular_component	11/2285	101/18959	1	1	11	SLC27A5 G6PC3 SPPL2C FITM1 DERL1 DGAT2 AGPAT6 BSCL2 ABCB9 DHCR7 SPPL2B	0.90
GO:0010038	response to metal ion	biological_process	22/2285	202/18959	1	1	22	KCNMB4 JUNB FGG SLC30A3 PGAM2 ATP7B SORD MAPK8 HPX DMTN KCNH1 CACNA1G CARF ABAT PDE1C MTF1 AQP1 SOD3 SNCA ECT2 KCNMB1 FGB	0.90
GO:0003755	peptidyl-prolyl cis-trans isomerase activity	molecular_function	4/2285	37/18959	1	1	4	FKBPL FKBP4 TTC9 PPIL6	0.90
GO:0033044	regulation of chromosome organization	biological_process	22/2285	203/18959	1	1	22	GFI1B TET1 ZNHIT1 NEK2 TLK2 CENPV MAPK8 DMRTC2 PIH1D1 RECQL4 EHMT2 CTCFL MAP2K7 ESPL1 SGOL2A GATA3 ATG7 CDCA5 SNCA UHRF1 KDM4D CCNB1	0.90
GO:0019217	regulation of fatty acid metabolic process	biological_process	8/2285	74/18959	1	1	8	MTOR PDK2 PPARGC1A NR1H3 APOA1 DGAT2 SNCA WDTC1	0.90
GO:0031076	embryonic camera-type eye development	biological_process	4/2285	37/18959	1	1	4	ALDH1A2 HIPK1 PAX6 PPP1R13L	0.90
GO:0060135	maternal process involved in female pregnancy	biological_process	4/2285	37/18959	1	1	4	MTOR JUNB GHRL EPOR	0.90
GO:0051493	regulation of cytoskeleton organization	biological_process	44/2285	407/18959	1	1	44	SERPINF2 PARK2 TMOD1 MAPK8 AURKA VASP PLK4 FMN1 EPHA1 ITGB1BP1 DMTN ALMS1 SPTA1 ARHGEF5 ECT2 SLIT2 CCNF MTOR KANK3 TRIM37 APOA1 ITGB3 NEK2 CEP131 PFN3 FKBP4 SPAG5 VPS4B CAPZB PFN2 TMOD4 CAPZA3 CIB1 PFN4 PLK1 DIXDC1 CENPE RAPGEF3 SNCA ARHGEF15 ABL1 SIRT2 TRIM54 CCNB1	0.90
GO:0005544	calcium-dependent phospholipid binding	molecular_function	5/2285	46/18959	1	1	5	RPH3A C2CD4C SYT5 ANXA8 C2CD4D	0.90
GO:0045211	postsynaptic membrane	cellular_component	23/2285	213/18959	1	1	23	PARK2 GPR156 CAMK2N1 CHRM5 GRM1 CHRNE DLGAP3 GRIN3A LIN7B ANK2 ANK1 LIN7A GABRB2 FAIM2 APBB1 CHRNA4 NEURL1A PVRL3 CLSTN3 NTRK2 LRRTM3 GRIN3B KCTD16	0.90
GO:0090257	regulation of muscle system process	biological_process	20/2285	185/18959	1	1	20	TNNI3K MTOR NKX2-5 AIF1 MLIP ADRA1A GLRX3 ANK2 TNNI3 GJA5 GTF2IRD1 ADRA2B CASQ1 PRKG1 ABAT OXTR MYL3 ARC KCNE2 DSG2	0.90
GO:0045058	T cell selection	biological_process	5/2285	46/18959	1	1	5	AIRE GATA3 FOXN1 STK11 GLI3	0.90
GO:0018022	peptidyl-lysine methylation	biological_process	5/2285	46/18959	1	1	5	DMRTC2 PIH1D1 KDM4D EHMT2 SETD3	0.90
GO:0043005	neuron projection	cellular_component	118/2285	1089/18959	1	1	118	GRM1 HAP1 SLC30A3 KCNIP4 GRIN3A GLRX3 ANK1 GHRL ACOT7 KCNJ11 SYT5 ADRBK2 KCNE3 ENO1 ASAP1 PLXDC1 REEP6 CAMK1G RGS12 UCHL1 PFN2 SCGN SLC7A10 MYO1A CIB1 ICA1 EPHA8 ARHGEF15 PARK2 CRHR1 IFT57 ADCY4 CPT1C DLGAP3 HTR6 SYNJ2 JPH4 PPP1CC KISS1 SLC8A2 GFRA1 GLRX2 RIN1 FXR1 CAR2 DRP2 PEX5L SLC4A8 PACRG LIN7B ATCAY LIN7A CNTF MAPK8IP1 NEURL1A DIXDC1 RAPGEF3 SNCA GLRX5 NTRK2 SPINK2 TSGA10 RPH3A MAPK8 ADCY10…	0.90
GO:0044237	cellular metabolic process	biological_process	970/2285	8954/18959	1	1	970	NDUFAF2 ART3 NMNAT1 GRM1 SYCP3 HRH1 NUSAP1 PDE6G PLK4 GM5132 BCO1 NLRC5 GM4922 PPAT HSD17B2 GM10324 NGLY1 MESP1 CIB1 PGK2 DYNLL1 TEX24 WDR82 KLK1B1 TTLL4 RAB23 ADRA2B PPRC1 PPP1R26 COX8C HRASLS MDH1B SUPT3 RNF133 RNF19A SMOK2A FXR1 MIB1 TSSK2 NT5C3B MCM10 MIOX GINS1 ZFP541 CNTF MGAT5 CEBPE PCBP4 SLC25A53 TESK2 MGAT4D NME8 ZFP367 SLC25A37 CDH3 OTUD3 ESRRB MPO MOK EIF3B RECQL4 GFER CCDC101 AMBP FKB…	0.90
GO:0042743	hydrogen peroxide metabolic process	biological_process	4/2285	37/18959	1	1	4	GPX4 CYCT PINK1 MPO	0.90
GO:0045838	positive regulation of membrane potential	biological_process	4/2285	37/18959	1	1	4	NRXN1 PARK2 NGFR RELN	0.90
GO:0019637	organophosphate metabolic process	biological_process	117/2285	1078/18959	1	1	117	CHPT1 AK8 NMNAT1 MOCS3 PLA2G4D FGF2 ACOT7 NME5 PDE1C GUCY2D ADRBK2 CYB5R4 ACSL6 NME6 ASPDH SGSM3 APOA1 RGS12 PPAT PFN2 HSPA2 LPCAT2B ATP1B3 MAS1 AK7 ARHGEF15 DNAJB6 OC90 PARK2 RAB3IL1 PTPMT1 CRHR1 NKX2-1 ADCY4 PGAM2 SYNJ2 PLA2G4F LDHC EPHA1 FITM1 NPR1 HRASLS5 SLC25A25 MPI GMPR ECT2 APOA2 NPR2 CKMT2 NT5C3B AGPAT6 GPAT2 AGPAT3 SGMS1 GYKL1 NT5M ISYNA1 AGPAT2 RAPGEF3 SNCA NTRK2 NT5C1B PPAP2A RP2H PFK…	0.90
GO:0001824	blastocyst development	biological_process	10/2285	92/18959	1	1	10	TFAP2C PSMC3 TET1 JUNB NEK2 ETV2 ESRRB MFN2 GINS1 CUL3	0.90
GO:0040011	locomotion	biological_process	159/2285	1459/18959	1	1	159	DNAIC1 PDILT HIST1H2BA ATP1A4 HRH1 SLC26A8 VASP ROBO4 SPEM1 GHRL SELE FGF2 PHLDA2 GATA3 MARK1 PLG PAX6 CCDC39 CATSPER2 CATSPERD RSPH9 ENO4 TEKT3 LRRC6 APOA1 WDPCP LURAP1 ARL13B EFHC1 APCS CCDC40 PRSS37 PFN2 SULF1 MESP1 HPX SAA1 JPH3 CIB1 CEMIP EPHA8 PGK2 TYRO3 GLI3 GFRA3 CCDC23 ARHGEF39 WNT7A NKX2-1 CENPV HTR6 CSNK2B LDHC EPHA1 ROPN1L GBX2 KISS1 CKLF VTN GFRA1 SMCP S100A9 AMICA1 NSUN7 CFAP46 SPNS…	0.90
GO:0060081	membrane hyperpolarization	biological_process	4/2285	37/18959	1	1	4	CNTF ABAT CHRNA4 CFTR	0.90
GO:0043009	chordate embryonic development	biological_process	75/2285	698/18959	1	1	75	SPINT1 MYO18B NKX2-5 SLC34A2 ESRRB MFN2 VASP SUFU PLK4 GATA3 TMEM107 APBA1 STIL PLG SALL2 HOXA4 PAX6 SERPINA1B SLIT2 HSPG2 CCNK OVOL2 NEK2 IFT122 IFT140 ARL13B HEY1 B9D1 HSD17B2 HAND2 YBX3 SULF1 ZIC5 MSX1 SOX6 BCL2L1 ETV2 DCHS1 GLI3 NKX2-6 DNAJB6 NFE2 HOXC9 COL2A1 BPTF TFAP2C NLRP5 PSMC3 CENPU LIAS IFT57 SLC39A3 WDTC1 CUL3 TTBK1 RAB23 GBX2 ESX1 PCDH12 IFT172 MIB1 TET1 JUNB ALDH1A2 KLF1 GINS1 EIF4…	0.89
GO:0033554	cellular response to stress	biological_process	154/2285	1437/18959	1	1	154	ZSWIM7 5330417C22RIK REC8 SYCP3 CEP63 POLE NME5 NUPR1L D7ERTD443E MAD2L2 MAEL YPEL3 SLC38A3 CETN1 APOA1 MAP1LC3A BAG5 POLB MAP3K10 OSER1 DNAJC15 CDK1 ATG9A HPX ESCO2 ATG7 CIB1 MSH4 PLK1 RB1CC1 NEK11 PARK2 WNT7A NEK4 SPATA18 MACROD1 DUSP15 ALB TBC1D14 RAB23 WIPI1 MAPK8IP2 GPX4 ENDOV MUS81 BRSK2 ECT2 FIGN APTX FOXM1 STK39 ANKS4B MCM10 PACRG STK11 GSTM5 SYCP1 HIPK1 CNTF UFD1L DDIAS ANKZF1 MAPK8IP1 C…	0.89
GO:0030315	T-tubule	cellular_component	6/2285	56/18959	1	1	6	KCNJ12 KCNJ11 CASQ1 CACNB1 ANK2 NOS1AP	0.89
GO:0043154	negative regulation of cysteine-type endopeptidase activity involved in apoptotic process	biological_process	9/2285	84/18959	1	1	9	MMP9 HERPUD1 BIRC5 BCL2L1 AQP1 SNCA ARC PIH1D1 DNAJB6	0.89
GO:0032446	protein modification by small protein conjugation	biological_process	59/2285	553/18959	1	1	59	RNF126 SIAH1B UBE2D2B MOCS3 RNF152 UBD SUFU UBE3B UBE2Q2 SUMO3 RNF141 KLHL32 UBE2T RNF138 RNF181 MKRN1 MAD2L2 GM15800 MTOR MIB2 CDC20 WDSUB1 BAG5 WDR48 TRAIP RNF151 RNF38 ATG7 SOCS7 PLK1 CCDC23 PARK2 HERPUD1 FBXW5 ASB4 UBE2O UBE2D2A NXN CUL3 UBE2U RNF138RT1 RNF10 DNAJB2 DERL1 ZSWIM2 PINK1 MTA1 TRIM17 RNF133 FBXO2 RNF19A CCNF MIB1 TRIM37 ASB9 NEURL1A ABL1 UHRF1 PHC1	0.89
GO:0008585	female gonad development	biological_process	11/2285	103/18959	1	1	11	UMODL1 BMP15 FOXL2 MSH4 SOHLH1 SPO11 BCL2L1 OAS1D NR5A1 INHA GDF9	0.89
GO:0031396	regulation of protein ubiquitination	biological_process	19/2285	177/18959	1	1	19	PARK2 MTOR CDC20 HERPUD1 BAG5 WDR48 SUFU NXN SUMO3 ATG7 DNAJB2 DERL1 PLK1 PINK1 MTA1 MAD2L2 ABL1 FBXO2 CCDC23	0.89
GO:0048511	rhythmic process	biological_process	30/2285	280/18959	1	1	30	UMODL1 FOXL2 SPO11 NKX2-1 OAS1D SRRD MAPK8 HRH1 NGFR GRIN3A ALB GHRL GDF9 PRKG1 NR5A1 KISS1 MTA1 SOX14 BMP15 PPARGC1A SOHLH1 GHRH CREM INHA MSH4 RBM4B BCL2L1 TYRO3 USP2 TOP2A	0.89
GO:1901363	heterocyclic compound binding	molecular_function	549/2285	5143/18959	1	1	549	ABCB4 PNMA3 THAP4 SYCP3 HRH1 PCBP3 NUSAP1 PDE6G SMC1B PLK4 GM5132 HIPK4 ACSL6 RCOR3 MAEL NLRC5 HBB-B2 ARL13B GM4922 ARL13A HILS1 ATP8B3 MESP1 CDKL2 MYO1A PGK2 ATP9A FOXK2 NEK11 CSRNP1 GTF2E2 EPHA6 TBX19 DMRTC2 CYP46A1 SYNJ2 ANKRD61 CDKL1 TTLL4 ZFP105 RAB23 UBAP2 PPRC1 LARP7 ZKSCAN17 SUPT3 SMOK2A NOSIP RNASE13 FXR1 TSSK2 NT5C3B LYAR MCM10 MIOX STK11 MYNN ZFP541 TTLL10 CEBPE NTRK2 PCBP4 H2AFB2 TESK…	0.89
GO:0042802	identical protein binding	molecular_function	136/2285	1264/18959	1	1	136	GRM1 GSTM4 HAP1 GRIN3A PLK4 ACOT7 SSSCA1 COIL ACSL6 LRRC41 SMG9 ENO1 ABCB9 SERPINA1B APOA1 HEY1 RUNX1T1 ASNSD1 PKD2L1 CRTAM KCTD17 CEP57 ATG7 PVRL3 NUP35 IZUMO1 SERPINA1D PEX11B PARK2 DYNLL1 TLE1 TCF3 DMRTC2 CSNK2B DMRTB1 OXCT2A NOXO1 SPPL2C GOT1L1 ECT2 AHI1 VTN AMICA1 APOA2 NPR2 ZFP365 TRIM37 TPRGL DMRTC1B CEP131 MCM10 HPGDS VPS4B SLC4A1 SPPL2B GSTM5 MAPK8IP1 CEBPE SPAG4 RAD52 SNCA ARC TOP2A UHR…	0.89
GO:1901990	regulation of mitotic cell cycle phase transition	biological_process	24/2285	223/18959	1	1	24	KNTC1 AIF1 TCF3 GSG2 VPS4B CCNA2 CDK1 MAD1L1 CUL3 LARP7 STIL BUB1B PLK1 BCL2L1 D7ERTD443E PTPLA CENPE CTC1 MAD2L2 ZWILCH TOP2A TEX14 NEK11 CCNB1	0.89
GO:0048513	animal organ development	biological_process	326/2285	3054/18959	1	1	326	MYO18B DNAIC1 REC8 OAS1D LECT1 AHSG NNAT PLK4 GDF9 GATA3 PLG FAM213A MAD2L2 XIRP2 P4HTM CCDC39 HBB-B2 BMP15 APOA1 CAMP IFT122 ANKRD54 ARL13B HEY1 EFHC1 IFT80 CCDC40 CDK1 HSD17B2 TMEM190 SULF1 MESP1 HPX ATG7 CIB1 MSH4 SOX6 AGTPBP1 ETV2 GLI3 ARHGEF15 HOXC9 THPO CSRNP1 NLRP5 UMODL1 COMP TCF3 CRHR1 MAK NKX2-1 SLC39A3 TBX19 KLK1B1 HTR6 HESX1 HEATR9 TMEM91 RAB23 FOXN4 PRKAR1B GBX2 CRIP2 DHCR7 FXR1 MIB1…	0.89
GO:0051592	response to calcium ion	biological_process	10/2285	93/18959	1	1	10	KCNMB4 DMTN KCNH1 JUNB CARF FGG PDE1C ECT2 KCNMB1 FGB	0.89
GO:0003713	transcription coactivator activity	molecular_function	25/2285	233/18959	1	1	25	GTF2A1L PPARGC1A TRIP4 TCF3 JUNB MED26 LPIN2 ESRRB HAND2 FGF2 SETD3 DYRK1B PPRC1 GATA3 TAF9 ASCC1 HIF3A TCEB2 DCAF6 MTA1 4933416C03RIK SUPT3 NEUROG3 PSMC3IP FHL5	0.89
GO:0097159	organic cyclic compound binding	molecular_function	563/2285	5223/18959	1	1	563	ABCB4 PNMA3 THAP4 SYCP3 HRH1 PCBP3 NUSAP1 PDE6G SMC1B PLK4 GM5132 HIPK4 ACSL6 RCOR3 MAEL NLRC5 HBB-B2 APOA1 ARL13B GM4922 ARL13A HILS1 ATP8B3 MESP1 CDKL2 MYO1A PGK2 ATP9A FOXK2 NEK11 CSRNP1 GTF2E2 COMP EPHA6 TBX19 DMRTC2 CYP46A1 SYNJ2 ANKRD61 CDKL1 TTLL4 ZFP105 RAB23 UBAP2 ADRA2B PPRC1 LARP7 ZKSCAN17 SUPT3 SMOK2A NOSIP RNASE13 FXR1 TSSK2 NT5C3B LYAR MCM10 MIOX STK11 MYNN ZFP541 TTLL10 CEBPE NTRK2…	0.89
GO:0015923	mannosidase activity	molecular_function	7/2285	65/18959	1	1	7	CES1C AI464131 CES1A GLB1L HRASLS CES1F ACE	0.89
GO:0042490	mechanoreceptor differentiation	biological_process	8/2285	75/18959	1	1	8	USH1C GABRB2 ATP2B2 CDH23 ALMS1 WDPCP HEY1 NTRK2	0.89
GO:0000988	transcription factor activity, protein binding	molecular_function	50/2285	465/18959	1	1	50	AIRE SSXB9 GTF2A1L NKX2-5 TRIP4 TLE1 TCF3 MED26 ESRRB MEIS2 HEYL HR FGF2 HRG SETD3 PPRC1 GATA3 GBX2 ASCC1 MTA1 SSXB1 SSXB5 4933416C03RIK SUPT3 SSXB10 ZFPM1 PPARGC1A JUNB CMTM2A SKOR1 LPIN2 MLIP HEY1 MAP3K10 RUNX1T1 HAND2 SSXB2 SSX9 DYRK1B HIPK1 TAF9 HIF3A TCEB2 DCAF6 MED25 CDYL NEUROG3 GM14459 PSMC3IP FHL5	0.89
GO:0032940	secretion by cell	biological_process	92/2285	856/18959	1	1	92	NRXN1 PFKM NDUFAF2 EXOC3L EQTN HAP1 TNP2 DPH3 RAB11FIP5 NNAT GHRL GDF9 GATA3 KCNJ11 APBA1 NRXN3 NPFF PDE1C CYB5R4 PAX6 STX2 FGB YWHAZ APOA1 PFN2 PCSK4 CRTAM ATG7 APBB1 CHRNA4 BIRC5 ICA1 TYRO3 AQP1 CFTR SYNJ1 CCDC23 SPINK3 FAM3B PARK2 WNT7A FOXL2 CRHR1 FGG PSG18 SNCAIP HTR6 RSAD2 SIRT3 OXCT2A LMF1 CASR DMTN TRH PRKG1 NR1H3 OIT1 CACNA1G SPESP1 PINK1 BRSK2 KISS1 VTCN1 AHI1 TMEM27 CKLF PLB1 CDK16 APO…	0.89
GO:0007631	feeding behavior	biological_process	13/2285	121/18959	1	1	13	PYY TRH ATP8A2 CRHR1 NKX2-1 OXTR ACE UCHL1 AGTR1A NPY4R NTRK2 HAND2 GHRL	0.89
GO:0032370	positive regulation of lipid transport	biological_process	6/2285	56/18959	1	1	6	NR1H3 PLA2G10 ATP8A2 GHRL PLA2G6 ACSL6	0.89
GO:0002062	chondrocyte differentiation	biological_process	10/2285	93/18959	1	1	10	HSPG2 WNT7A SOX6 GLI3 IFT80 ADAMTS7 CHADL CYTL1 SULF1 COL2A1	0.89
GO:0035091	phosphatidylinositol binding	molecular_function	21/2285	195/18959	1	1	21	PLEKHA8 ANXA8 RPH3A SNX29 BBS5 PFN2 WIPI1 TULP4 NOXO1 APBA1 MARK1 ARHGAP33 TULP2 WDR35 P2RX2 AMER2 DOK7 LANCL2 MCF2L OSBP2 ASAP1	0.89
GO:0060042	retina morphogenesis in camera-type eye	biological_process	6/2285	56/18959	1	1	6	HIPK1 FOXN4 AHI1 ATP8A2 CDON PVRL3	0.89
GO:0051963	regulation of synapse assembly	biological_process	9/2285	84/18959	1	1	9	NRXN1 NRXN3 WNT7A CLSTN3 LRRC24 OXTR NTRK2 LRRTM3 GHRL	0.89
GO:0048037	cofactor binding	molecular_function	28/2285	261/18959	1	1	28	ALAS2 4933405O20RIK PRG3 PGAM2 ADH7 SORD TXNRD3 GFER DBIL5 ALB GAPDHS SIRT3 ACOT7 CYB5R4 GOT1L1 ATAT1 ADH4 ASPDH THNSL2 AGPS ACBD6 MIOX SQRDL ABAT BIRC5 PDXDC1 HACL1 SIRT2	0.89
GO:0005789	endoplasmic reticulum membrane	cellular_component	39/2285	363/18959	1	1	39	PARK2 HERPUD1 DGAT2 CPT1C PIGF POMT1 PTDSS2 RSAD2 LMF1 FKBPL TTC9 SPPL2C FITM1 REEP2 DERL1 BSCL2 RNF133 ABCB9 DHCR7 REEP6 SLC27A5 PEMT AGPAT6 ANKS4B LPIN2 AADAC FKBP4 SVIP NOS1AP SPPL2B TRIQK PGAP2 UFD1L G6PC3 JPH3 TYRO3 CFTR TMTC2 NECAB3	0.89
GO:0035967	cellular response to topologically incorrect protein	biological_process	7/2285	65/18959	1	1	7	RNF126 UFD1L HERPUD1 ANKZF1 DERL1 POMT1 PACRG	0.89
GO:0008172	S-methyltransferase activity	molecular_function	10/2285	93/18959	1	1	10	NSUN7 FBLL1 TRMT10B METTL22 NSUN4 METTL7B TFB1M EHMT2 BHMT D2WSU81E	0.89
GO:0019207	kinase regulator activity	molecular_function	20/2285	187/18959	1	1	20	TEX24 CAMK2N1 CCNK MAK ANKRD54 AHSG LTF CSNK2B GHRL HRG TSACC STK11 MAPK8IP2 PRKAR1B CIB1 SOCS7 SOCS2 CAMK2N2 LRRTM3 CDKN2C	0.89
GO:0009986	cell surface	cellular_component	86/2285	800/18959	1	1	86	NRXN1 SERPINF2 ART1 ABCB4 TSPAN33 PKD1L3 LTF ROBO4 NOTCH4 AMBP DEFB21 ITGA2B CEP41 PLG GYPA DEFB23 ADAM3 ADAM2 CST8 EPOR HYAL5 STX2 SLIT2 FGB APOA1 ITGB3 CAMP ITGAE GM1123 TMEM102 TRPV2 MRC2 SULF1 PKD2L1 MFI2 ADAMTS15 HSPA2 MXRA8 HPX GJC1 HFE2 MAS1 CHRNA4 SPA17 CLSTN3 CFTR APOH GFRA3 PEBP1 KCNE2 DSG2 AQP11 UMODL1 STAB2 MCAM WNT7A FGG TMEM8B DAF2 NGFR CDON HRG ADAM6A SYNJ2BP SPAM1 CASR KCNH1 P2RX2…	0.89
GO:0038127	ERBB signaling pathway	biological_process	10/2285	93/18959	1	1	10	MMP9 RNF126 ADRA2B CDH13 NEURL1A HAP1 PDE6H ABL1 PDE6G SH3TC2	0.89
GO:0031982	vesicle	cellular_component	366/2285	3439/18959	1	1	366	NRXN1 ART3 ABCB4 EXOC3L 5330417C22RIK KLK1B5 AHSG KLK1B21 RAB11FIP5 PCBP3 NDRG3 ARSA PLA2G4D ROBO4 GLRX3 PSCA CHIL3 ACOT7 LRRC26 PEBP4 PLG FAM213A NTPCR SPACA4 TRY5 STX2 SERPINA1B TEKT3 APOA1 MAP1LC3A CAMP AP2A1 COL4A2 UCHL1 PDCD5 CDK1 EPHA10 CPVL ATG9A TMEM190 ZNRF2 ATP8B3 SCGN HSPA2 D11WSU47E HPX CIB1 PGK2 BPIFB2 IZUMO1 CLPS PEX11B DYNLL1 COMP MIP SLC5A9 CRHR1 FGG PGAM2 KLK1B1 UBE2D2A DDT DMKN …	0.88
GO:0000989	transcription factor activity, transcription factor binding	molecular_function	49/2285	461/18959	1	1	49	AIRE SSXB9 GTF2A1L NKX2-5 TRIP4 TLE1 TCF3 MED26 ESRRB MEIS2 HEYL HR FGF2 HRG SETD3 PPRC1 GATA3 GBX2 ASCC1 MTA1 SSXB1 SSXB5 4933416C03RIK SUPT3 SSXB10 ZFPM1 PPARGC1A JUNB CMTM2A SKOR1 LPIN2 MLIP MAP3K10 RUNX1T1 HAND2 SSXB2 SSX9 DYRK1B HIPK1 TAF9 HIF3A TCEB2 DCAF6 MED25 CDYL NEUROG3 GM14459 PSMC3IP FHL5	0.88
GO:0033218	amide binding	molecular_function	30/2285	283/18959	1	1	30	MIP CRHR1 GSTM4 IPO13 THOP1 IPO4 DLGAP3 NPY4R NGFR GPX4 APBA1 NPR1 KPNA2 RXFP2 H2-Q10 FBXO2 NPR2 APOA1 ITGB3 PEX5L FBP1 AGTR1A GSTM5 NUP153 MAS1 APBB1 CEMIP OXTR NUPL1 TOMM20L	0.88
GO:0042277	peptide binding	molecular_function	29/2285	272/18959	1	1	29	MIP CRHR1 GSTM4 IPO13 THOP1 IPO4 DLGAP3 NPY4R NGFR GPX4 APBA1 NPR1 KPNA2 RXFP2 H2-Q10 FBXO2 NPR2 APOA1 ITGB3 PEX5L AGTR1A GSTM5 NUP153 MAS1 APBB1 CEMIP OXTR NUPL1 TOMM20L	0.88
GO:0070988	demethylation	biological_process	5/2285	47/18959	1	1	5	GATA3 KDM4D TET1 CYP51 ALKBH3	0.88
GO:0009165	nucleotide biosynthetic process	biological_process	30/2285	284/18959	1	1	30	PARK2 NME8 AK8 NMNAT1 CRHR1 ADCY4 ALDOA ADCY10 LDHC ACOT7 UQCC3 TBPL1 NME5 NPR1 GUCY2D MPI RXFP2 FLAD1 ADCY2 NME6 AK1 ASPDH NPR2 PPARGC1A AKAP12 GHRH AK7 ACR AQP1 PTH2	0.88
GO:0055013	cardiac muscle cell development	biological_process	7/2285	66/18959	1	1	7	MTOR MYO18B NKX2-5 PRKG1 ATG7 MAK MYL2	0.88
GO:0044428	nuclear part	cellular_component	343/2285	3222/18959	1	1	343	NRXN1 CENPP REC8 ISG20 DPH3 SYCP3 CCNA2 IPO4 HRH1 ARSA NUSAP1 STAT4 SMC1B PLK4 NOL4 GM5132 SUN3 FAM222B ACOT7 CCDC110 WBP11 GATA3 KCNJ11 KPNA2 COIL TAF6 MAD2L2 DDX20 KLHDC3 MEAF6 RUNX1T1 CLPX UCHL1 CDK1 YBX2 HSPA2 CIB1 MSH4 SOX6 DPY19L2 GLI3 NUPL1 MSL3L2 CDYL FOXK2 NEK11 NLRP5 GTF2E2 FANK1 DYNLL1 MIP TCF3 NKX2-1 AATF WDR82 EPHA6 SUN5 HR CSNK2B E2F3 COPS7A XPO4 LARP7 PPP1R26 ZKSCAN17 CCDC113 HRASL…	0.88
GO:0006643	membrane lipid metabolic process	biological_process	16/2285	151/18959	1	1	16	PIGL GBA2 SPNS2 SMPD5 PIGF KDELC2 CREM SGMS1 PGAP2 ATG7 PNLIPRP2 PTPLA ST6GALNAC2 CERS3 PLA2G6 PPAP2A	0.88
GO:0050662	coenzyme binding	molecular_function	20/2285	189/18959	1	1	20	ALAS2 ADH4 4933405O20RIK ASPDH PRG3 AGPS ADH7 SORD TXNRD3 ACBD6 GFER DBIL5 MIOX GAPDHS SIRT3 ACOT7 CYB5R4 HACL1 ATAT1 SIRT2	0.88
GO:0042063	gliogenesis	biological_process	25/2285	236/18959	1	1	25	S100A9 MTOR SPINT1 NKX6-2 RNF112 RELN NKX2-1 FGF2 HRG PTPRA SH3TC2 FA2H CNTF HPX S100A8 RNF10 SOX6 GLI3 SYNJ1 PAX6 ABL1 SIRT2 PLAG1 NTRK2 VTN	0.88
GO:0007267	cell-cell signaling	biological_process	108/2285	1019/18959	1	1	108	NRXN1 PFKM NDUFAF2 CHRM5 EXOC3L GRM1 HAP1 RAB11FIP5 NNAT HRH1 ANK2 GHRL FGF2 GDF9 MMP9 GATA3 KCNJ11 SEZ6 APBA1 NRXN3 SYT5 NPFF PDE1C CYB5R4 PAX6 KCNMB1 STX2 FGB YWHAZ CDC20 PATE4 ADRA1A IGSF9 PFN2 GABRB2 MESP1 ATG7 SHISA7 JPH3 CELF6 AGTPBP1 CHRNA4 BIRC5 ICA1 CLSTN3 AQP1 CFTR SYNJ1 ARHGEF15 PEBP1 NFE2 FAM3B PARK2 KCNMB4 ATP2B2 WNT7A FOXL2 CRHR1 FGG NKX2-1 SNCAIP CHRNE NGFR HTR6 WNT3 JPH4 HRG SIRT3…	0.88
GO:0010862	positive regulation of pathway-restricted SMAD protein phosphorylation	biological_process	5/2285	47/18959	1	1	5	BMP15 GDF2 CSNK2B INHA GDF9	0.88
GO:0044798	nuclear transcription factor complex	cellular_component	9/2285	85/18959	1	1	9	GTF2E2 TBPL1 GTF2A1L TAF9 TAF9B SOX14 TAF6 4933416C03RIK SUPT3	0.88
GO:0050731	positive regulation of peptidyl-tyrosine phosphorylation	biological_process	17/2285	160/18959	1	1	17	MTOR RELN ITGB3 ACE GHRL CRLF1 HRG STK11 IL11 ADRA2B CNTF TEX101 NEURL1A DOK7 ABL1 CTF1 VTN	0.88
GO:0008026	ATP-dependent helicase activity	molecular_function	11/2285	104/18959	1	1	11	TDRD12 NUDT4 DDX4 CHD5 DDX43 RECQL4 RECQL DDX20 TDRD9 DDX25 D1PAS1	0.88
GO:0043542	endothelial cell migration	biological_process	15/2285	142/18959	1	1	15	CDH13 GDF2 WNT7A ATOH8 APOA1 ITGB3 CSNK2B FGF2 SYNJ2BP ITGB1BP1 GATA3 CIB1 APOH CCDC23 SLIT2	0.88
GO:0097060	synaptic membrane	cellular_component	28/2285	263/18959	1	1	28	NRXN1 PARK2 GPR156 CHRM5 GRM1 CHRNE DLGAP3 GRIN3A ANK2 ANK1 NRXN3 KCNH1 FAIM2 P2RX2 ENO1 LRRTM3 GRIN3B CAMK2N1 LIN7B LIN7A GABRB2 APBB1 NEURL1A CHRNA4 PVRL3 CLSTN3 NTRK2 KCTD16	0.88
GO:0010954	positive regulation of protein processing	biological_process	13/2285	123/18959	1	1	13	PARK2 RNF138RT1 ATG7 DNAJB2 RNF138 PLK1 KCNE2 SIRT2 AURKA RNF19A BBS7 E330034G19RIK MFI2	0.88
GO:0043204	perikaryon	cellular_component	12/2285	113/18959	1	1	12	AIF1 RELN NPFF NEURL1A CACNA1H MAPK8 GHRH KCNE3 SIRT2 NGFR NTRK2 AZI2	0.88
GO:0035315	hair cell differentiation	biological_process	5/2285	47/18959	1	1	5	USH1C ATP2B2 CDH23 WDPCP HEY1	0.88
[truncated: 1,463 more rows]

## Sheet: Down_F0-HFD_vs_F0-NC
GO_ID	Description	TYPE	GeneRatio	BgRatio	pvalue	qvalue	Count	genes	enrich_factor
[truncated: 5,853 more rows]

## Sheet: Up_F1-HFD_vs_F1-NC
GO_ID	Description	TYPE	GeneRatio	BgRatio	pvalue	qvalue	Count	genes	enrich_factor
[truncated: 2,759 more rows]

[truncated: 1 more sheets: Down_F1-HFD_vs_F1-NC]
