# Supplementary material for: Long non-coding RNAs could act as vectors for paternal heredity of high fat diet-induced obesity
Source: Oncotarget. 2017 May 24;8(29):47876–89. doi: 10.18632/oncotarget.18138 (PMC5564612; doi:10.18632/oncotarget.18138)
Supplement: Supplementary file 3 [file oncotarget-08-47876-s003.xls]

## Sheet: F0-HFD_vs_F0-NC
ID	Description	GeneRatio	BgRatio	pvalue	p.adjust	qvalue	geneID	Count	–lg(P Value)
mmu04380	Osteoclast differentiation	85 / 2540	126 / 7808	6.35868e-16	1.82494e-13	1.05755e-13	Acp5/Akt1/Akt2/Btk/Camk4/Chuk/Socs3/Socs1/Csf1/Csf1r/Cyba/Cybb/Fcgr2b/Fcgr3/Fhl2/Fosb/Fosl1/Fosl2/Fyn/Grb2/Ifnar1/Ifnar2/Ifnb1/Ifngr1/Ifngr2/Ikbkb/Ikbkg/Il1a/Il1b/Irf9/Itgb3/Jak1/Jun/Junb/Jund/Lck/Lcp2/Blnk/Ncf1/Ncf4/Nfatc1/Nfatc2/Nfkb1/Nfkb2/Nfkbia/Tnfrsf11b/Sqstm1/Pik3ca/Pik3cd/Pira4/Pira6/Pirb/Ppp3ca/Ppp3cb/Ppp3r1/Ppp3r2/Sirpa/Rac1/Rela/Relb/Stat2/Syk/Tec/Tgfb1/Tgfb2/Tgfbr1/Tgfbr2/Tnf/Tnfrsf11…	85	15.1966
mmu04662	B cell receptor signaling pathway	55 / 2540	75 / 7808	4.2246e-13	6.0623e-11	3.51309e-11	Card11/Raf1/Akt1/Akt2/Bcl10/Btk/Cd19/Cd72/Cd79a/Cd81/Chuk/Cr2/Fcgr2b/Grb2/Ptpn6/Cd79b/Ikbkb/Ikbkg/Inpp5d/Jun/Kras/Blnk/Lyn/Nfatc1/Nfatc2/Nfatc3/Nfkb1/Nfkbia/Nfkbie/Nras/Pik3ca/Pik3cd/Pirb/Prkcb/Ppp3ca/Ppp3cb/Ppp3r1/Ppp3r2/Rac1/Rac2/Rela/Sos2/Syk/Vav1/Vav2/Plcg2/Rasgrp3/Malt1/Map2k1/Mapk1/Pik3cg/Pik3r5/Vav3/Pik3cb/Pik3ap1	55	12.3742
mmu05152	Tuberculosis	104 / 2540	179 / 7808	1.02599e-12	9.81528e-11	5.68793e-11	Camk2d/Atp6v1h/Irak2/Raf1/Atp6v0b/Akt1/Akt2/Tirap/Apaf1/Rhoa/Atp6v0d1/Atp6v0a1/Atp6v0c/Bcl10/Bcl2/Bid/Ciita/Casp3/Casp9/Cd14/Cebpb/Coro1a/Plk3/Crebbp/Ctsd/Ctss/Cycs/Cyct/Fcer1g/Fcgr2b/Fcgr3/H2-Aa/H2-Ab1/H2-Eb1/H2-DMa/H2-DMb1/H2-DMb2/H2-Oa/H2-Ob/Ifnb1/Ifngr1/Ifngr2/Cd74/Il10/Il10ra/Il10rb/Il12a/Il18/Il1a/Il1b/Irak1/Il6/Itgam/Itgb2/Jak1/Jak2/Lamp2/Lsp1/Cd209c/Cd209a/Mrc1/Mrc2/Myd88/Nfkb1/Nfya/Nfyb/…	104	11.9889
mmu05161	Hepatitis B	88 / 2540	146 / 7808	3.55463e-12	2.55045e-10	1.47798e-10	Ticam1/Ddb2/Raf1/D1Pas1/Akt1/Akt2/Tirap/Apaf1/Birc5/Atf2/Atf4/Bcl2/Casp3/Casp9/Ccna1/Ccna2/Cdk2/Cdkn1a/Cdkn1b/Chuk/Creb3/Crebbp/Cycs/Cyct/Ddx3x/E2f3/Egr2/Egr3/Fas/Grb2/Hspg2/Ifnar1/Ifnb1/Ikbkb/Ikbkg/Il6/Jak1/Jun/Kras/Smad4/Mmp9/Myc/Myd88/Nfatc1/Nfatc2/Nfatc3/Nfkb1/Nfkbia/Nras/Pcna/Pik3ca/Pik3cd/Prkca/Prkcb/Pten/Ptk2b/Rb1/Rela/Stat2/Stat3/Stat4/Stat5a/Stat5b/Stat6/Tgfb1/Tgfb2/Tgfbr1/Tlr4/Tnf/Trp53…	88	11.4492
mmu05166	HTLV-I infection	146 / 2540	281 / 7808	5.67985e-12	3.26023e-10	1.8893e-10	Trrap/Xpo1/Adcy4/Cdc20/H2-Q6/Adcy7/Adcy9/Akt1/Akt2/Apc/Xiap/Atf1/Atf2/Atf3/Atf4/Atm/Bcl2l1/Bub1b/Tspo/Canx/Ctnnb1/Ccnb2/Ccnd2/Cd3g/Cdkn1a/Cdkn2b/Cdkn2c/Chuk/Crebbp/Crem/Csf2/Dlg1/Dvl2/E2f3/Egr1/Egr2/Elk4/Fosl1/Fzd1/Fzd5/Fzd6/Fzd7/H2-Aa/H2-Ab1/H2-D1/H2-Eb1/H2-M3/H2-DMa/H2-DMb1/H2-DMb2/H2-Oa/H2-Ob/H2-Q10/H2-Q7/H2-T22/H2-T9/Icam1/Ikbkb/Ikbkg/Il15/Il15ra/Il1r2/Il2ra/Il2rb/Il6/Itgal/Itgb2/Jak1/Jun/Kra…	146	11.2457
mmu05145	Toxoplasmosis	72 / 2540	113 / 7808	7.79949e-12	3.73076e-10	2.16196e-10	Ppif/Akt1/Akt2/Birc2/Xiap/Bcl2/Bcl2l1/Ciita/Casp3/Casp9/Chuk/Socs1/Ccr5/Cycs/Cyct/Gnai1/Gnai2/Gnai3/H2-Aa/H2-Ab1/H2-Eb1/H2-DMa/H2-DMb1/H2-DMb2/H2-Oa/H2-Ob/Hspa8/Hspa1l/Hspa1b/Hspa2/Ifngr1/Ifngr2/Igtp/Ikbkb/Ikbkg/Il10/Il10ra/Il10rb/Il12a/Irak1/Itga6/Itgb1/Jak1/Jak2/Ldlr/Ly96/Myd88/Nfkb1/Nfkbia/Pik3ca/Pik3cd/Hspa1a/Rela/Stat3/Tgfb1/Tgfb2/Tlr4/Tnf/Tnfrsf1a/Cd40/Traf6/Lamc1/Tlr2/Map2k3/Mapk1/Mapk8/Ir…	72	11.1079
mmu04668	TNF signaling pathway	71 / 2540	112 / 7808	1.55676e-11	6.38272e-10	3.69877e-10	Akt1/Akt2/Birc2/Atf2/Atf4/Bcl3/Casp3/Cebpb/Cflar/Chuk/Socs3/Creb3/Csf1/Csf2/Edn1/Fas/Cxcl1/Icam1/Cxcl10/Ifi47/Ikbkb/Ikbkg/Il15/Il1b/Il18r1/Il6/Itch/Jun/Junb/Lif/Mmp14/Mmp9/Nfkb1/Nfkbia/Pik3ca/Pik3cd/Ptgs2/Rela/Ripk1/Ccl2/Ccl5/Cxcl2/Sele/Tnf/Tnfaip3/Tnfrsf1a/Tnfrsf1b/Traf1/Traf3/Traf5/Nod2/Map2k1/Map2k3/Map2k4/Map2k7/Map3k5/Map3k8/Mapk1/Mapk8/Pik3cg/Pik3r5/Cxcl3/Gm5431/Map3k14/Tab3/Tab2/Tradd/Rps6…	71	10.8078
mmu05164	Influenza A	98 / 2540	172 / 7808	2.27072e-11	8.14619e-10	4.7207e-10	Xpo1/Try5/Ticam1/Raf1/Actb/Actg1/Akt1/Akt2/Ivns1abp/Atf2/Ciita/Casp1/Casp9/Socs3/Crebbp/Cycs/Cyct/Eif2s1/Eif2ak3/Fas/H2-Aa/H2-Ab1/H2-Eb1/H2-DMa/H2-DMb1/H2-DMb2/H2-Oa/H2-Ob/Hspa8/Hspa1l/Hspa1b/Hspa2/Icam1/Cxcl10/Ifnar1/Ifnar2/Ifnb1/Ifngr1/Ifngr2/Ikbkb/Il12a/Il18/Il1a/Il1b/Il6/Irf9/Jak1/Jak2/Jun/Kpna1/Kpna2/Tlr7/Myd88/Nfkb1/Nfkbia/Furin/Pik3ca/Pik3cd/Prkca/Prkcb/Plg/Hspa1a/Rela/Ccl2/Ccl5/Stat2/Nlrp…	98	10.6438
mmu04210	Apoptosis	56 / 2540	82 / 7808	2.89751e-11	9.23982e-10	5.35445e-10	Irak2/Akt1/Akt2/Apaf1/Birc2/Xiap/Atm/Bcl2/Bcl2l1/Bid/Capn1/Capn2/Casp3/Casp9/Cflar/Chuk/Csf2rb/Csf2rb2/Cycs/Cyct/Fas/Ikbkb/Ikbkg/Il1a/Il1b/Irak1/Il1rap/Il3ra/Myd88/Nfkb1/Nfkbia/Pik3ca/Pik3cd/Prkacb/Ppp3ca/Ppp3cb/Ppp3r1/Ppp3r2/Prkar1a/Prkar1b/Prkar2a/Prkar2b/Rela/Ripk1/Tnf/Tnfrsf10b/Tnfrsf1a/Trp53/Irak4/Aifm1/Pik3cg/Pik3r5/Map3k14/Tradd/Irak3/Pik3cb	56	10.538
mmu04064	NF-kappa B signaling pathway	65 / 2540	104 / 7808	2.75642e-10	7.91092e-09	4.58436e-09	Ticam1/Card11/Tirap/Birc2/Xiap/Atm/Bcl10/Bcl2/Bcl2a1a/Bcl2a1c/Bcl2a1d/Bcl2l1/Btk/Cd14/Cflar/Chuk/Csnk2a1/Csnk2b/Icam1/Ikbkb/Ikbkg/Il1b/Irak1/Lat/Lck/Ltb/Blnk/Ly96/Lyn/Gadd45b/Myd88/Nfkb1/Nfkb2/Nfkbia/Prkcb/Plau/Ptgs2/Rela/Relb/Ripk1/Ccl4/Cxcl2/Syk/Trim25/Tlr4/Tnf/Tnfaip3/Tnfrsf11a/Tnfrsf1a/Cd40/Traf1/Traf3/Traf5/Traf6/Ube2i/Ddx58/Plcg2/Malt1/Irak4/Tnfsf14/Map3k14/Tab3/Tab2/Tradd/Tnfrsf13c	65	9.55965
mmu04010	MAPK signaling pathway	130 / 2540	254 / 7808	3.1779e-10	8.29142e-09	4.80486e-09	Mapkapk3/Arrb1/Rap1a/Raf1/Rps6ka3/Rasa2/Akt1/Akt2/Atf2/Atf4/Cacna1e/Cacna1g/Cacnb1/Casp3/Cd14/Cdc42/Chuk/Crkl/Gadd45a/Dusp2/Elk4/Fas/Fgf15/Fgf2/Fgf8/Fgfr1/Gng12/Grb2/Nr4a1/Hspa8/Hspa1l/Hspa1b/Hspa2/Ikbkb/Ikbkg/Il1a/Il1b/Il1r2/Jun/Jund/Kras/Mapkapk2/Max/Mef2c/Mknk1/Mknk2/Myc/Gadd45b/Nfatc1/Nfatc3/Nfkb1/Nfkb2/Nlk/Nras/Ntrk2/Pdgfa/Prkacb/Prkca/Prkcb/Pla2g4a/Ppm1b/Ppp3ca/Ppp3cb/Ppp3r1/Ppp3r2/Mapk8ip1…	130	9.49786
mmu04660	T cell receptor signaling pathway	65 / 2540	105 / 7808	4.95924e-10	1.18608e-08	6.87333e-09	Card11/Raf1/Akt1/Akt2/Rhoa/Bcl10/Cbl/Ctla4/Cd28/Cd3g/Cd8b1/Cdc42/Chuk/Csf2/Dlg1/Fyn/Grb2/Ptpn6/Ikbkb/Ikbkg/Il10/Il4/Jun/Kras/Lat/Lck/Lcp2/Grap2/Nck1/Nfatc1/Nfatc2/Nfatc3/Nfkb1/Nfkbia/Nfkbie/Nras/Pik3ca/Pik3cd/Ppp3ca/Ppp3cb/Ppp3r1/Ppp3r2/Ptprc/Rasgrp1/Rela/Sos2/Cblb/Tec/Tnf/Vav1/Vav2/Pak2/Malt1/Map2k1/Map2k7/Map3k8/Mapk1/Pik3cg/Pik3r5/Map3k14/Icos/Vav3/4930544G11Rik/Pik3cb/Cblc	65	9.30459
mmu04068	FoxO signaling pathway	78 / 2540	134 / 7808	6.43648e-10	1.42098e-08	8.23453e-09	Prkaa1/Prkab2/Raf1/Akt1/Akt2/Atm/Bcl6/Bcl2l11/Ccnb2/Ccnd2/Cdk2/Cdkn1a/Cdkn1b/Cdkn2b/Chuk/Plk3/Crebbp/Gadd45a/S1pr1/S1pr4/Grb2/Grm1/Foxg1/Prmt1/Igf1/Igf1r/Ikbkb/Il10/Il6/Insr/Kras/Sgk3/Smad2/Smad3/Smad4/Mdm2/Gadd45b/Nlk/Nras/Pik3ca/Pik3cd/Plk1/Prkab1/Prkag1/Pten/Rbl2/Plk2/Sod2/Sos2/Stat3/Stk11/Plk4/Agap2/Tgfb1/Tgfb2/Tgfbr1/Tgfbr2/Gadd45g/Map2k1/Mapk1/Mapk8/Homer3/Ccnb1/Csnk1e/Skp2/Pik3cg/Pik3r5/Ep…	78	9.19135
mmu05169	Epstein-Barr virus infection	114 / 2540	218 / 7808	7.7186e-10	1.58231e-08	9.16946e-09	Xpo1/H2-Q6/Akt1/Akt2/Atf2/Bcl2/Ccna1/Ccna2/Cd19/Cd38/Entpd1/Cd44/Cdk1/Cdk2/Cdkn1a/Cdkn1b/Chuk/Cr2/Crebbp/Csnk2a1/Csnk2b/Eif2ak3/Fcer2a/H2-D1/H2-M3/H2-Q10/H2-Q7/H2-T22/H2-T9/Hspa8/Hspa1l/Hspa1b/Hspa2/Icam1/Ikbkb/Ikbkg/Il10/Il10ra/Il10rb/Irak1/Itgal/Jak1/Jun/Lyn/Mdm2/Myc/Nfkb1/Nfkb2/Nfkbia/Nfkbie/Pik3ca/Pik3cd/Prkacb/Psmc2/Psmc3/Ptma/Hspa1a/Rasl2-9/Rb1/Rbpjl/Rela/Relb/Ripk1/Polr2a/Ncor2/Stat3/Syk/P…	114	9.11246
mmu04666	Fc gamma R-mediated phagocytosis	57 / 2540	90 / 7808	1.68169e-09	3.21764e-08	1.86461e-08	Raf1/Akt1/Akt2/Arpc1b/Cdc42/Cfl1/Cfl2/Crkl/Asap1/Fcgr2b/Hck/Inpp5d/Lat/Limk2/Lyn/Marcks/Marcksl1/Myo10/Ncf1/Pik3ca/Pik3cd/Pip5k1c/Pip5k1a/Prkca/Prkcb/Prkcd/Prkce/Pla2g4a/Pld2/Ppap2a/Ptprc/Rac1/Rac2/Sphk1/Syk/Vasp/Vav1/Vav2/Was/Plcg2/Wasf2/Map2k1/Mapk1/Bin1/Pik3cg/Pik3r5/Pla2g6/Arpc3/Vav3/Rps6kb2/Arpc5/Ppap2b/Rps6kb1/Arpc5l/Pik3cb/Arpc2/Dock2	57	8.77425
mmu04145	Phagosome	96 / 2540	178 / 7808	2.10369e-09	3.77349e-08	2.18673e-08	Stx12/Olr1/Atp6v1h/Dync2h1/H2-Q6/Atp6v1b1/Atp6v0b/Actb/Actg1/Atp6v1a/Atp6v1b2/Atp6v0d1/Atp6v1e1/Atp6v0e/Atp6v0a1/Atp6v0c/Canx/Cd14/Cd36/Coro1a/Comp/Ctss/Cyba/Cybb/Dync1i1/Dync1i2/Fcgr2b/Fcgr3/H2-Aa/H2-Ab1/H2-D1/H2-Eb1/H2-M3/H2-DMa/H2-DMb1/H2-DMb2/H2-Oa/H2-Ob/H2-Q10/H2-Q7/H2-T22/H2-T9/Itga5/Itgam/Itgav/Itgb1/Itgb2/Itgb3/Lamp2/Cd209c/Cd209a/M6pr/Marco/Mpo/Mrc1/Mrc2/Ncf1/Ncf4/Pikfyve/Rab5b/Rab7/Rac1…	96	8.67702
mmu05132	Salmonella infection	51 / 2540	78 / 7808	2.39259e-09	4.03926e-08	2.34074e-08	Pkn2/Dync2h1/Actb/Actg1/Arpc1b/Casp1/Cd14/Cdc42/Csf2/Dync1i1/Dync1i2/Cxcl1/Ifngr1/Ifngr2/Il18/Il1a/Il1b/Il6/Jun/Klc1/Myd88/Nfkb1/Pfn1/Pfn2/Flna/Rab7/Rac1/Rela/Rock1/Ccl3/Ccl4/Cxcl2/Tlr4/Was/Rab7b/Klc3/Dync1li1/Wasf2/Pkn3/Mapk1/Mapk8/Nlrc4/Flnb/Cxcl3/Pfn4/Rhog/Arpc3/Arpc5/Arpc5l/Pfn3/Arpc2	51	8.62113
mmu05168	Herpes simplex infection	109 / 2540	210 / 7808	3.18517e-09	5.07858e-08	2.94302e-08	Ticam1/Srsf9/H2-Q6/Srsf1/Arntl/C1qbp/Casp3/Cdk1/Cdk2/Chuk/Socs3/Clock/Crebbp/Csnk2a1/Csnk2b/Cycs/Cyct/Eif2s1/Eif2ak3/Fas/H2-Aa/H2-Ab1/H2-D1/H2-Eb1/H2-M3/H2-DMa/H2-DMb1/H2-DMb2/H2-Oa/H2-Ob/H2-Q10/H2-Q7/H2-T22/H2-T9/Hnrnpk/Ifit1/Ifnar1/Ifnar2/Ifnb1/Ifngr1/Ifngr2/Cd74/Ikbkb/Ikbkg/Il12a/Il15/Il1b/Il6/Irf9/Jak1/Jak2/Jun/Myd88/Nfkb1/Nfkbia/Per1/Cfp/Ppp1cc/Ptpn11/Rela/Polr2a/Ccl2/Ccl5/Srsf2/Srsf3/Srsf5/…	109	8.49687
mmu05220	Chronic myeloid leukemia	48 / 2540	73 / 7808	5.36274e-09	7.96372e-08	4.61496e-08	Raf1/Abl1/Akt1/Akt2/Bcl2l1/Runx1/Cbl/Cdkn1a/Cdkn1b/Chuk/Crkl/Ctbp1/Ctbp2/E2f3/Grb2/Ikbkb/Ikbkg/Kras/Smad3/Smad4/Mdm2/Myc/Nfkb1/Nfkbia/Nras/Pik3ca/Pik3cd/Ptpn11/Rb1/Rela/Shc1/Sos2/Stat5a/Stat5b/Cblb/Shc2/Tgfb1/Tgfb2/Tgfbr1/Tgfbr2/Trp53/E2f2/Map2k1/Mapk1/Pik3cg/Pik3r5/Pik3cb/Cblc	48	8.27061
mmu04144	Endocytosis	136 / 2540	278 / 7808	5.79249e-09	7.96372e-08	4.61496e-08	Ldlrap1/Rab31/Arap3/Arrb1/Adrbk1/H2-Q6/Vps4a/Ap2a1/Rhoa/Arpc1b/Capza2/Capza3/Capzb/Cav2/Cbl/Cdc42/Clta/Cxcr4/Ccr5/Csf1r/Asap1/Eps15/Eps15l1/F2r/Folr2/Grk5/H2-D1/H2-M3/H2-Q10/H2-Q7/H2-T22/H2-T9/Hspa8/Hspa1l/Hspa1b/Hspa2/Igf1r/Igf2r/Il2ra/Il2rb/Itch/Kif5b/Kif5c/Kit/Ldlr/Smad2/Smad3/Mdm2/Pdcd6ip/Pip5k1c/Pip5k1a/Prkci/Pld2/Cyth1/Cyth2/Cyth3/Rab10/Rab11b/Rab5b/Rab7/Hspa1a/Sh3gl3/Vps4b/Stam/Cblb/Arap2/…	136	8.23713
mmu05140	Leishmaniasis	45 / 2540	67 / 7808	5.89691e-09	7.96372e-08	4.61496e-08	Cyba/Fcgr3/H2-Aa/H2-Ab1/H2-Eb1/H2-DMa/H2-DMb1/H2-DMb2/H2-Oa/H2-Ob/Ptpn6/Ifngr1/Ifngr2/Il10/Il12a/Il1a/Il1b/Irak1/Il4/Itga4/Itgam/Itgb1/Itgb2/Jak1/Jak2/Jun/Marcksl1/Myd88/Ncf1/Ncf4/Nfkb1/Nfkbia/Prkcb/Ptgs2/Rela/Tgfb1/Tgfb2/Tlr4/Tnf/Traf6/Tlr2/Fcgr4/Mapk1/Irak4/Tab2	45	8.22938
mmu04933	AGE-RAGE signaling pathway in diabetic complications	62 / 2540	103 / 7808	6.10459e-09	7.96372e-08	4.61496e-08	Ager/Agtr1a/Akt1/Akt2/Bcl2/Casp3/Cdc42/Cdkn1b/Col4a2/Cybb/Diap1/Edn1/Egr1/Figf/Fn1/Icam1/Il1a/Il1b/Il6/Jak2/Jun/Kras/Smad2/Smad3/Smad4/Nfatc1/Nfkb1/Nras/Pik3ca/Pik3cd/Pim1/Prkca/Prkcb/Prkcd/Prkce/Serpine1/Plcb1/Plcd4/Rac1/Rela/Ccl2/Sele/Stat3/Stat5a/Stat5b/Tgfb1/Tgfb2/Tgfbr1/Tgfbr2/Thbd/Tnf/Vegfa/Vegfb/Plcg2/Mapk1/Mapk8/Pik3cg/Pik3r5/Foxo1/Plce1/Pik3cb/Col4a6	62	8.21434
mmu04062	Chemokine signaling pathway	103 / 2540	198 / 7808	7.43507e-09	9.27767e-08	5.37639e-08	LOC100861978/Gm21586/Adcy4/Arrb1/Rap1a/Raf1/Adrbk1/Adcy7/Adcy9/Akt1/Akt2/Rhoa/Cxcr5/Ccr6/Cdc42/Chuk/Cxcr4/Ccr1/Ccr9/Ccr5/Ccr7/Ccr8/Crkl/Gnai1/Gnai2/Gnai3/Gnb1/Gnb3/Gng10/Gng12/Gng2/Gngt2/Grk5/Grb2/Cxcl1/Hck/Cxcl10/Ikbkb/Ikbkg/Jak2/Kras/Lyn/Ncf1/Nfkb1/Nfkbia/Nras/Pik3ca/Pik3cd/Prkacb/Prkcb/Prkcd/Plcb1/Ptk2b/Rac1/Rac2/Rasgrp2/Rela/Rock1/Ccl1/Ccl2/Ccl3/Ccl4/Ccl5/Ccl6/Ccl7/Ccl9/Cxcl15/Cxcl2/Cxcl5/Shc…	103	8.12872
mmu05162	Measles	77 / 2540	139 / 7808	1.77682e-08	2.12478e-07	1.2313e-07	Akt1/Akt2/Ccnd2/Cd28/Cd3g/Cdk2/Cdkn1b/Chuk/Csnk2a1/Csnk2b/Dok1/Eif2s1/Eif2ak3/Fas/Fcgr2b/Fyn/Gnb2l1/Hspa8/Hspa1l/Hspa1b/Hspa2/Ifnar1/Ifnar2/Ifnb1/Ifngr1/Ifngr2/Il12a/Il13/Il1a/Il1b/Irak1/Il2ra/Il2rb/Il4/Il6/Irf9/Jak1/Jak2/Tlr7/Cd209c/Cd209a/Msn/Myd88/Nfkb1/Nfkbia/Pik3ca/Pik3cd/Hspa1a/Rela/Stat2/Stat3/Stat5a/Stat5b/Cblb/Tlr4/Tnfaip3/Tnfrsf10b/Traf6/Trp53/Mavs/Ddx58/Tlr2/Oas2/Irak4/Eif2ak4/Slamf1/P…	77	7.75036
mmu05200	Pathways in cancer	181 / 2540	398 / 7808	2.2446e-08	2.5768e-07	1.49325e-07	Adcy4/Tpr/Raf1/Egln1/Egln2/Abl1/Adcy7/Adcy9/Agtr1a/Akt1/Akt2/Apc/Birc2/Xiap/Birc5/Rhoa/Arnt/Axin1/Bcl2/Bcl2l1/Bid/Bmp2/Casp3/Casp9/Ctnna1/Ctnnb1/Runx1/Runx1t1/Cbl/Cdc42/Cdk2/Cdkn1a/Cdkn1b/Cdkn2b/Chuk/Cxcr4/Col4a2/Crebbp/Crkl/Csf1r/Csf2ra/Ctbp1/Ctbp2/Cycs/Cyct/Dcc/Dvl2/E2f3/Ednrb/Epas1/F2r/Fas/Fgf15/Fgf2/Fgf8/Fgfr1/Figf/Flt3l/Fn1/Fzd1/Fzd5/Fzd6/Fzd7/Gli3/Gna13/Gnai1/Gnai2/Gnai3/Gnaq/Gnb1/Gnb3/Gng1…	181	7.64886
mmu05142	Chagas disease (American trypanosomiasis)	61 / 2540	104 / 7808	3.20815e-08	3.5413e-07	2.05217e-07	Ticam1/Ace/Akt1/Akt2/C1qa/C1qb/C1qc/Cd3g/Cflar/Chuk/Fas/Gna15/Gnai1/Gnai2/Gnai3/Gnaq/Ifnb1/Ifngr1/Ifngr2/Ikbkb/Ikbkg/Il10/Il12a/Il1b/Irak1/Il6/Jun/Smad2/Smad3/Myd88/Nfkb1/Nfkbia/Pik3ca/Pik3cd/Serpine1/Plcb1/Ppp2ca/Rela/Ccl2/Ccl3/Ccl5/Tgfb1/Tgfb2/Tgfbr1/Tgfbr2/Tlr4/Tlr6/Tnf/Tnfrsf1a/Traf6/Tlr2/Map2k4/Mapk1/Mapk8/Irak4/Pik3cg/Pik3r5/Ppp2r1a/Ppp2r2d/Ppp2r2b/Pik3cb	61	7.49375
mmu05134	Legionellosis	39 / 2540	58 / 7808	5.86746e-08	6.23689e-07	3.61426e-07	Apaf1/Casp1/Casp3/Casp9/Cd14/Clk1/Cycs/Cyct/Cxcl1/Hspa8/Hspa1l/Hspa1b/Hspa2/Il12a/Il18/Il1b/Il6/Itgam/Itgb2/Myd88/Naip1/Naip5/Nfkb1/Nfkb2/Nfkbia/Hspa1a/Rela/Sar1a/Cxcl2/Tlr4/Tnf/Tlr2/Nlrc4/Vcp/Cxcl3/Naip7/Hbs1l/Sar1b/Bcl2l13	39	7.23155
mmu05205	Proteoglycans in cancer	103 / 2540	206 / 7808	1.06342e-07	1.09e-06	6.31653e-07	Camk2d/Ank2/Raf1/Actb/Actg1/Akt1/Akt2/Ank1/Rhoa/Casp3/Ctnnb1/Cav2/Cbl/Cd44/Cd63/Cdc42/Cdkn1a/Ddx5/Fas/Fgf2/Fgfr1/Fn1/Fzd1/Fzd5/Fzd6/Fzd7/Grb2/Hcls1/Ptpn6/Hbegf/Hif1a/Hpse/Hspg2/Igf1/Igf1r/Itga5/Itgav/Itgb1/Itgb3/Itpr1/Itpr2/Itpr3/Kras/Arhgef1/Smad2/Mdm2/Mmp9/Msn/Myc/Ppp1r12a/Nras/Pik3ca/Pik3cd/Prkacb/Prkca/Prkcb/Plau/Ppp1cc/Flna/Ptpn11/Rac1/Rock1/Rps6/Sos2/Stat3/Cblb/Sdc1/Sdc4/Tgfb1/Tgfb2/Thbs1/T…	103	6.9733
mmu05321	Inflammatory bowel disease (IBD)	39 / 2540	59 / 7808	1.18999e-07	1.17768e-06	6.8246e-07	H2-Aa/H2-Ab1/H2-Eb1/H2-DMa/H2-DMb1/H2-DMb2/H2-Oa/H2-Ob/Ifngr1/Ifngr2/Il10/Il12a/Il13/Il18/Il18rap/Il1a/Il1b/Il18r1/Il4/Il4ra/Il6/Jun/Smad2/Smad3/Maf/Nfatc1/Nfkb1/Rela/Rora/Stat3/Stat4/Stat6/Tgfb1/Tgfb2/Tlr4/Tnf/Tlr2/Nod2/Il21r	39	6.92446
mmu04630	Jak-STAT signaling pathway	83 / 2540	161 / 7808	3.55181e-07	3.39789e-06	1.96907e-06	Raf1/Akt1/Akt2/Bcl2/Bcl2l1/Ccnd2/Cdkn1a/Cish/Socs3/Socs1/Cntf/Crebbp/Csf2/Csf2ra/Csf2rb/Csf2rb2/Csf3/Ctf1/Epor/Grb2/Ptpn6/Ifnar1/Ifnar2/Ifnb1/Ifngr1/Ifngr2/Il10/Il10ra/Il10rb/Il11/Il11ra1/Il12a/Il13/Il13ra1/Il15/Il15ra/Il2ra/Il2rb/Il3ra/Il4/Il4ra/Il5ra/Il6/Il6st/Irf9/Jak1/Jak2/Lif/Lifr/Mcl1/Pias2/Myc/Osm/Pik3ca/Pik3cd/Pim1/Socs7/Ptpn11/Ptpn2/Sos2/Stam/Stat2/Stat3/Stat4/Stat5a/Stat5b/Stat6/Socs2/T…	83	6.44955
mmu05323	Rheumatoid arthritis	50 / 2540	85 / 7808	4.92453e-07	4.55916e-06	2.64202e-06	Atp6v1h/Atp6v1b1/Atp6v0b/Acp5/Atp6v1a/Atp6v1b2/Atp6v0d1/Atp6v1e1/Atp6v0e/Atp6v0a1/Atp6v0c/Ctla4/Cd28/Cd86/Csf1/Csf2/H2-Aa/H2-Ab1/H2-Eb1/H2-DMa/H2-DMb1/H2-DMb2/H2-Oa/H2-Ob/Icam1/Il11/Il15/Il18/Il1a/Il1b/Il6/Itgal/Itgb2/Jun/Ltb/Ccl2/Ccl3/Ccl5/Cxcl5/Tgfb1/Tgfb2/Atp6v0a2/Tlr4/Tnf/Tnfrsf11a/Vegfa/Tlr2/Tcirg1/Atp6v1c1/Atp6v1e2	50	6.30764
mmu05203	Viral carcinogenesis	111 / 2540	232 / 7808	6.24989e-07	5.60537e-06	3.2483e-06	Hist1h4m/Chd4/Cdc20/Actn1/H2-Q6/D1Pas1/Rasa2/Rhoa/Atf2/Atf4/Atp6v0d1/Bak1/Casp3/Ccna1/Ccna2/Ccnd2/Cdk1/Cdc42/Cdk2/Cdkn1a/Cdkn1b/Cdkn2b/Ccr5/Ccr8/Creb3/Crebbp/Ddx3x/Dlg1/Egr2/Egr3/Grb2/H2-D1/H2-M3/H2-Q10/H2-Q7/H2-T22/H2-T9/Hdac3/Hnrnpk/Ikbkg/Il6st/Irf9/Jak1/Jun/Kras/Hdac10/Lyn/Mad1l1/Mapkapk2/Mdm2/Nfkb1/Nfkb2/Nfkbia/Nras/Pik3ca/Pik3cd/Prkacb/Polb/Rac1/Ranbp1/Rb1/Rbl2/Rbpjl/Rel/Rela/Sp100/Srf/Stat3…	111	6.20413
mmu05210	Colorectal cancer	40 / 2540	64 / 7808	7.64068e-07	6.64508e-06	3.8508e-06	Raf1/Akt1/Akt2/Apc/Birc5/Rhoa/Axin1/Bcl2/Casp3/Casp9/Ctnnb1/Cycs/Cyct/Dcc/Jun/Kras/Smad2/Smad3/Smad4/Msh6/Myc/Pik3ca/Pik3cd/Rac1/Rac2/Tcf7/Tcf7l2/Tgfb1/Tgfb2/Tgfbr1/Tgfbr2/Trp53/Map2k1/Mapk1/Mapk8/Pik3cg/Pik3r5/4930544G11Rik/Appl1/Pik3cb	40	6.11687
mmu04664	Fc epsilon RI signaling pathway	42 / 2540	69 / 7808	1.13452e-06	9.57668e-06	5.54966e-06	Raf1/Akt1/Akt2/Btk/Csf2/Fcer1a/Ms4a2/Fcer1g/Fyn/Grb2/Il13/Il4/Inpp5d/Kras/Lat/Lcp2/Lyn/Nras/Pik3ca/Pik3cd/Prkca/Pla2g4a/Rac1/Rac2/Sos2/Syk/Tnf/Vav1/Vav2/Plcg2/Map2k1/Map2k3/Map2k4/Map2k7/Mapk1/Mapk8/Pla2g4f/Pik3cg/Pik3r5/Vav3/Pik3cb/Pla2g4d	42	5.94519
mmu04931	Insulin resistance	60 / 2540	111 / 7808	2.00415e-06	1.6434e-05	9.52346e-06	Acacb/Prkaa1/Prkab2/Ogt/Pygl/Rps6ka3/Akt1/Akt2/Cd36/Socs3/Cpt1a/Cpt1b/Creb3/Gfpt1/Ikbkb/Il6/Insr/Ppargc1b/Nfkb1/Nfkbia/Pik3ca/Pik3cd/Prkcb/Prkcd/Prkce/Ppargc1a/Ppp1cc/Prkab1/Prkag1/Pten/Ptpn1/Ptpn11/Rela/Rps6ka1/Rps6ka2/Slc2a1/Mlxip/Stat3/Tbc1d4/Mlx/Tnf/Tnfrsf1a/Nr1h3/Trib3/Mapk8/Slc27a2/Slc27a5/Slc27a3/Pik3cg/Pik3r5/Irs2/Foxo1/Mtor/Rps6kb2/G6pc3/Rps6kb1/Crtc2/Pck2/Pik3cb/Mgea5	60	5.69807
mmu04611	Platelet activation	65 / 2540	123 / 7808	2.16921e-06	1.72934e-05	1.00215e-05	Adcy4/Fermt3/Orai1/Rap1a/Fgb/Actb/Actg1/Adcy7/Adcy9/Akt1/Akt2/Rhoa/Btk/F2r/Fcer1g/Fyn/Gna13/Gnai1/Gnai2/Gnai3/Gnaq/Gp1ba/Itga2b/Itgb1/Itgb3/Itpr1/Itpr2/Itpr3/Arhgef1/Lcp2/Lyn/Ppp1r12a/Pik3ca/Pik3cd/Prkacb/Prkci/Pla2g4a/Plcb1/Ppp1cc/Prkg1/Ptgir/Rasgrp2/Rasgrp1/Rock1/Snap23/Syk/Adcy2/Tbxas1/Rap1b/Tln1/Vasp/Vwf/Arhgap35/Plcg2/Gp6/Mapk1/Pla2g4f/Pik3cg/Pik3r5/Apbb1ip/4930544G11Rik/Myl12b/Pik3cb/Pla2g4…	65	5.6637
mmu04066	HIF-1 signaling pathway	59 / 2540	110 / 7808	3.39662e-06	2.63468e-05	1.52679e-05	Camk2d/Egln1/Egln2/Akt1/Akt2/Aldoa/Arnt/Bcl2/Cdkn1a/Cdkn1b/Crebbp/Cybb/Edn1/Eif4e/Eno2/Gapdh/Hif1a/Hk1/Hk2/Hmox1/Ifngr1/Ifngr2/Igf1/Igf1r/Il6/Insr/Pfkfb3/Mknk1/Mknk2/Nfkb1/Pgk1/Pik3ca/Pik3cd/Prkca/Prkcb/Serpine1/Rela/Rps6/Slc2a1/Stat3/Hkdc1/Timp1/Tlr4/Tfrc/Vegfa/Plcg2/Map2k1/Mapk1/Eif4e2/Pik3cg/Pik3r5/Ep300/Eno1b/Mtor/Rps6kb2/Tceb2/Cul2/Rps6kb1/Pik3cb	59	5.46895
mmu04620	Toll-like receptor signaling pathway	55 / 2540	101 / 7808	3.93339e-06	2.97075e-05	1.72154e-05	Ticam1/Akt1/Akt2/Tirap/Cd14/Cd86/Chuk/Cxcl10/Ifnar1/Ifnar2/Ifnb1/Ikbkb/Ikbkg/Il12a/Il1b/Irak1/Il6/Jun/Tlr7/Ly96/Myd88/Nfkb1/Nfkbia/Pik3ca/Pik3cd/Rac1/Rela/Ripk1/Ccl3/Ccl4/Ccl5/Tlr1/Tlr4/Tlr6/Tnf/Cd40/Traf3/Traf6/Tlr2/Map2k1/Map2k3/Map2k4/Map2k7/Map3k8/Mapk1/Mapk8/Irak4/Irf5/Pik3cg/Pik3r5/Cxcl11/Tbk1/Ikbke/Tab2/Pik3cb	55	5.40523
mmu03008	Ribosome biogenesis in eukaryotes	47 / 2540	83 / 7808	4.74889e-06	3.46284e-05	2.00671e-05	Mdn1/Xpo1/Rexo2/Utp15/Pwp2/Csnk2a1/Csnk2b/Fbl/Emg1/Eif6/Rasl2-9/Utp14b/Nhp2l1/Rpp40/Tcof1/Utp6/Cirh1a/Lsg1/Wdr36/Nol6/Gnl2/Gnl3l/Fbll1/Xrn2/Dkc1/Wdr3/Imp4/2610020H08Rik/Nhp2/Nop58/Rcl1/Nop10/Sbds/Riok2/Nop56/Nob1/Pop1/Gar1/Rbm28/Gtpbp4/Riok1/Wdr43/Wdr75/Pop7/1700009N14Rik/Nmd3/Nat10	47	5.32341
mmu05133	Pertussis	43 / 2540	74 / 7808	4.82626e-06	3.46284e-05	2.00671e-05	Ticam1/Nod1/Tirap/Rhoa/C1qa/C1qb/C1qc/C4b/Casp1/Casp3/Cd14/Cfl1/Cfl2/Gnai1/Gnai2/Gnai3/Irf8/Il10/Il12a/Il1a/Il1b/Irak1/Il6/Irf1/Itga5/Itgam/Itgb1/Itgb2/Jun/Ly96/Myd88/Nfkb1/Rela/Cxcl5/Nlrp3/Tlr4/Tnf/Traf6/Zp3r/Mapk1/Mapk8/Irak4/4930544G11Rik	43	5.31639
mmu04670	Leukocyte transendothelial migration	63 / 2540	121 / 7808	5.91844e-06	4.14291e-05	2.4008e-05	Actn1/Rap1a/Actb/Actg1/Rhoa/Ctnna1/Ctnnb1/Ctnnd1/Cdc42/Cldn1/Cldn4/Cxcr4/Cyba/Cybb/Gnai1/Gnai2/Gnai3/Icam1/Itga4/Itgal/Itgam/Itgb1/Itgb2/Mmp9/Msn/Myl2/Ncf1/Ncf4/Pecam1/Pik3ca/Pik3cd/Prkca/Prkcb/Ptk2b/Ptpn11/Rac1/Rac2/Rock1/Sipa1/Rap1b/Thy1/Txk/Vasp/Vav1/Vav2/Ezr/Rapgef3/Arhgap35/Plcg2/Pik3cg/Pik3r5/Rassf5/Cldn6/Cldn9/Vav3/Myl10/Actn4/4930544G11Rik/Myl12b/Cldn34c4/Pik3cb/Cldn34d/Myl9	63	5.22779
mmu05221	Acute myeloid leukemia	35 / 2540	57 / 7808	6.70035e-06	4.57858e-05	2.65327e-05	Raf1/Akt1/Akt2/Runx1/Runx1t1/Ccna1/Chuk/Grb2/Ikbkb/Ikbkg/Kit/Kras/Myc/Nfkb1/Nras/Pik3ca/Pik3cd/Pim1/Ppard/Rara/Rela/Sos2/Stat3/Stat5a/Stat5b/Tcf7/Tcf7l2/Map2k1/Mapk1/Pik3cg/Pik3r5/Mtor/Rps6kb2/Rps6kb1/Pik3cb	35	5.1739
mmu05212	Pancreatic cancer	39 / 2540	66 / 7808	7.60911e-06	5.07864e-05	2.94306e-05	Raf1/Akt1/Akt2/Bcl2l1/Casp9/Cdc42/Chuk/E2f3/Ikbkb/Ikbkg/Jak1/Kras/Smad2/Smad3/Smad4/Nfkb1/Pik3ca/Pik3cd/Rac1/Rac2/Rb1/Rela/Ralbp1/Stat3/Tgfb1/Tgfb2/Tgfbr1/Tgfbr2/Trp53/Vegfa/E2f2/Map2k1/Mapk1/Mapk8/Pik3cg/Pik3r5/Ralb/Arhgef6/Pik3cb	39	5.11867
mmu03040	Spliceosome	68 / 2540	134 / 7808	8.11301e-06	5.2919e-05	3.06664e-05	Tra2a/Sf3b3/Srsf9/U2af1/Srsf1/Aqr/Dhx15/Ddx5/Srsf10/Hnrnpa1/Hnrnpk/Hspa8/Hspa1l/Hspa1b/Hspa2/Prpf8/Eif4a3/Slu7/Hspa1a/Rbmxl1/Srsf2/Srsf3/Srsf5/Tra2b/Snrpb/Snrpb2/Snrpe/Nhp2l1/Ddx46/Alyref/U2af2/Srsf7/Hnrnpa3/Pcbp1/Lsm2/Cherp/Snrnp200/Thoc2/Ddx39b/Gm5803/Tcerg1/Prpf40a/Srsf4/Isy1/Wbp11/Rbm8a/Cwc15/Lsm5/Magohb/Snrnp40/Rbm22/Prpf38b/Rbm25/Prpf18/Snrpd3/Sf3a1/U2surp/Srsf6/Syf2/Prpf4/Cdc5l/Ddx42/Smndc…	68	5.09082
mmu04722	Neurotrophin signaling pathway	63 / 2540	122 / 7808	8.39835e-06	5.35628e-05	3.10395e-05	Camk2d/Irak2/Rap1a/Raf1/Rps6ka3/Abl1/Akt1/Akt2/Rhoa/Arhgdib/Atf4/Bcl2/Camk4/Cdc42/Crkl/Grb2/Ikbkb/Irak1/Jun/Kras/Mapkapk2/Matk/Nfkb1/Nfkbia/Nfkbie/Ngfr/Nras/Ntrk2/Ntrk3/Pik3ca/Pik3cd/Prkcd/Psen2/Ptpn11/Ripk2/Rac1/Rela/Rps6ka1/Rps6ka2/Sh2b1/Shc1/Sos2/Rap1b/Shc2/Traf6/Trp53/Plcg2/Sh2b2/Map2k1/Map2k7/Map3k1/Map3k5/Mapk1/Mapk8/Irak4/Pik3cg/Pik3r5/Frs2/4930544G11Rik/Rps6ka5/Irak3/Pik3cb/Kidins220	63	5.07581
mmu04640	Hematopoietic cell lineage	48 / 2540	87 / 7808	9.98894e-06	6.23223e-05	3.61156e-05	Cd14/Cd19/Cd2/Cd33/Cd36/Cd37/Cd38/Cd3g/Cd44/Cd5/Cd8b1/Cd9/Cr2/Csf1/Csf1r/Csf2/Csf2ra/Csf3/Cd55/Cd55b/Epor/Fcer2a/Flt3l/Gp1ba/H2-Eb1/Il11/Il11ra1/Il1a/Il1b/Il1r2/Il2ra/Il3ra/Il4/Il4ra/Il5ra/Il6/Itga2b/Itga4/Itga5/Itga6/Itgam/Itgb3/Kit/Anpep/Kitl/Thpo/Tnf/Tfrc	48	5.00048
mmu05144	Malaria	31 / 2540	50 / 7808	1.70347e-05	0.00010402	6.02795e-05	Cd36/Cd81/Comp/Csf3/Ackr1/Gypa/Hbb-b2/Icam1/Il10/Il12a/Il18/Il1b/Il6/Itgal/Itgb2/Lrp1/Myd88/Pecam1/Ccl2/Sele/Selp/Sdc1/Tgfb1/Tgfb2/Thbs1/Thbs3/Tlr4/Tnf/Cd40/Tlr2/Gypc	31	4.76867
mmu05202	Transcriptional misregulation in cancer	85 / 2540	179 / 7808	1.83206e-05	0.000109542	6.34793e-05	Cdk9/Jmjd1c/Supt3/Cebpe/Atf1/Atm/Bcl2a1a/Bcl2a1c/Bcl2a1d/Bcl2l1/Bcl6/Bmi1/Runx1/Runx1t1/Ccna1/Ccnd2/Cd14/Cd86/Cdkn1a/Cdkn1b/Cdkn2c/Cebpb/Ccr7/Csf1r/Csf2/Ddx5/Elk4/Etv6/Ewsr1/Bmp2k/Fli1/H3f3a/H3f3b/Id2/Igf1/Igf1r/Il1r2/Il2rb/Il6/Itgam/Itgb7/Klf3/Lyl1/Maf/Max/Mdm2/Mef2c/Mlf1/Aff1/Mmp9/Mpo/Myc/Nfkb1/Ngfr/Nr4a3/Pax5/Pdgfa/Plat/Plau/Rara/Rel/Rela/Sp1/Spint1/Tfe3/Slc45a3/Kmt2a/Tcf3/Tgfbr2/Cd40/Traf1/Tr…	85	4.73706
mmu04621	NOD-like receptor signaling pathway	35 / 2540	59 / 7808	1.97249e-05	0.000115531	6.69502e-05	Nod1/Birc2/Casp1/Chuk/Cxcl1/Hsp90ab1/Ikbkb/Ikbkg/Il18/Il1b/Il6/Naip1/Naip5/Nfkb1/Nfkbia/Ripk2/Rela/Ccl2/Ccl5/Cxcl2/Nlrp3/Tnf/Tnfaip3/Traf6/Card6/Nod2/Mapk1/Mapk8/Nlrc4/Naip7/Mefv/Erbb2ip/Tab3/Sugt1/Tab2	35	4.70499
mmu04672	Intestinal immune network for IgA production	28 / 2540	44 / 7808	2.16771e-05	0.000124426	7.21048e-05	Aicda/Cd28/Cd86/Cxcr4/Ccr9/H2-Aa/H2-Ab1/H2-Eb1/H2-DMa/H2-DMb1/H2-DMb2/H2-Oa/H2-Ob/Il10/Il15/Il15ra/Il4/Il6/Itga4/Itgb7/Madcam1/Tgfb1/Cd40/Icosl/Map3k14/Icos/Tnfrsf13b/Tnfrsf13c	28	4.664
mmu04060	Cytokine-cytokine receptor interaction	118 / 2540	265 / 7808	2.23597e-05	0.000125828	7.29171e-05	LOC100861978/Gm21586/Amhr2/Cxcr5/Bmp2/Bmpr2/Ccr6/Cxcr4/Ccr1/Ccr9/Ccr5/Ccr7/Ccr8/Ackr3/Cntf/Csf1/Csf1r/Csf2/Csf2ra/Csf2rb/Csf2rb2/Csf3/Ctf1/Epor/Fas/Figf/Flt3l/Cxcl1/Cxcl10/Ifnar1/Ifnar2/Ifnb1/Ifngr1/Ifngr2/Il10/Il10ra/Il10rb/Il11/Il11ra1/Il12a/Il13/Il13ra1/Il15/Il15ra/Il18/Il18rap/Il1a/Il1b/Il1r2/Il1rap/Il18r1/Il2ra/Il2rb/Il3ra/Il4/Il4ra/Il5ra/Il6/Il6st/Inhba/Kit/Lif/Lifr/Ltb/Kitl/Ngfr/Tnfrsf11b/…	118	4.65053
mmu04071	Sphingolipid signaling pathway	63 / 2540	125 / 7808	2.28146e-05	0.000125919	7.29696e-05	Raf1/Adora3/Akt1/Akt2/Rhoa/Asah1/Bcl2/Bid/Ctsd/S1pr1/S1pr4/Fcer1a/Ms4a2/Fcer1g/Fyn/Gna13/Gnai1/Gnai2/Gnai3/Gnaq/Kras/Abcc1/Nfkb1/Nras/Nsmaf/Pik3ca/Pik3cd/Prkca/Prkcb/Prkce/Plcb1/Pld2/Ppp2ca/Pten/Rac1/Rac2/Rela/Rock1/Sgpl1/Sphk1/Sgms1/Tnf/Tnfrsf1a/Trp53/Ppp2r5a/Cers6/Map2k1/Map3k5/Mapk1/Mapk8/Sptlc1/Ppp2r5c/Pik3cg/Pik3r5/Ppp2r1a/Ppp2r2d/Cers3/4930544G11Rik/Tradd/Cers5/Ppp2r2b/Pik3cb/Cers2	63	4.64179
mmu04920	Adipocytokine signaling pathway	41 / 2540	73 / 7808	2.48447e-05	0.000134537	7.79636e-05	Acacb/Prkaa1/Prkab2/Akt1/Akt2/Cd36/Chuk/Socs3/Cpt1a/Cpt1b/Ikbkb/Ikbkg/Jak2/Nfkb1/Nfkbia/Nfkbie/Ppargc1a/Prkab1/Prkag1/Ptpn11/Rela/Slc2a1/Camkk2/Stat3/Stk11/Acsl6/Tnf/Tnfrsf1a/Tnfrsf1b/Mapk8/Acsbg2/Irs2/Acsl5/Acsl4/Mtor/G6pc3/Adipor2/Tradd/Pck2/Cpt1c/1700061G19Rik	41	4.60477
mmu05222	Small cell lung cancer	46 / 2540	85 / 7808	2.96052e-05	0.000157346	9.11816e-05	Akt1/Akt2/Apaf1/Birc2/Xiap/Bcl2/Bcl2l1/Casp9/Cdk2/Cdkn1b/Cdkn2b/Chuk/Col4a2/Cycs/Cyct/E2f3/Fn1/Ikbkb/Ikbkg/Itga2b/Itga6/Itgav/Itgb1/Max/Pias2/Myc/Nfkb1/Nfkbia/Pik3ca/Pik3cd/Pten/Ptgs2/Rb1/Rela/Traf1/Traf3/Traf5/Traf6/Trp53/Lamc1/E2f2/Skp2/Pik3cg/Pik3r5/Pik3cb/Col4a6	46	4.52863
mmu04650	Natural killer cell mediated cytotoxicity	61 / 2540	121 / 7808	3.0315e-05	0.000158189	9.16702e-05	Raf1/Bid/Casp3/Cd48/Csf2/Fas/Fcer1g/Fyn/Grb2/H2-D1/Ptpn6/Icam1/Icam2/Ifnar1/Ifnar2/Ifnb1/Ifngr1/Ifngr2/Itgal/Itgb2/Klrc1/Klrd1/Kras/Lat/Lck/Lcp2/Nfatc1/Nfatc2/Cd244/Nras/Pik3ca/Pik3cd/Prkca/Prkcb/Ppp3ca/Ppp3cb/Ppp3r1/Ppp3r2/Ptk2b/Ptpn11/Rac1/Rac2/Shc1/Sos2/Syk/Shc2/Tnf/Tnfrsf10b/Tyrobp/Vav1/Vav2/Plcg2/Hcst/Sh3bp2/Fcgr4/Map2k1/Mapk1/Pik3cg/Pik3r5/Vav3/Pik3cb	61	4.51834
mmu04142	Lysosome	62 / 2540	124 / 7808	3.6111e-05	0.000185069	0.000107247	Ap4e1/Atp6v1h/Gusb/Atp6v0b/Acp5/Gla/Ap1g2/Ap1m1/Arsa/Asah1/Atp6v0d1/Atp6v0a1/Atp6v0c/Cd63/Cd68/Tpp1/Cln3/Clta/Ctsb/Ctsc/Ctsd/Ctsg/Ctsh/Ctss/Dnase2a/Galc/Gba/Hexa/Hexb/Ids/Igf2r/Napsa/Lamp2/Laptm5/Lipa/M6pr/Npc1/Slc11a1/Slc11a2/Ctsa/Ppt1/Lgmn/Psap/Cln5/Atp6v0a2/Ctso/Lamp3/Gga3/Tcirg1/Nagpa/Gnptab/Galns/Cd164/Abcb9/Litaf/Ctsz/Cltc/Npc2/Mfsd8/Cltb/Gns/Mcoln1	62	4.44236
mmu04810	Regulation of actin cytoskeleton	99 / 2540	218 / 7808	3.91984e-05	0.000197368	0.000114374	Brk1/Itga9/Pip4k2b/Actn1/Raf1/Actb/Actg1/Pip4k2c/Apc/Rhoa/Arpc1b/Cd14/Cdc42/Cfl1/Cfl2/Crkl/Diap1/Enah/F2r/Fgf15/Fgf2/Fgf8/Fgfr1/Fn1/Gna13/Gng12/Itga2b/Itga4/Itga5/Itga6/Itgae/Itgal/Itgam/Itgav/Itgb1/Itgb2/Itgb3/Itgb7/Kras/Arhgef1/Limk2/Msn/Myh9/Myl2/Ppp1r12a/Nras/Pdgfa/Pfn1/Pfn2/Pik3ca/Pik3cd/Pikfyve/Pip5k1c/Pip4k2a/Pip5k1a/Ppp1cc/Tmsb4x/Rac1/Rac2/Rock1/Cyfip1/Sos2/Chrm5/Git1/Tiam1/Vav1/Vav2/Ezr/…	99	4.40673
mmu04150	mTOR signaling pathway	35 / 2540	62 / 7808	8.3608e-05	0.000413715	0.000239747	Prkaa1/Rps6ka3/Akt1/Akt2/Cab39/Eif4e/Hif1a/Igf1/Ikbkb/Pik3ca/Pik3cd/Prkca/Prkcb/Pten/Rps6/Rps6ka1/Rps6ka2/Stk11/Tnf/Vegfa/Mapk1/Eif4e2/Pik3cg/Pik3r5/Rragc/Mlst8/Mtor/Rps6kb2/Tsc1/Rraga/Rps6kb1/Ddit4/Pik3cb/Eif4b/Rictor	35	4.07775
mmu04141	Protein processing in endoplasmic reticulum	79 / 2540	170 / 7808	9.04538e-05	0.000440004	0.000254981	Atxn3/Derl2/Atf4/Bag1/Bak1/Bcl2/Canx/Capn1/Capn2/Dnajc5/Dnajc1/Eif2s1/Eif2ak3/Sec63/Hspa5/Hspa8/Hspa1l/Hsph1/Hspa1b/Hspa2/Hsp90ab1/Man1a/Man1a2/Ppp1r15a/Nfe2l2/Edem1/Hspa1a/Sar1a/Sec23a/Ube2d1/Ube2e2/Ube2e3/Ube2e1/Ube2g2/Ufd1l/Atf6/Sel1l2/Fbxo2/Dnajc5g/Amfr/Ubqln3/Ubqlnl/Map2k7/Map3k5/Mapk8/Vcp/Sec23b/Bcap31/Mbtps2/Eif2ak4/Uggt1/Nsfl1c/Ero1l/Park2/Preb/Ube2j1/Mbtps1/Ube2d2a/Dnajb2/Mogs/Ngly1/Herp…	79	4.04357
mmu04370	VEGF signaling pathway	34 / 2540	60 / 7808	9.49581e-05	0.000454216	0.000263217	Mapkapk3/Raf1/Akt1/Akt2/Casp9/Cdc42/Kras/Mapkapk2/Nfatc2/Nras/Pik3ca/Pik3cd/Prkca/Prkcb/Pla2g4a/Ppp3ca/Ppp3cb/Ppp3r1/Ppp3r2/Ptgs2/Rac1/Rac2/Sphk1/Shc2/Vegfa/Plcg2/Map2k1/Mapk1/Pla2g4f/Sh2d2a/Pik3cg/Pik3r5/Pik3cb/Pla2g4d	34	4.02247
mmu04520	Adherens junction	40 / 2540	74 / 7808	9.99292e-05	0.000470159	0.000272456	Actn1/Actb/Actg1/Rhoa/Ctnna1/Ctnnb1/Ctnnd1/Cdc42/Crebbp/Csnk2a1/Csnk2b/Fgfr1/Fyn/Ptpn6/Igf1r/Insr/Smad2/Smad3/Smad4/Nlk/Ptpn1/Ptprj/Rac1/Rac2/Sorbs1/Tcf7/Tcf7l2/Tgfbr1/Tgfbr2/Was/Wasf2/Mapk1/Iqgap1/Ep300/Lmo7/Pvrl3/Actn4/4930544G11Rik/Pard3/Ssx2ip	40	4.00031
mmu05215	Prostate cancer	46 / 2540	89 / 7808	0.000131276	0.000607682	0.00035215	Raf1/Akt1/Akt2/Atf4/Bcl2/Casp9/Ctnnb1/Cdk2/Cdkn1a/Cdkn1b/Chuk/Creb3/Crebbp/E2f3/Fgfr1/Grb2/Hsp90ab1/Igf1/Igf1r/Ikbkb/Ikbkg/Kras/Mdm2/Nfkb1/Nfkbia/Nkx3-1/Nras/Pdgfa/Pik3ca/Pik3cd/Pten/Rb1/Rela/Sos2/Tcf7/Tcf7l2/Trp53/E2f2/Map2k1/Mapk1/Pik3cg/Pik3r5/Ep300/Foxo1/Mtor/Pik3cb	46	3.88181
mmu04914	Progesterone-mediated oocyte maturation	46 / 2540	90 / 7808	0.000184837	0.000842036	0.000487958	Adcy4/Raf1/Rps6ka3/Adcy7/Adcy9/Akt1/Akt2/Ccna1/Ccna2/Ccnb2/Cdc25a/Cdk1/Cdk2/Cpeb1/Gnai1/Gnai2/Gnai3/Hsp90ab1/Igf1/Igf1r/Kras/Mad1l1/Anapc1/Pde3b/Pik3ca/Pik3cd/Prkacb/Plk1/Rps6ka1/Rps6ka2/Cpeb3/Adcy2/Cdc27/Cpeb2/Map2k1/Mapk1/Mapk8/Ccnb1/Pik3cg/Pik3r5/Spdye4b/Mad2l1/Cpeb4/Spdya/Mad2l2/Pik3cb	46	3.73321
mmu04110	Cell cycle	60 / 2540	125 / 7808	0.00020853	0.000935127	0.000541904	E2f4/Espl1/Cdc20/Abl1/Atm/Bub1b/Ccna1/Ccna2/Ccnb2/Ccnd2/Cdc25a/Cdk1/Cdc7/Cdk2/Cdk7/Cdkn1a/Cdkn1b/Cdkn2b/Cdkn2c/Crebbp/Smc3/Gadd45a/E2f3/Smc1b/Mad1l1/Smad2/Smad3/Smad4/Mcm3/Mcm4/Mcm6/Anapc1/Mdm2/Myc/Gadd45b/Pcna/Plk1/Rad21/Rb1/Rbl2/Stag2/Cdc27/Tgfb1/Tgfb2/Cdc14b/Trp53/Ttk/Ywhaz/Gadd45g/Smc1a/E2f2/Orc4/Orc5/Ccnb1/Skp2/Ep300/Ywhab/Mad2l1/Ccnh/Mad2l2	60	3.68083
mmu03410	Base excision repair	22 / 2540	35 / 7808	0.000216859	0.000957515	0.000554878	Parp2/Fen1/Hmgb1/Lig3/Mbd4/Pcna/Polb/Pold1/Pole/Tdg/Ung/Neil3/Parp3/Mpg/Parp4/Neil2/Poll/Pole3/Pole4/Pold4/Smug1/Apex2	22	3.66382
mmu05150	Staphylococcus aureus infection	30 / 2540	53 / 7808	0.000249047	0.00108298	0.000627582	C1qa/C1qb/C1qc/C3ar1/C4b/C5ar1/Cfh/Fcgr2b/Fcgr3/Fpr2/Fpr1/H2-Aa/H2-Ab1/Cfb/H2-Eb1/H2-DMa/H2-DMb1/H2-DMb2/H2-Oa/H2-Ob/Icam1/Il10/Itgal/Itgam/Itgb2/Plg/Ptafr/Selp/Fcgr4/Fgg	30	3.60372
mmu04211	Longevity regulating pathway - mammal	48 / 2540	96 / 7808	0.00026608	0.00113978	0.000660498	Adcy4/Prkaa1/Prkab2/Ehmt2/Adcy7/Adcy9/Akt1/Akt2/Atg5/Atf2/Atf4/Camk4/Rb1cc1/Creb3/Eif4e/Igf1/Igf1r/Insr/Kras/Nfkb1/Nras/Pik3ca/Pik3cd/Prkacb/Ppargc1a/Prkab1/Prkag1/Rela/Sod2/Camkk2/Stk11/Adcy2/Trp53/Eif4e2/Pik3cg/Pik3r5/Irs2/Foxo1/Mtor/Rps6kb2/Tsc1/Adipor2/Rps6kb1/Appl1/Pik3cb/Sesn3/Ehmt1/Sirt1	48	3.57499
mmu04015	Rap1 signaling pathway	94 / 2540	215 / 7808	0.000329564	0.00137778	0.000798421	Adcy4/Arap3/Rap1a/Raf1/Rap1gap/Actb/Actg1/Adcy7/Adcy9/Adora2a/Adora2b/Akt1/Akt2/Rhoa/Ctnnb1/Ctnnd1/Cdc42/Crkl/Csf1/Csf1r/Epha2/F2r/Fgf15/Fgf2/Fgf8/Fgfr1/Figf/Fpr1/Gnai1/Gnai2/Gnai3/Gnaq/Igf1/Igf1r/Insr/Itga2b/Itgal/Itgam/Itgb1/Itgb2/Itgb3/Kit/Kras/Lat/Lcp2/Kitl/Ngfr/Nras/Pdgfa/Pfn1/Pfn2/Pik3ca/Pik3cd/Prkca/Prkcb/Prkci/Plcb1/Rapgef6/Rac1/Rac2/Rasgrp2/Sipa1/Adcy2/Rap1b/Sipa1l1/Rapgef5/Thbs1/Tiam1/T…	94	3.48206
mmu04910	Insulin signaling pathway	66 / 2540	142 / 7808	0.000331243	0.00137778	0.000798421	Acacb/Phkb/Rhoq/Prkaa1/Prkab2/Pygl/Raf1/Akt1/Akt2/Cbl/Socs3/Socs1/Crkl/Eif4e/Fbp1/Grb2/Hk1/Hk2/Ikbkb/Insr/Kras/Mknk1/Mknk2/Nras/Pde3b/Phka1/Pik3ca/Pik3cd/Prkacb/Prkci/Ppargc1a/Ppp1cc/Prkab1/Prkag1/Prkar1a/Prkar1b/Prkar2a/Prkar2b/Ptpn1/Rps6/Sorbs1/Shc1/Sos2/Cblb/Hkdc1/Shc2/Socs2/Sh2b2/Map2k1/Mapk1/Mapk8/Eif4e2/Pik3cg/Pik3r5/Irs2/Foxo1/Mtor/Rps6kb2/Tsc1/Socs4/G6pc3/Phkg2/Rps6kb1/Pck2/Pik3cb/Cblc	66	3.47985
mmu04012	ErbB signaling pathway	44 / 2540	87 / 7808	0.000342768	0.00140535	0.000814397	Camk2d/Raf1/Abl1/Abl2/Akt1/Akt2/Areg/Cbl/Cdkn1a/Cdkn1b/Crkl/Grb2/Hbegf/Jun/Kras/Myc/Nck1/Nras/Pik3ca/Pik3cd/Prkca/Prkcb/Shc1/Sos2/Stat5a/Stat5b/Cblb/Nrg1/Shc2/Pak2/Plcg2/Map2k1/Map2k4/Map2k7/Mapk1/Mapk8/Pik3cg/Pik3r5/Mtor/Rps6kb2/Rps6kb1/Pik3cb/Cblc/Nrg4	44	3.465
mmu04922	Glucagon signaling pathway	50 / 2540	102 / 7808	0.000367606	0.00148596	0.000861109	Acacb/Phkb/Smek2/Prkaa1/Ldhal6b/Camk2d/Prkab2/Pygl/Akt1/Akt2/Atf2/Atf4/Cpt1a/Cpt1b/Creb3/Crebbp/Fbp1/Gnaq/Prmt1/Itpr1/Itpr2/Itpr3/Ldhc/Sik1/Pde3b/Pgam1/Phka1/Prkacb/Plcb1/Ppargc1a/Ppp3ca/Ppp3cb/Ppp3r1/Ppp3r2/Prkab1/Prkag1/Slc2a1/Adcy2/Sik2/4932429P05Rik/Ep300/Pgam2/Foxo1/G6pc3/Smek1/Phkg2/Crtc2/Pck2/Cpt1c/Sirt1	50	3.43462
mmu05211	Renal cell carcinoma	36 / 2540	68 / 7808	0.000377349	0.00150415	0.000871653	Rap1a/Raf1/Egln1/Egln2/Akt1/Akt2/Arnt/Cdc42/Crebbp/Crkl/Epas1/Grb2/Hif1a/Jun/Kras/Nras/Pik3ca/Pik3cd/Ptpn11/Rac1/Slc2a1/Sos2/Rap1b/Flcn/Tgfb1/Tgfb2/Vegfa/Pak2/Map2k1/Mapk1/Pik3cg/Pik3r5/Ep300/Tceb2/Cul2/Pik3cb	36	3.42326
mmu04612	Antigen processing and presentation	42 / 2540	83 / 7808	0.000456786	0.00179586	0.00104069	H2-Q6/Ciita/Canx/Cd8b1/Ctsb/Ctss/Hspa5/H2-Aa/H2-Ab1/H2-D1/H2-Eb1/H2-M3/H2-DMa/H2-DMb1/H2-DMb2/H2-Oa/H2-Ob/H2-Q10/H2-Q7/H2-T22/H2-T9/Hspa8/Hspa1l/Hspa1b/Hspa2/Hsp90ab1/Hspa4/Cd74/Klrc1/Klrd1/Nfya/Nfyb/Nfyc/Lgmn/Psme1/Psme2/Hspa1a/Tap1/Tap2/Tnf/Rfx5/Ifi30	42	3.34029
mmu05160	Hepatitis C	63 / 2540	137 / 7808	0.0006374	0.00247208	0.00143256	Ticam1/Raf1/Akt1/Akt2/Cd81/Cdkn1a/Chuk/Socs3/Cldn1/Cldn4/Eif2s1/Eif2ak3/Grb2/Ifit1/Ifnar1/Ifnar2/Ifnb1/Ikbkb/Ikbkg/Irf1/Irf9/Jak1/Kras/Ldlr/Nfkb1/Nfkbia/Nras/Pik3ca/Pik3cd/Ppp2ca/Rela/Ripk1/Sos2/Stat2/Stat3/Tnf/Tnfrsf1a/Traf3/Traf6/Trp53/Nr1h3/Mavs/Ddx58/Rnasel/Oas2/Mapk1/Mapk8/Eif2ak4/Pik3cg/Pik3r5/Ppp2r1a/Ppp2r2d/Cldn6/Tyk2/Pias1/Tbk1/Ikbke/Cldn9/Tradd/Ppp2r2b/Cldn34c4/Pik3cb/Cldn34d	63	3.19559
mmu05340	Primary immunodeficiency	22 / 2540	37 / 7808	0.000663659	0.0025396	0.00147169	Orai1/Ada/Aicda/Aire/Btk/Ciita/Cd19/Cd79a/Cd8b1/Ikbkg/Lck/Blnk/Ptprc/Tap1/Tap2/Cd40/Ung/Dclre1c/Rfx5/Icos/Tnfrsf13b/Tnfrsf13c	22	3.17806
mmu04014	Ras signaling pathway	98 / 2540	231 / 7808	0.00087846	0.00331734	0.00192239	Rap1a/Raf1/Abl1/Abl2/Rasa2/Akt1/Akt2/Rhoa/Bcl2l1/Cdc42/Chuk/Csf1/Csf1r/Epha2/Fgf15/Fgf2/Fgf8/Fgfr1/Figf/Gnb1/Gnb3/Gng10/Gng12/Gng2/Gngt2/Grb2/Igf1/Igf1r/Ikbkb/Ikbkg/Insr/Kit/Kras/Lat/Kitl/Nfkb1/Ngfr/Nras/Pdgfa/Pik3ca/Pik3cd/Prkacb/Prkca/Prkcb/Pla2g2c/Pla2g4a/Pld2/Ptpn11/Rab5b/Rac1/Rac2/Rasgrp2/Rasa3/Rasgrf2/Rasgrp1/Rel/Rela/Rgl1/Rgl2/Ralbp1/Shc1/Sos2/Rap1b/Shc2/Rapgef5/Tiam1/Vegfa/Vegfb/Pak2/Rin1…	98	3.05628
mmu03013	RNA transport	75 / 2540	170 / 7808	0.000930987	0.00347004	0.00201088	Xpo1/Pom121/Eif2b3/Tpr/Elac1/4930444G20Rik/Tgs1/Eif1a/Eif2s1/Eif3a/Eif4a1/Eif4e/Eif4ebp2/Fmr1/Fxr1/Nup155/Sumo2/Pabpc2/Pnn/Casc3/Eif4a3/Rasl2-9/Pom121l2/Upf1/Rnps1/Sap18/Cyfip1/Sumo3/Rpp40/Eif4g1/Strap/Eif1/Alyref/Nup153/Ube2i/Sumo1/Nup188/Pabpc4/AF366264/Eif2s3x/Eif2s3y/Nup54/Eif4e2/Eif3b/Thoc2/Pabpc1l/Thoc6/Gm9839/Nup85/Srrm1/Ddx39b/Ddx20/Nup210/Nup160/Rbm8a/Eif1ax/Magohb/Upf3a/Rpp14/Pabpc6/Pop…	75	3.03106
mmu04510	Focal adhesion	87 / 2540	203 / 7808	0.00115359	0.00424463	0.00245975	Itga9/Actn1/Rap1a/Raf1/Actb/Actg1/Akt1/Akt2/Birc2/Xiap/Rhoa/Bcl2/Capn2/Ctnnb1/Cav2/Ccnd2/Cdc42/Col2a1/Col4a2/Col9a3/Comp/Crkl/Diap1/Figf/Fn1/Fyn/Grb2/Igf1/Igf1r/Itga2b/Itga4/Itga5/Itga6/Itgav/Itgb1/Itgb3/Itgb7/Jun/Parvb/Myl2/Ppp1r12a/Pdgfa/Pik3ca/Pik3cd/Pip5k1c/Prkca/Prkcb/Ppp1cc/Pten/Flna/Rac1/Rac2/Reln/Rock1/Shc1/Sos2/Rap1b/Shc2/Thbs1/Thbs3/Tln1/Vasp/Vav1/Vav2/Vegfa/Vegfb/Vtn/Vwf/Pak2/Lamc1/Ppp…	87	2.93795
mmu05322	Systemic lupus erythematosus	66 / 2540	149 / 7808	0.00161959	0.00588383	0.00340966	Hist1h4m/Gm14483/Gm14482/Gm14478/Gm14475/Actn1/C8b/C1qa/C1qb/C1qc/C4b/Cd28/Cd86/Ctsg/H2-Aa/H2-Ab1/H2-Eb1/H2-DMa/H2-DMb1/H2-DMb2/H2-Oa/H2-Ob/H3f3a/H3f3b/Il10/Snrpb/Trim21/Trove2/Ssb/Tnf/Cd40/H2afj/Gm4906/Fcgr4/Hist1h3f/H2afy/Hist1h3c/Hist1h3e/Hist1h4d/Hist1h4f/Hist1h4i/Hist1h4j/Hist1h4k/Hist1h4n/Hist1h2ac/Hist1h2ba/Hist1h2bf/Hist1h2bn/Hist1h2bp/Hist1h4a/Hist1h4b/Gm5132/Gm5382/Gm14501/Gm6026/Actn4/…	66	2.79059
mmu04915	Estrogen signaling pathway	46 / 2540	98 / 7808	0.00196278	0.00700994	0.00406225	Adcy4/Raf1/Adcy7/Adcy9/Akt1/Akt2/Atf2/Atf4/Creb3/Fkbp4/Gnai1/Gnai2/Gnai3/Gnaq/Grb2/Grm1/Hbegf/Hspa8/Hspa1l/Hspa1b/Hspa2/Hsp90ab1/Itpr1/Itpr2/Itpr3/Jun/Kcnj9/Kras/Mmp9/Nras/Pik3ca/Pik3cd/Prkacb/Prkcd/Plcb1/Hspa1a/Shc1/Sos2/Sp1/Adcy2/Shc2/Map2k1/Mapk1/Pik3cg/Pik3r5/Pik3cb	46	2.70713
mmu04114	Oocyte meiosis	53 / 2540	116 / 7808	0.00197842	0.00700994	0.00406225	Adcy4/Espl1/Cdc20/Camk2d/Rps6ka3/Plcz1/Adcy7/Adcy9/Ccnb2/Cdk1/Cdk2/Cpeb1/Smc3/Smc1b/Igf1/Igf1r/Itpr1/Itpr2/Itpr3/Anapc1/Prkacb/Plk1/Ppp1cc/Ppp2ca/Ppp3ca/Ppp3cb/Ppp3r1/Ppp3r2/Rps6ka1/Rps6ka2/Slk/Aurka/Cpeb3/Adcy2/Cdc27/Ywhaz/Ppp2r5a/Cpeb2/Smc1a/Map2k1/Mapk1/Ccnb1/Ppp2r5c/Spdye4b/Stag3/Ppp2r1a/Ywhab/Mad2l1/Rec8/Fbxo5/Cpeb4/Spdya/Mad2l2	53	2.70368
mmu04921	Oxytocin signaling pathway	69 / 2540	158 / 7808	0.00201521	0.00705323	0.00408733	Adcy4/Prkaa1/Camk2d/Prkab2/Raf1/Actb/Actg1/Adcy7/Adcy9/Rhoa/Cacnb1/Camk4/Cd38/Cdkn1a/Gnai1/Gnai2/Gnai3/Gnaq/Itpr1/Itpr2/Itpr3/Jun/Kcnj12/Kcnj9/Kras/Mef2c/Ppp1r12a/Nfatc1/Nfatc2/Nfatc3/Npr1/Nras/Oxtr/Pik3ca/Pik3cd/Prkacb/Prkca/Prkcb/Pla2g4a/Plcb1/Ppp1cc/Ppp3ca/Ppp3cb/Ppp3r1/Ppp3r2/Prkab1/Prkag1/Ptgs2/Rock1/Ryr1/Camkk2/Adcy2/Camk1g/Myl6b/Camk1d/Npr2/Ppp1r12c/Map2k1/Mapk1/Pla2g4f/Pik3cg/Cacna2d4/Pik…	69	2.69568
mmu05310	Asthma	16 / 2540	26 / 7808	0.00219979	0.00760649	0.00440794	Fcer1a/Ms4a2/Fcer1g/H2-Aa/H2-Ab1/H2-Eb1/H2-DMa/H2-DMb1/H2-DMb2/H2-Oa/H2-Ob/Il10/Il13/Il4/Tnf/Cd40	16	2.65762
mmu04614	Renin-angiotensin system	20 / 2540	35 / 7808	0.00227716	0.0077803	0.00450867	Ace/Agtr1a/Agtr2/Cpa3/Ctsg/Klk1b9/Klk1b21/Klk1b26/Klk1b5/Klk1b1/Klk1b8/Anpep/Mas1/Cma1/Klk1b3/Ctsa/Prep/Lnpep/Thop1/Nln	20	2.64261
mmu04919	Thyroid hormone signaling pathway	53 / 2540	117 / 7808	0.0024914	0.00841215	0.00487482	Raf1/Actb/Actg1/Plcz1/Akt1/Akt2/Atp1a1/Atp1b3/Fxyd2/Atp2a2/Casp9/Ctnnb1/Crebbp/Hdac3/Hif1a/Itgav/Itgb3/Kras/Mdm2/Myc/Ncoa3/Notch1/Notch2/Notch4/Nras/Pik3ca/Pik3cd/Prkacb/Prkca/Prkcb/Plcb1/Plcd4/Med1/Slc2a1/Tbc1d4/Thra/Trp53/Plcg2/Map2k1/Mapk1/Med14/Atp1a4/Pik3cg/Pik3r5/Med13/Ep300/Rcan1/Foxo1/Mtor/Med12/Plce1/Pik3cb/Med13l	53	2.60356
mmu04072	Phospholipase D signaling pathway	64 / 2540	146 / 7808	0.00257551	0.00855472	0.00495744	Adcy4/Grm5/Raf1/Dgkq/Adcy7/Adcy9/Agtr1a/Akt1/Akt2/Rhoa/F2r/Fcer1a/Ms4a2/Fcer1g/Fyn/Gna13/Grb2/Grm1/Insr/Kit/Kras/Kitl/Nras/Pdgfa/Pik3ca/Pik3cd/Pip5k1c/Pip5k1a/Prkca/Pla2g4a/Plcb1/Pld2/Ppap2a/Cyth1/Cyth2/Cyth3/Ptk2b/Ptpn11/Shc1/Sos2/Sphk1/Syk/Adcy2/Shc2/Rapgef3/Plcg2/Map2k1/Mapk1/Pla2g4f/Agpat3/Pik3cg/Pik3r5/Agpat1/Mtor/Ralb/Tsc1/Rras2/Agpat2/4930544G11Rik/Ppap2b/Agpat4/Cyth4/Pik3cb/Pla2g4d	64	2.58914
mmu04130	SNARE interactions in vesicular transport	19 / 2540	33 / 7808	0.00259324	0.00855472	0.00495744	Stx2/Snap23/Stx1a/Stx3/Stx4a/Vamp1/Vamp2/Vamp3/Stx16/Vamp4/Stx7/Gosr1/Vti1b/Vamp5/Ykt6/Stx6/Stx17/Stx18/Stx11	19	2.58616
mmu05100	Bacterial invasion of epithelial cells	37 / 2540	78 / 7808	0.00417228	0.0136073	0.00788541	Actb/Actg1/Rhoa/Arpc1b/Ctnna1/Ctnnb1/Cav2/Cbl/Cd2ap/Cdc42/Clta/Crkl/Fn1/Hcls1/Itga5/Itgb1/Pik3ca/Pik3cd/Rac1/Shc1/Cblb/Shc2/Was/Wasf2/Pik3cg/Pik3r5/Rhog/Arpc3/Cltc/4930544G11Rik/Arpc5/Mad2l2/Arpc5l/Cltb/Pik3cb/Arpc2/Cblc	37	2.37963
mmu04320	Dorso-ventral axis formation	15 / 2540	25 / 7808	0.00426293	0.0137467	0.00796621	Cpeb1/Etv6/Grb2/Kras/Notch1/Notch2/Notch4/Sos2/Cpeb3/Cpeb2/Ets2/Map2k1/Mapk1/Piwil1/Cpeb4	15	2.37029
mmu04720	Long-term potentiation	32 / 2540	66 / 7808	0.00493191	0.0157273	0.00911394	Camk2d/Grm5/Rap1a/Raf1/Rps6ka3/Atf4/Camk4/Crebbp/Gnaq/Grm1/Itpr1/Itpr2/Itpr3/Kras/Nras/Prkacb/Prkca/Prkcb/Plcb1/Ppp1cc/Ppp3ca/Ppp3cb/Ppp3r1/Ppp3r2/Rps6ka1/Rps6ka2/Rap1b/Rapgef3/Map2k1/Mapk1/Ep300/Ppp1r1a	32	2.30698
mmu04623	Cytosolic DNA-sensing pathway	31 / 2540	64 / 7808	0.00570931	0.0180063	0.0104346	Casp1/Chuk/Cxcl10/Ifnb1/Ikbkb/Ikbkg/Il18/Il1b/Il6/Nfkb1/Nfkbia/Rela/Ripk1/Ccl4/Ccl5/Mb21d1/Polr3a/Trex1/Mavs/Ddx58/Polr2h/Ifi202b/Polr3e/Aim2/Adar/Tbk1/Ikbke/Polr2e/Polr3k/Polr3d/Polr3b	31	2.24342
mmu04022	cGMP-PKG signaling pathway	72 / 2540	172 / 7808	0.00592191	0.0184738	0.0107055	Adcy4/Ppif/Raf1/Slc8a2/Adcy7/Adcy9/Adora3/Adra1d/Adra2a/Adra2b/Agtr1a/Akt1/Akt2/Rhoa/Atf2/Atf4/Atp1a1/Atp1b3/Fxyd2/Atp2a2/Atp2b2/Creb3/Ednrb/Gna13/Gnai1/Gnai2/Gnai3/Gnaq/Insr/Itpr1/Itpr2/Itpr3/Kcnu1/Kcnmb1/Mef2a/Mef2c/Mef2d/Ppp1r12a/Nfatc1/Nfatc2/Nfatc3/Npr1/Pde3b/Pik3ca/Pik3cd/Prkce/Plcb1/Ppp1cc/Ppp3ca/Ppp3cb/Ppp3r1/Ppp3r2/Prkg1/Rock1/Pde2a/Srf/Adcy2/Vasp/Npr2/Map2k1/Mapk1/Atp1a4/Pik3cg/Pik3r5/I…	72	2.22754
mmu04610	Complement and coagulation cascades	36 / 2540	77 / 7808	0.00626243	0.019326	0.0111994	Fgb/C8b/C1qa/C1qb/C1qc/C3ar1/C4b/C5ar1/Cfh/Cr2/Cr1l/Cd55/Cd55b/F10/F2r/F7/Cfb/Serpine1/Plat/Plau/Plg/Serpinf2/Proc/Pros1/Serpina1a/Serpina1b/Serpina1c/Serpina1d/Serpina1e/Thbd/Vwf/Zp3r/A2m/C8g/F13a1/Fgg	36	2.20326
mmu04120	Ubiquitin mediated proteolysis	61 / 2540	143 / 7808	0.00666458	0.0203482	0.0117918	Ddb2/Cdc20/Ube2q2/Aire/Ube3b/Birc2/Xiap/Birc6/Cbl/Socs3/Socs1/Trip12/Itch/Anapc1/Mgrn1/Mdm2/Pias2/Siah1b/Cblb/Ube2d1/Cdc27/Ube2o/Ube2e2/Traf6/Ube2e3/Ube2e1/Ube2i/Uba1/Ube2a/Ube2g2/Ube3a/Fbxo2/Uba6/Herc1/Klhl9/AA414768/Rfwd2/Map3k1/Cul3/Skp2/Ube2u/Fbxw7/Park2/Ube2j1/Pias1/Ube2d2a/Ube2l6/Huwe1/Ube2d3/Tceb2/Trim37/Trim32/Ubr5/Cul2/Ube2d2b/Herc3/Syvn1/Uba7/Cul5/Smurf1/Cblc	61	2.17623
mmu00562	Inositol phosphate metabolism	33 / 2540	70 / 7808	0.00742158	0.022421	0.0129929	Synj1/Pip4k2b/Plcz1/Pip4k2c/Inpp5b/Inpp5d/Minpp1/Mtm1/Pik3c2a/Pik3ca/Pik3cd/Pikfyve/Pip5k1c/Pip4k2a/Pip5k1a/Plcb1/Plcd4/Pten/Synj2/Itpkc/Inpp4b/Plcg2/Impad1/Pik3cg/Cdipt/Mtmr1/Miox/Ipmk/Isyna1/Plce1/Pik3cb/Ippk/Mtmr14	33	2.1295
mmu05214	Glioma	31 / 2540	65 / 7808	0.00757202	0.0225438	0.013064	Camk2d/Raf1/Akt1/Akt2/Cdkn1a/E2f3/Grb2/Igf1/Igf1r/Kras/Mdm2/Nras/Pdgfa/Pik3ca/Pik3cd/Prkca/Prkcb/Pten/Rb1/Shc1/Sos2/Shc2/Trp53/Plcg2/E2f2/Map2k1/Mapk1/Pik3cg/Pik3r5/Mtor/Pik3cb	31	2.12079
mmu00230	Purine metabolism	74 / 2540	179 / 7808	0.00761932	0.0225438	0.013064	Nt5m/Adcy4/Nt5c3/Atic/Ampd2/Pde4c/Ada/Adcy7/Adcy9/Adsl/Adss/Ak1/Ampd3/Entpd1/Dck/Gart/Gucy2d/Hprt/Nme1/Nme2/Npr1/Pde1c/Pde3b/Pde4b/Pde6d/Pde7a/Pde6g/Pola1/Pold1/Pole/Prps1/Polr2a/Pde2a/Adcy2/Polr3a/Xdh/Npr2/Ppat/Polr2b/Pfas/Pde4d/Impdh1/Nt5e/Polr2h/Polr3e/Adcy10/Twistnb/Prps1l3/Nme6/Pole3/Gmpr/Adprm/Polr2e/Ntpcr/Pole4/Polr3k/Paics/Polr3d/Nt5c3b/Ak8/Polr2d/Pold4/Polr2i/Polr3b/Nt5c1b/Pnpt1/Pgm2/170…	74	2.11808
mmu03015	mRNA surveillance pathway	43 / 2540	96 / 7808	0.00773906	0.0226644	0.013134	Gspt1/Pabpc2/Papola/Pnn/Ppp1cc/Ppp2ca/Casc3/Eif4a3/Upf1/Rnps1/Sap18/Papolg/Alyref/Etf1/Ppp2r5a/Cstf3/Pabpc4/Smg1/Rngtt/Cpsf7/Ppp2r5c/Pabpc1l/Cpsf6/Ppp2r1a/Srrm1/Ppp2r2d/Ddx39b/Cpsf4/Pabpn1/Hbs1l/Papolb/Rbm8a/Magohb/Upf3a/Cstf1/Pabpc6/Rnmt/Upf3b/Dazap1/Ppp2r2b/Pcf11/Wdr82/Cstf2t	43	2.11131
mmu04540	Gap junction	39 / 2540	86 / 7808	0.00852775	0.0246011	0.0142563	Adcy4/Csnk1d/Grm5/Raf1/Adcy7/Adcy9/Cdk1/Gnai1/Gnai2/Gnai3/Gnaq/Grb2/Grm1/Itpr1/Itpr2/Itpr3/Kras/Nras/Pdgfa/Prkacb/Prkca/Prkcb/Plcb1/Prkg1/Sos2/Adcy2/Tuba1a/Tuba1b/Tuba3a/Tuba1c/Tuba3b/Tubb2a/Tubb5/Tubb4b/Map2k1/Map3k2/Mapk1/Tuba8/Tubb6	39	2.06917
mmu04151	PI3K-Akt signaling pathway	135 / 2540	350 / 7808	0.0085718	0.0246011	0.0142563	Itga9/Prkaa1/Pkn2/Raf1/Akt1/Akt2/Atf2/Atf4/Bcl2/Bcl2l1/Bcl2l11/Casp9/Ccnd2/Cd19/Cdc37/Cdk2/Cdkn1a/Cdkn1b/Chuk/Col2a1/Col4a2/Col9a3/Comp/Creb3/Csf1/Csf1r/Csf3/Eif4e/Epha2/Epor/F2r/Fgf15/Fgf2/Fgf8/Fgfr1/Figf/Fn1/Gnb1/Gnb3/Gng10/Gng12/Gng2/Gngt2/Grb2/Nr4a1/Hsp90ab1/Ifnar1/Ifnar2/Ifnb1/Igf1/Igf1r/Ikbkb/Ikbkg/Il2ra/Il2rb/Il3ra/Il4/Il4ra/Il6/Insr/Itga2b/Itga4/Itga5/Itga6/Itgav/Itgb1/Itgb3/Itgb7/Jak1/Ja…	135	2.06693
mmu04152	AMPK signaling pathway	55 / 2540	129 / 7808	0.00976542	0.0277493	0.0160806	Acacb/Prkaa1/Prkab2/Akt1/Akt2/Cab39/Ccna1/Ccna2/Cd36/Cftr/Cpt1a/Cpt1b/Creb3/Fbp1/Elavl1/Igf1/Igf1r/Insr/Pfkfb3/Pfkm/Pik3ca/Pik3cd/Ppargc1a/Ppp2ca/Prkab1/Prkag1/Rab10/Rab11b/Scd1/Camkk2/Stk11/Ppp2r5a/Ppp2r5c/Scd3/Pik3cg/Pik3r5/Scd4/Irs2/Ppp2r1a/Ppp2r2d/Foxo1/Mlycd/Mtor/Rps6kb2/Tsc1/Rab14/G6pc3/Adipor2/Rps6kb1/Ppp2r2b/Crtc2/Pck2/Pik3cb/Cpt1c/Sirt1	55	2.01031
mmu05230	Central carbon metabolism in cancer	31 / 2540	66 / 7808	0.0099104	0.0278851	0.0161594	Raf1/Akt1/Akt2/Fgfr1/Gls/Hif1a/Hk1/Hk2/Kit/Kras/Myc/Nras/Ntrk3/Pfkm/Pgam1/Pik3ca/Pik3cd/Pten/Slc1a5/Slc2a1/Hkdc1/Trp53/Map2k1/Mapk1/Pik3cg/Tigar/Pik3r5/Pgam2/Mtor/Sirt3/Pik3cb	31	2.00391
mmu05020	Prion diseases	18 / 2540	34 / 7808	0.0107926	0.0300727	0.017427	C8b/C1qa/C1qb/C1qc/Egr1/Fyn/Hspa5/Il1a/Il1b/Il6/Notch1/Prkacb/Hspa1a/Ccl5/Lamc1/Map2k1/Mapk1/C8g	18	1.96687
mmu03320	PPAR signaling pathway	37 / 2540	82 / 7808	0.0112486	0.0307461	0.0178173	Cyp27a1/Olr1/Acadl/Acox1/Fabp4/Apoa1/Apoa2/Apoc3/Fabp7/Cd36/Cpt1a/Cpt1b/Fabp3/Fabp2/Fabp6/Fabp5/Lpl/Me1/Pltp/Ppard/Scd1/Sorbs1/Acsl6/Nr1h3/Acaa1b/Slc27a2/Slc27a5/Scd3/Acsbg2/Scd4/Acsl5/Acsl4/Angptl4/Pck2/Cpt1c/1700061G19Rik/Acox3	37	1.9489
mmu05416	Viral myocarditis	37 / 2540	82 / 7808	0.0112486	0.0307461	0.0178173	H2-Q6/Abl1/Abl2/Actb/Actg1/Bid/Casp3/Casp9/Cd28/Cd86/Cycs/Cyct/Cd55/Cd55b/Fyn/H2-Aa/H2-Ab1/H2-D1/H2-Eb1/H2-M3/H2-DMa/H2-DMb1/H2-DMb2/H2-Oa/H2-Ob/H2-Q10/H2-Q7/H2-T22/H2-T9/Icam1/Itgal/Itgb2/Rac1/Rac2/Sgca/Eif4g1/Cd40	37	1.9489
mmu05231	Choline metabolism in cancer	44 / 2540	101 / 7808	0.0127082	0.0344081	0.0199394	Raf1/Dgkq/Akt1/Akt2/Pcyt1a/Grb2/Hif1a/Jun/Kras/Nras/Pdgfa/Pik3ca/Pik3cd/Pip5k1c/Pip5k1a/Prkca/Prkcb/Lypla1/Pla2g4a/Pld2/Ppap2a/Rac1/Rac2/Sos2/Sp1/Chpt1/Was/Wasf2/Map2k1/Mapk1/Mapk8/Pla2g4f/Pik3cg/Pik3r5/Slc22a21/Mtor/Rps6kb2/Tsc1/Ppap2b/Slc44a2/Rps6kb1/Gpcpd1/Pik3cb/Pla2g4d	44	1.89592
mmu04721	Synaptic vesicle cycle	29 / 2540	62 / 7808	0.0132466	0.0355307	0.02059	Napa/Atp6v1h/Atp6v1b1/Atp6v0b/Ap2a1/Atp6v1a/Atp6v1b2/Atp6v0d1/Atp6v1e1/Atp6v0e/Atp6v0a1/Atp6v0c/Clta/Cplx2/Stx2/Nsf/Slc18a3/Stx1a/Stx3/Stxbp1/Slc18a2/Atp6v0a2/Vamp2/Tcirg1/Unc13a/Atp6v1c1/Cltc/Cltb/Atp6v1e2	29	1.87789
mmu04930	Type II diabetes mellitus	24 / 2540	50 / 7808	0.0160819	0.0427363	0.0247656	Cacna1e/Cacna1g/Socs3/Socs1/Hk1/Hk2/Ikbkb/Insr/Kcnj11/Pik3ca/Pik3cd/Prkcd/Prkce/Hkdc1/Socs2/Tnf/Mapk1/Mapk8/Pik3cg/Pik3r5/Irs2/Mtor/Socs4/Pik3cb	24	1.79366
mmu04115	p53 signaling pathway	31 / 2540	68 / 7808	0.0163546	0.0430621	0.0249544	Ddb2/Apaf1/Atm/Bid/Casp3/Casp9/Ccnb2/Ccnd2/Cd82/Cdk1/Cdk2/Cdkn1a/Cycs/Cyct/Gadd45a/Fas/Igf1/Mdm2/Mdm4/Gadd45b/Serpine1/Pten/Siah1b/Thbs1/Trp53/Gadd45g/Rfwd2/Ccnb1/Pmaip1/Shisa5/Sesn3	31	1.78636
mmu04917	Prolactin signaling pathway	33 / 2540	74 / 7808	0.019556	0.0509733	0.0295389	Raf1/Akt1/Akt2/Ccnd2/Cish/Socs3/Socs1/Grb2/Irf1/Jak2/Kras/Nfkb1/Nras/Pik3ca/Pik3cd/Socs7/Rela/Shc1/Sos2/Stat3/Stat5a/Stat5b/Shc2/Socs2/Tnfrsf11a/Map2k1/Mapk1/Mapk8/Pik3cg/Pik3r5/Socs5/Socs4/Pik3cb	33	1.70872
mmu04730	Long-term depression	28 / 2540	61 / 7808	0.0197144	0.0509733	0.0295389	Raf1/Crhr1/Gna13/Gnai1/Gnai2/Gnai3/Gnaq/Grm1/Igf1/Igf1r/Itpr1/Itpr2/Itpr3/Kras/Lyn/Nras/Prkca/Prkcb/Pla2g4a/Plcb1/Ppp2ca/Prkg1/Ryr1/Map2k1/Mapk1/Pla2g4f/Ppp2r1a/Pla2g4d	28	1.70522
mmu05223	Non-small cell lung cancer	26 / 2540	56 / 7808	0.0205136	0.052566	0.0304619	Raf1/Akt1/Akt2/Casp9/E2f3/Grb2/Kras/Nras/Pik3ca/Pik3cd/Prkca/Prkcb/Rb1/Sos2/Trp53/Plcg2/E2f2/Map2k1/Mapk1/Pik3cg/Pik3r5/Rassf5/Rassf1/Stk4/Pik3cb/Eml4	26	1.68796
mmu04912	GnRH signaling pathway	38 / 2540	88 / 7808	0.0228721	0.0580911	0.0336636	Adcy4/Camk2d/Raf1/Adcy7/Adcy9/Atf4/Cdc42/Gnaq/Gnrh1/Grb2/Hbegf/Itpr1/Itpr2/Itpr3/Jun/Kras/Mmp14/Nras/Prkacb/Prkca/Prkcb/Prkcd/Pla2g4a/Plcb1/Pld2/Ptk2b/Sos2/Adcy2/Map2k1/Map2k3/Map2k4/Map2k7/Map3k1/Map3k2/Mapk1/Mapk8/Pla2g4f/Pla2g4d	38	1.64069
mmu04024	cAMP signaling pathway	78 / 2540	198 / 7808	0.0233604	0.0588109	0.0340808	Adcy4/Arap3/Camk2d/Orai1/Rap1a/Raf1/Pde4c/Acox1/Adcy7/Adcy9/Adora2a/Akt1/Akt2/Rhoa/Atp1a1/Atp1b3/Fxyd2/Atp2a2/Atp2b2/Camk4/Cftr/Creb3/Crebbp/F2r/Gli3/Gnai1/Gnai2/Gnai3/Hhip/Htr6/Jun/Grin3b/Ppp1r12a/Nfatc1/Nfkb1/Nfkbia/Npr1/Oxtr/Pde3b/Pde4b/Pik3ca/Pik3cd/Prkacb/Pld2/Ppp1cc/Rac1/Rac2/Rela/Rock1/Sox9/Adcy2/Rap1b/Tiam1/Tnni3/Vav1/Vav2/Rapgef3/Pde4d/Grin3a/Map2k1/Mapk1/Mapk8/Adcy10/Atp1a4/Pik3cg/Pik3r…	78	1.63152
mmu03018	RNA degradation	36 / 2540	83 / 7808	0.0244353	0.0609819	0.0353389	Cnot6/Exosc4/Btg1/Ddx6/Eno2/Pabpc2/Pfkm/Papd7/Papd5/Ttc37/Exosc2/Pabpc4/Cnot6l/Cnot3/Xrn2/Lsm2/Exosc5/Dcp1b/Pabpc1l/Eno1b/Cnot4/Btg4/Tob2/Wdr61/Lsm5/Exosc1/Pabpc6/Cnot8/Exosc8/Pnpt1/Cnot2/Dhx36/1700080E11Rik/Dcp1a/Lsm8/Lsm6	36	1.61198
mmu00564	Glycerophospholipid metabolism	40 / 2540	94 / 7808	0.0258116	0.0638614	0.0370075	Gpat4/Pld4/Dgkq/Cds2/Pcyt1a/Gpd2/Gnpat/Pemt/Lypla1/Pla2g2c/Pla2g4a/Pld2/Ppap2a/Lpcat1/Chpt1/Gpat2/Lpgat1/Agpat9/Phospho1/Lypla2/Pla2g10/Pla2g4f/Ptdss2/Ept1/Agpat3/Pisd/Gpd1l/Cdipt/Pla2g6/Agpat1/Lpin2/Adprm/Plb1/Agpat2/Ppap2b/Agpat4/Gpcpd1/Etnk1/Mboat7/Pla2g4d	40	1.58819
mmu05213	Endometrial cancer	24 / 2540	52 / 7808	0.0275026	0.0674637	0.039095	Raf1/Akt1/Akt2/Apc/Axin1/Casp9/Ctnna1/Ctnnb1/Grb2/Kras/Myc/Nras/Pik3ca/Pik3cd/Pten/Sos2/Tcf7/Tcf7l2/Trp53/Map2k1/Mapk1/Pik3cg/Pik3r5/Pik3cb	24	1.56063
mmu04966	Collecting duct acid secretion	14 / 2540	27 / 7808	0.0289896	0.0705086	0.0408595	Atp6v1b1/Atp6v1a/Atp6v1b2/Atp6v0d1/Atp6v1e1/Atp6v0e/Atp6v0a1/Atp6v0c/Car2/Slc4a1/Atp6v0a2/Tcirg1/Atp6v1c1/Atp6v1e2	14	1.53776
mmu03050	Proteasome	21 / 2540	45 / 7808	0.0331863	0.0800376	0.0463816	Psme4/Psmb9/Psmb8/Psma2/Psma3/Psmb1/Psmb10/Psmc2/Psmc3/Psme1/Psme2/Psmc4/Psma4/Psma5/Psma6/Psma7/Psmd14/Psmd12/Psmc6/Psmd11/Psma8	21	1.47904
mmu04350	TGF-beta signaling pathway	36 / 2540	85 / 7808	0.0357824	0.0855795	0.0495931	E2f4/Amhr2/Rhoa/Bmp2/Bmpr2/Cdkn2b/Crebbp/Lefty1/Fst/Id2/Inhba/Smad2/Smad3/Smad4/Smad5/Smad7/Myc/Ppp2ca/Rock1/Sp1/Tgfb1/Tgfb2/Tgfbr1/Tgfbr2/Tgif1/Thbs1/Zfyve16/Tnf/Tgif2/Mapk1/Ep300/Ppp2r1a/Rps6kb2/4930544G11Rik/Rps6kb1/Smurf1	36	1.44633
mmu04622	RIG-I-like receptor signaling pathway	30 / 2540	69 / 7808	0.0364554	0.0859038	0.049781	Isg15/D1Pas1/Atg5/Chuk/Ddx3x/Cxcl10/Ifnb1/Ikbkb/Ikbkg/Il12a/Nfkb1/Nfkbia/Rela/Ripk1/Tank/Trim25/Tnf/Traf3/Traf6/Tkfc/Mavs/Ddx58/Map3k1/Mapk8/Tbk1/Ikbke/Sike1/Ifih1/Tradd/Cyld	30	1.43824
mmu04550	Signaling pathways regulating pluripotency of stem cells	56 / 2540	140 / 7808	0.0365166	0.0859038	0.049781	Raf1/Akt1/Akt2/Apc/Zfhx3/Axin1/Bmi1/Bmp2/Bmpr2/Ctnnb1/Dvl2/Esx1/Smarcad1/Fgf2/Fgfr1/Fzd1/Fzd5/Fzd6/Fzd7/Grb2/Hesx1/Id2/Igf1/Igf1r/Il6st/Inhba/Jak1/Jak2/Jarid2/Kras/Lif/Lifr/Smad2/Smad3/Smad4/Smad5/Myc/Myf5/Nras/Pax6/Pik3ca/Pik3cd/Stat3/Tcf3/Wnt10a/Wnt3/Wnt7a/Esrrb/Map2k1/Mapk1/Pik3cg/Pik3r5/Rif1/Pcgf3/Pik3cb/Pcgf5	56	1.43751
mmu04390	Hippo signaling pathway	61 / 2540	154 / 7808	0.0368657	0.08602	0.0498484	Csnk1d/Actb/Actg1/Apc/Birc2/Birc5/Areg/Axin1/Bmp2/Bmpr2/Ctnna1/Ctnnb1/Ccnd2/Dlg1/Dvl2/Fzd1/Fzd5/Fzd6/Fzd7/Id2/Itgb2/Lats1/Smad2/Smad3/Smad4/Smad7/Myc/Prkci/Serpine1/Ppp1cc/Ppp2ca/Trp53bp2/Tcf7/Tcf7l2/Tead1/Tead3/Tgfb1/Tgfb2/Tgfbr1/Tgfbr2/Wnt10a/Wnt3/Wnt7a/Ywhaz/Mob1a/Csnk1e/Amot/Limd1/Frmd6/Lats2/Ppp2r1a/Ppp2r2d/Ywhab/Rassf1/Pard6a/Sav1/Mob1b/Ppp2r2b/Rassf6/Pard3/Wwtr1	61	1.43338
mmu01212	Fatty acid metabolism	23 / 2540	51 / 7808	0.0406198	0.0940152	0.0544816	Acadl/Acadvl/Acox1/Cpt1a/Cpt1b/Ppt1/Scd1/Acsl6/Mcat/Acaa1b/Scd3/Acsbg2/Scd4/Acsl5/Acsl4/Elovl2/Hacd3/Acadsb/Elovl5/Oxsm/Cpt1c/1700061G19Rik/Acox3	23	1.39126
mmu02010	ABC transporters	21 / 2540	46 / 7808	0.0428195	0.0983136	0.0569725	Abca1/Abca4/Abcg1/Cftr/Abcc1/Abcb1b/Abcb1a/Abcd4/Tap1/Tap2/Abca9/Abcc12/Abcg2/Abca7/Abcc5/Abca17/Abcb10/Abcb9/Abcb6/Abca6/Abcc3	21	1.36836
mmu04961	Endocrine and other factor-regulated calcium reabsorption	24 / 2540	54 / 7808	0.0442455	0.100781	0.0584025	Adcy9/Ap2a1/Atp1a1/Atp1b3/Fxyd2/Clta/Klk1b9/Gnaq/Klk1b21/Klk1b26/Klk1b5/Klk1b1/Klk1b8/Klk1b3/Prkacb/Prkca/Prkcb/Plcb1/Vdr/Atp1a4/Rab11a/Cltc/Atp2b1/Cltb	24	1.35413
mmu05219	Bladder cancer	19 / 2540	41 / 7808	0.0448756	0.101412	0.0587679	Raf1/Cdkn1a/E2f3/Hbegf/Kras/Mdm2/Mmp9/Myc/Nras/Rb1/Thbs1/Trp53/Vegfa/E2f2/Map2k1/Mapk1/Rassf1/Dapk1/Rps6ka5	19	1.34799
mmu04270	Vascular smooth muscle contraction	51 / 2540	128 / 7808	0.0475857	0.106696	0.0618301	Adcy4/Cald1/Raf1/Actg2/Adcy7/Adcy9/Adora2a/Adora2b/Adra1d/Agtr1a/Rhoa/Gna13/Gnaq/Itpr1/Itpr2/Itpr3/Kcnu1/Kcnmb1/Arhgef1/Myh11/Ppp1r12a/Npr1/Prkacb/Prkca/Prkcb/Prkcd/Prkce/Prkch/Pla2g2c/Pla2g4a/Plcb1/Ppp1cc/Prkg1/Ptgir/Rock1/Adcy2/Myl6b/Npr2/Ppp1r12c/Map2k1/Mapk1/Pla2g10/Pla2g4f/Pla2g6/Ramp2/Calcrl/Ramp3/Kcnmb4/4930544G11Rik/Pla2g4d/Myl9	51	1.32252
mmu03022	Basal transcription factors	20 / 2540	44 / 7808	0.0496728	0.110512	0.0640416	Taf9/Cdk7/Ercc2/Taf3/Taf6/Taf5/Taf4a/Tbpl1/Gtf2h2/Taf2/Taf9b/Gtf2ird1/4933416C03Rik/Ccnh/Gtf2e2/Gtf2f2/Gtf2a1l/Gtf2e1/Gtf2a1/Taf13	20	1.30388
mmu00061	Fatty acid biosynthesis	8 / 2540	14 / 7808	0.0500882	0.110579	0.0640804	Acacb/Acsl6/Mcat/Acsbg2/Acsl5/Acsl4/Oxsm/1700061G19Rik	8	1.30026
mmu05014	Amyotrophic lateral sclerosis (ALS)	23 / 2540	52 / 7808	0.0510231	0.111784	0.0647783	Apaf1/Bcl2/Bcl2l1/Bid/Casp1/Casp3/Casp9/Cycs/Cyct/Ppp3ca/Ppp3cb/Ppp3r1/Ppp3r2/Rac1/Tnf/Tnfrsf1a/Tnfrsf1b/Trp53/Map2k3/Map3k5/Rab5a/Tomm40/Derl1	23	1.29223
mmu05146	Amoebiasis	45 / 2540	112 / 7808	0.0523856	0.113899	0.0660041	Actn1/C8b/Arg2/Casp3/Cd14/Col4a2/Csf2/Ctsg/Fn1/Gna15/Gnaq/Il10/Il12a/Il1b/Il1r2/Il6/Itgam/Itgb2/Nfkb1/Pik3ca/Pik3cd/Prkacb/Prkca/Prkcb/Serpinb2/Plcb1/Rab5b/Rab7/Rela/Tgfb1/Tgfb2/Tlr4/Tnf/Rab7b/Lamc1/Tlr2/Rab5a/Serpinb1b/Pik3cg/Pik3r5/Actn4/Serpinb1a/C8g/Pik3cb/Col4a6	45	1.28079
mmu04530	Tight junction	55 / 2540	140 / 7808	0.0530593	0.114496	0.0663504	Actn1/Actb/Actg1/Akt1/Akt2/Rhoa/Cask/Ctnna1/Ctnnb1/Cdc42/Cldn1/Cldn4/Csnk2a1/Csnk2b/Gnai1/Gnai2/Gnai3/Hcls1/Kras/Myh11/Myh9/Myl2/Nras/Prkca/Prkcb/Prkcd/Prkce/Prkch/Prkci/Ppp2ca/Pten/Ash1l/Exoc4/Sptbn1/Exoc3/Epb41/Vapa/Ppp2r1a/Ppp2r2d/Cldn6/Ybx3/Pard6a/Cldn9/Myl10/Actn4/Zak/Myh15/Rras2/4930544G11Rik/Myl12b/Ppp2r2b/Cldn34c4/Cldn34d/Pard3/Myl9	55	1.27524
mmu05143	African trypanosomiasis	17 / 2540	37 / 7808	0.060863	0.130356	0.0755408	Apoa1/Fas/Gnaq/Hbb-b2/Icam1/Il10/Il12a/Il18/Il1b/Il6/Myd88/Prkca/Prkcb/Plcb1/Sele/Tnf/Thop1	17	1.21565
mmu04310	Wnt signaling pathway	56 / 2540	144 / 7808	0.0615762	0.130907	0.07586	Camk2d/4930444G20Rik/Apc/Rhoa/Axin1/Cacybp/Ctnnb1/Ccnd2/Crebbp/Csnk2a1/Csnk2b/Ctbp1/Ctbp2/Dvl2/Fosl1/Fzd1/Fzd5/Fzd6/Fzd7/Jun/Lrp6/Smad3/Smad4/Myc/Nfatc1/Nfatc2/Nfatc3/Nlk/Prkacb/Prkca/Prkcb/Plcb1/Ppard/Ppp3ca/Ppp3cb/Ppp3r1/Ppp3r2/Rac1/Rac2/Siah1b/Tcf7/Tcf7l2/Trp53/Wnt10a/Wnt3/Wnt7a/AF366264/Mapk8/Csnk1e/Ep300/Gm9839/4930544G11Rik/Chd8/Nkd2/Tbl1xr1/Csnk1a1	56	1.21059
mmu04964	Proximal tubule bicarbonate reclamation	11 / 2540	22 / 7808	0.0669241	0.141229	0.0818421	Aqp1/Atp1a1/Atp1b3/Fxyd2/Car2/Gls/Glud1/Mdh1/Atp1a4/Pck2/Slc38a3	11	1.17442
mmu04972	Pancreatic secretion	41 / 2540	103 / 7808	0.0709868	0.14871	0.0861769	Try5/Adcy4/Rap1a/Adcy7/Adcy9/Rhoa/Atp1a1/Atp1b3/Fxyd2/Atp2a2/Atp2b2/Bst1/Car2/Cd38/Cftr/Clca3a1/Cpa3/Gnaq/Itpr1/Itpr2/Itpr3/Prkca/Prkcb/Pla2g2c/Plcb1/Pnliprp1/Pnliprp2/Rac1/Slc12a2/Slc4a2/Adcy2/Rap1b/Try4/Cpa2/Pla2g10/Atp1a4/Atp2a3/Rab11a/4930544G11Rik/Atp2b1/Clca3a2	41	1.14882
mmu00510	N-Glycan biosynthesis	21 / 2540	49 / 7808	0.0835387	0.171254	0.0992415	Alg9/Mgat4b/Mgat5/Man2a2/B4galt1/Man1a/Man1a2/Man2a1/Mgat1/St6gal1/Alg1/Mgat2/Mgat4a/Alg6/B4galt2/B4galt3/Mogs/Alg5/Mgat4d/Alg13/Dpm3	21	1.07811
mmu00520	Amino sugar and nucleotide sugar metabolism	21 / 2540	49 / 7808	0.0835387	0.171254	0.0992415	Uap1/Mpi/Cmah/Gfpt1/Hexa/Hexb/Hk1/Hk2/Renbp/Hkdc1/Ugp2/Ugdh/Uap1l1/Amdhd2/Gnpda1/Cyb5r4/Gnpnat1/Cyb5r1/Pgm2/Fpgt/Nans	21	1.07811
mmu04330	Notch signaling pathway	21 / 2540	49 / 7808	0.0835387	0.171254	0.0992415	Maml1/Crebbp/Ctbp1/Ctbp2/Dvl2/Dtx1/Hes1/Hes5/Jag1/Mfng/Notch1/Notch2/Notch4/Numb/Psen2/Rbpjl/Ncor2/Dtx3l/Maml2/Ep300/Maml3	21	1.07811
mmu04725	Cholinergic synapse	44 / 2540	113 / 7808	0.0877245	0.17856	0.103475	Adcy4/Camk2d/Chrna4/Adcy7/Adcy9/Akt1/Akt2/Atf4/Bcl2/Camk4/Creb3/Fyn/Gnai1/Gnai2/Gnai3/Gnaq/Gnb1/Gnb3/Gng10/Gng12/Gng2/Gngt2/Itpr1/Itpr2/Itpr3/Jak2/Kcnj12/Kras/Nras/Pik3ca/Pik3cd/Prkacb/Prkca/Prkcb/Plcb1/Slc18a3/Adcy2/Chrm5/Kcnq5/Map2k1/Mapk1/Pik3cg/Pik3r5/Pik3cb	44	1.05688
mmu00010	Glycolysis / Gluconeogenesis	27 / 2540	66 / 7808	0.0938005	0.189583	0.109863	Ldhal6b/Adh7/Aldh2/Aldoa/Eno2/Fbp1/Gapdh/Gapdhs/Hk1/Hk2/Ldhc/Minpp1/Pfkm/Pgam1/Pgk1/Pgk2/Hkdc1/Adh4/Aldoart1/Eno1b/Pgam2/Aldh3b2/G6pc3/Acss1/Adpgk/Pgm2/Pck2	27	1.02779
mmu05332	Graft-versus-host disease	24 / 2540	58 / 7808	0.0978277	0.196339	0.113778	H2-Q6/Cd28/Cd86/Fas/H2-Aa/H2-Ab1/H2-D1/H2-Eb1/H2-M3/H2-DMa/H2-DMb1/H2-DMb2/H2-Oa/H2-Ob/H2-Q10/H2-Q7/H2-T22/H2-T9/Il1a/Il1b/Il6/Klrc1/Klrd1/Tnf	24	1.00954
mmu04070	Phosphatidylinositol signaling system	38 / 2540	97 / 7808	0.0986278	0.196571	0.113912	Synj1/Pip4k2b/Dgkq/Cds2/Plcz1/Pip4k2c/Inpp5b/Inpp5d/Itpr1/Itpr2/Itpr3/Mtm1/Pik3c2a/Pik3ca/Pik3cd/Pikfyve/Pip5k1c/Pip4k2a/Pip5k1a/Prkca/Prkcb/Plcb1/Plcd4/Pten/Synj2/Itpkc/Inpp4b/Plcg2/Impad1/Pik3cg/Pik3r5/Cdipt/Mtmr1/Ipmk/Plce1/Pik3cb/Ippk/Mtmr14	38	1.006
mmu04932	Non-alcoholic fatty liver disease (NAFLD)	59 / 2540	157 / 7808	0.101557	0.200096	0.115955	Prkaa1/Prkab2/Cox6b1/Akt1/Akt2/Atf4/Bid/Bcl2l11/Casp3/Cdc42/Socs3/Cox7a1/Cycs/Cyct/Eif2s1/Eif2ak3/Fas/Ikbkb/Il1a/Il1b/Il6/Insr/Itch/Jun/Ndufa2/Ndufa4/Ndufs4/Nfkb1/Pik3ca/Pik3cd/Prkab1/Prkag1/Rac1/Rela/Mlxip/Mlx/Tgfb1/Tnf/Tnfrsf1a/Nr1h3/Ndufs8/Map3k11/Map3k5/Mapk8/Pik3cg/Pik3r5/Irs2/Ndufa4l2/Cox7b/Cyc1/Uqcrfs1/Sdhd/Ndufa13/Adipor2/Ndufab1/Pik3cb/Cox8c/Cox7b2/Ern1	59	0.99329
mmu04925	Aldosterone synthesis and secretion	34 / 2540	86 / 7808	0.101791	0.200096	0.115955	Adcy4/Camk2d/Orai1/Adcy7/Adcy9/Agtr1a/Atf1/Atf2/Atf4/Cacna1g/Camk4/Creb3/Gnaq/Nr4a1/Itpr1/Itpr2/Itpr3/Ldlr/Npr1/Nr4a2/Prkacb/Prkca/Prkcb/Prkce/Plcb1/Pde2a/Adcy2/Camk1g/Camk1d/Daglb/Cacna1i/Dagla/Cacna1h/Prkd3	34	0.99229
mmu00531	Glycosaminoglycan degradation	10 / 2540	21 / 7808	0.108548	0.211928	0.122812	Gusb/Hexa/Hexb/Hpse/Ids/Spam1/Galns/Hyal6/Hyal5/Gns	10	0.964377
mmu05034	Alcoholism	75 / 2540	204 / 7808	0.109643	0.212618	0.123212	Hist1h4m/Gm14483/Gm14482/Gm14478/Gm14475/Maob/Raf1/Adora2a/Adora2b/Atf2/Atf4/Camk4/Creb3/Ddc/Fosb/Gnai1/Gnai2/Gnai3/Gnb1/Gnb3/Gng10/Gng12/Gng2/Gngt2/Grb2/H3f3a/H3f3b/Hdac3/Kras/Grin3b/Hdac10/Nras/Ntrk2/Ppp1cc/Shc1/Sos2/Camkk2/Slc18a2/Shc2/H2afj/Gm4906/Grin3a/Hist1h3f/Map2k1/Mapk1/H2afy/Hist1h3c/Hist1h3e/Hist1h4d/Hist1h4f/Hist1h4i/Hist1h4j/Hist1h4k/Hist1h4n/Hist1h2ac/Hist1h2ba/Hist1h2bf/Hist1h2bn/…	75	0.96002
mmu05216	Thyroid cancer	13 / 2540	29 / 7808	0.113241	0.218122	0.126401	Tpr/Ctnnb1/Kras/Myc/Nras/Tcf7/Tcf7l2/Trp53/Map2k1/Mapk1/Ncoa4/Tpm3/Ccdc6	13	0.945996
mmu00600	Sphingolipid metabolism	20 / 2540	48 / 7808	0.116125	0.222187	0.128757	Gla/Arsa/Asah1/Galc/Gba/Ppap2a/Sgpl1/Sphk1/Sgms1/Ugcg/Gba2/Cers6/Sptlc1/Neu3/Cers3/B4galt6/Ppap2b/Cers5/Cers2/Smpd4	20	0.935073
mmu04514	Cell adhesion molecules (CAMs)	60 / 2540	162 / 7808	0.125124	0.237819	0.137815	Itga9/H2-Q6/Ctla4/Cd2/Cd28/Cd86/Cd8b1/Cdh3/Cldn1/Cldn4/Vcan/H2-Aa/H2-Ab1/H2-D1/H2-Eb1/H2-M3/H2-DMa/H2-DMb1/H2-DMb2/H2-Oa/H2-Ob/H2-Q10/H2-Q7/H2-T22/H2-T9/Icam1/Icam2/Itga4/Itga6/Itgal/Itgam/Itgav/Itgb1/Itgb2/Itgb7/Madcam1/Mag/Nrxn1/Nrxn3/Pecam1/Ptprc/Sele/Glg1/Sell/Selp/Sdc1/Sdc3/Sdc4/Cd40/Vtcn1/Icosl/Pvr/Icos/Cldn6/Cldn9/Pdcd1lg2/Pvrl3/Cd274/Cldn34c4/Cldn34d	60	0.902659
mmu04962	Vasopressin-regulated water reabsorption	18 / 2540	43 / 7808	0.126756	0.239335	0.138694	Dync2h1/Adcy9/Arhgdib/Creb3/Dync1i1/Dync1i2/Nsf/Prkacb/Rab11b/Rab5b/Stx4a/Dync2li1/Vamp2/Dync1li1/Rab5a/Rab11a/Dynll1/Dctn2	18	0.897032
mmu04923	Regulation of lipolysis in adipocytes	23 / 2540	57 / 7808	0.131415	0.246511	0.142852	Adcy4/Adcy7/Adcy9/Akt1/Akt2/Fabp4/Gnai1/Gnai2/Gnai3/Insr/Npr1/Pde3b/Pik3ca/Pik3cd/Prkacb/Prkg1/Ptgs2/Adcy2/Tshb/Pik3cg/Pik3r5/Irs2/Pik3cb	23	0.881355
mmu04940	Type I diabetes mellitus	25 / 2540	63 / 7808	0.140146	0.261181	0.151354	H2-Q6/Cd28/Cd86/Cpe/Fas/Gad1/H2-Aa/H2-Ab1/H2-D1/H2-Eb1/H2-M3/H2-DMa/H2-DMb1/H2-DMb2/H2-Oa/H2-Ob/H2-Q10/H2-Q7/H2-T22/H2-T9/Ica1/Il12a/Il1a/Il1b/Tnf	25	0.85342
mmu00310	Lysine degradation	21 / 2540	52 / 7808	0.143908	0.266462	0.154414	Ehmt2/Aldh2/Nsd1/Ogdh/Ash1l/Setd1b/Kmt2a/Suv420h1/Kmt2c/Setd1a/Whsc1l1/Colgalt1/Setd2/Ogdhl/Setdb2/Plod3/Kmt2d/Setd7/Kmt2b/Ehmt1/Dlst	21	0.841915
mmu00565	Ether lipid metabolism	18 / 2540	44 / 7808	0.152	0.279641	0.162051	Pld4/Pafah1b1/Pafah1b3/Pla2g2c/Pla2g4a/Pld2/Ppap2a/Lpcat1/Chpt1/Agps/Pla2g10/Pla2g4f/Pla2g7/Ept1/Pla2g6/Plb1/Ppap2b/Pla2g4d	18	0.818156
mmu05330	Allograft rejection	23 / 2540	58 / 7808	0.153487	0.280578	0.162594	H2-Q6/Cd28/Cd86/Fas/H2-Aa/H2-Ab1/H2-D1/H2-Eb1/H2-M3/H2-DMa/H2-DMb1/H2-DMb2/H2-Oa/H2-Ob/H2-Q10/H2-Q7/H2-T22/H2-T9/Il10/Il12a/Il4/Tnf/Cd40	23	0.813929
mmu00240	Pyrimidine metabolism	39 / 2540	104 / 7808	0.162509	0.295191	0.171062	Nt5m/Nt5c3/Entpd1/Dck/Nme1/Nme2/Pola1/Pold1/Pole/Polr2a/Tk1/Polr3a/Polr2b/Txnrd3/Nt5e/Polr2h/Polr3e/Twistnb/Txnrd1/Ctps/Nme6/Ctps2/Tk2/Pole3/Polr2e/Cmpk1/Pole4/Polr3k/Polr3d/Nt5c3b/Polr2d/Pold4/Polr2i/Polr3b/Nt5c1b/Pnpt1/Cda/Nme5/Upp2	39	0.789122
mmu05410	Hypertrophic cardiomyopathy (HCM)	32 / 2540	84 / 7808	0.16398	0.29599	0.171525	Itga9/Prkaa1/Prkab2/Ace/Actb/Actg1/Atp2a2/Cacnb1/Igf1/Il6/Itga2b/Itga4/Itga5/Itga6/Itgav/Itgb1/Itgb3/Itgb7/Myl3/Myl2/Prkab1/Prkag1/Sgca/Tgfb1/Tgfb2/Tnf/Tnni3/Itga11/Cacna2d4/Tpm4/Cacng4/Tpm3	32	0.785208
mmu04916	Melanogenesis	37 / 2540	99 / 7808	0.176446	0.3165	0.183411	Adcy4/Camk2d/Raf1/Adcy7/Adcy9/Ctnnb1/Creb3/Crebbp/Dct/Dvl2/Edn1/Ednrb/Fzd1/Fzd5/Fzd6/Fzd7/Gnai1/Gnai2/Gnai3/Gnaq/Kit/Kras/Kitl/Nras/Prkacb/Prkca/Prkcb/Plcb1/Adcy2/Tcf7/Tcf7l2/Wnt10a/Wnt3/Wnt7a/Map2k1/Mapk1/Ep300	37	0.753388
mmu04261	Adrenergic signaling in cardiomyocytes	55 / 2540	152 / 7808	0.187898	0.334948	0.194102	Adcy4/Camk2d/Adcy7/Adcy9/Adra1d/Agtr1a/Agtr2/Akt1/Akt2/Atf2/Atf4/Atp1a1/Atp1b3/Fxyd2/Atp2a2/Atp2b2/Bcl2/Cacnb1/Creb3/Crem/Gnai1/Gnai2/Gnai3/Gnaq/Myl4/Myl3/Myl2/Pik3ca/Pik3cd/Prkacb/Prkca/Plcb1/Ppp1cc/Ppp2ca/Scn1b/Adcy2/Tnni3/Rapgef3/Ppp2r5a/Mapk1/Ppp2r5c/Atp1a4/Pik3cg/Cacna2d4/Pik3r5/Tpm4/Ppp2r1a/Ppp2r2d/Cacng4/Ppp1r1a/Tpm3/Atp2b1/Ppp2r2b/Rps6ka5/Pik3cb	55	0.726079
mmu04960	Aldosterone-regulated sodium reabsorption	16 / 2540	40 / 7808	0.198417	0.34936	0.202453	Fxyd4/Atp1a1/Atp1b3/Fxyd2/Igf1/Insr/Kras/Pik3ca/Pik3cd/Prkca/Prkcb/Mapk1/Atp1a4/Pik3cg/Pik3r5/Pik3cb	16	0.702422
mmu04975	Fat digestion and absorption	16 / 2540	40 / 7808	0.198417	0.34936	0.202453	Clps/Abca1/Apoa1/Cd36/Fabp2/Pla2g2c/Pnliprp1/Pnliprp2/Ppap2a/Apob/Pla2g10/Agpat1/Agpat2/Lipf/Dgat2/Ppap2b	16	0.702422
mmu04512	ECM-receptor interaction	31 / 2540	83 / 7808	0.203695	0.356466	0.206571	Itga9/Cd36/Cd44/Col2a1/Col4a2/Col9a3/Comp/Fn1/Gp1ba/Hmmr/Hspg2/Itga2b/Itga4/Itga5/Itga6/Itgav/Itgb1/Itgb3/Itgb7/Cd47/Reln/Sdc1/Sdc4/Thbs1/Thbs3/Vtn/Vwf/Lamc1/Gp6/Itga11/Col4a6	31	0.69102
mmu04724	Glutamatergic synapse	42 / 2540	115 / 7808	0.205052	0.356666	0.206687	Adcy4/Grm5/Adrbk1/Adcy7/Adcy9/Glul/Gls/Gnai1/Gnai2/Gnai3/Gnaq/Gnb1/Gnb3/Gng10/Gng12/Gng2/Gngt2/Grm1/Itpr1/Itpr2/Itpr3/Grin3b/Prkacb/Prkca/Prkcb/Pla2g4a/Plcb1/Pld2/Ppp3ca/Ppp3cb/Ppp3r1/Ppp3r2/Adcy2/Grin3a/Slc1a7/Mapk1/Homer3/Pla2g4f/Adrbk2/Slc38a2/Slc38a3/Pla2g4d	42	0.688136
mmu03030	DNA replication	14 / 2540	35 / 7808	0.219826	0.38006	0.220244	Fen1/Mcm3/Mcm4/Mcm6/Pcna/Pola1/Pold1/Pole/Rfc2/Rnaseh1/Ssbp1/Pole3/Pole4/Pold4	14	0.657921
mmu04970	Salivary secretion	29 / 2540	78 / 7808	0.222142	0.381765	0.221232	Adcy4/Adcy7/Adcy9/Adra1d/Atp1a1/Atp1b3/Fxyd2/Atp2b2/Bst1/Cd38/Cst3/Gnaq/Itpr1/Itpr2/Itpr3/Kcnn4/Lyz2/Lyz1/Prkacb/Prkca/Prkcb/Plcb1/Prkg1/Slc12a2/Slc4a2/Adcy2/Vamp2/Atp1a4/Atp2b1	29	0.65337
mmu04020	Calcium signaling pathway	64 / 2540	182 / 7808	0.24446	0.415622	0.240852	Phkb/Adcy4/Ppif/Camk2d/Grm5/Orai1/Slc8a2/Plcz1/Adcy7/Adcy9/Adora2a/Adora2b/Adra1d/Agtr1a/Atp2a2/Atp2b2/Cacna1e/Cacna1g/Camk4/Cd38/Ednrb/F2r/Gna15/Gnaq/Grm1/Hrh1/Htr5b/Htr6/Itpr1/Itpr2/Itpr3/Trhr2/Oxtr/P2rx4/P2rx7/P2rx6/Pde1c/Phka1/Prkacb/Prkca/Prkcb/Plcb1/Plcd4/Ppp3ca/Ppp3cb/Ppp3r1/Ppp3r2/Ptafr/Ptk2b/Ryr1/Sphk1/Adcy2/Chrm5/Tnnc2/P2rx2/Itpkc/Plcg2/Cacna1i/Orai2/Atp2a3/Cacna1h/Atp2b1/Phkg2/Plce1	64	0.611793
mmu03020	RNA polymerase	12 / 2540	30 / 7808	0.244739	0.415622	0.240852	Polr2a/Polr3a/Polr2b/Polr2h/Polr3e/Twistnb/Polr2e/Polr3k/Polr3d/Polr2d/Polr2i/Polr3b	12	0.611297
mmu04360	Axon guidance	46 / 2540	129 / 7808	0.249627	0.42143	0.244217	Unc5a/Abl1/Rhoa/Cdc42/Cfl1/Cfl2/Cxcr4/Dpysl2/Dcc/Efnb2/Epha1/Epha2/Epha6/Epha8/Fes/Fyn/Gnai1/Gnai2/Gnai3/Itgb1/Kras/Limk2/Nck1/Nfatc2/Nfatc3/Nras/Nrp1/Plxna1/Ppp3ca/Ppp3cb/Ppp3r1/Ppp3r2/Rac1/Rac2/Rock1/Sema4d/Sema4f/Sema7a/Slit2/Pak2/Ablim1/Plxnb1/Mapk1/Ablim3/Plxnc1/4930544G11Rik	46	0.602708
mmu00920	Sulfur metabolism	5 / 2540	11 / 7808	0.269037	0.451541	0.261667	Cycs/Cyct/Impad1/Sqrdl/Ethe1	5	0.570189
mmu04973	Carbohydrate digestion and absorption	17 / 2540	45 / 7808	0.272505	0.454703	0.263499	Akt1/Akt2/Atp1a1/Atp1b3/Fxyd2/Hk1/Hk2/Pik3ca/Pik3cd/Prkcb/Hkdc1/Atp1a4/Pik3cg/Pik3r5/Slc2a5/G6pc3/Pik3cb	17	0.564626
mmu00592	alpha-Linolenic acid metabolism	10 / 2540	25 / 7808	0.274264	0.454993	0.263667	Acox1/Pla2g2c/Pla2g4a/Acaa1b/Pla2g10/Pla2g4f/Pla2g6/Plb1/Pla2g4d/Acox3	10	0.561831
mmu00512	Mucin type O-Glycan biosynthesis	11 / 2540	28 / 7808	0.281844	0.46488	0.269397	Galnt2/Galnt16/Galnt4/Gcnt1/St3gal1/Gcnt4/Galnt12/Galntl6/B4galt5/C1galt1c1/Galntl5	11	0.549992
mmu04710	Circadian rhythm	12 / 2540	31 / 7808	0.288233	0.472702	0.27393	Csnk1d/Prkaa1/Prkab2/Arntl/Clock/Per1/Prkab1/Prkag1/Rora/Csnk1e/Fbxl3/Bhlhe41	12	0.540256
mmu00051	Fructose and mannose metabolism	13 / 2540	34 / 7808	0.293686	0.478908	0.277526	Mpi/Aldoa/Fbp1/Hk1/Hk2/Khk/Pfkfb3/Pfkm/Sord/Hkdc1/Tigar/Aldoart1/Fpgt	13	0.532117
mmu05218	Melanoma	26 / 2540	72 / 7808	0.296252	0.480363	0.278369	Raf1/Akt1/Akt2/Cdkn1a/E2f3/Fgf15/Fgf2/Fgf8/Fgfr1/Igf1/Igf1r/Kras/Mdm2/Nras/Pdgfa/Pik3ca/Pik3cd/Pten/Rb1/Trp53/E2f2/Map2k1/Mapk1/Pik3cg/Pik3r5/Pik3cb	26	0.528339
mmu04978	Mineral absorption	17 / 2540	46 / 7808	0.309196	0.494694	0.286674	Atp1a1/Atp1b3/Fxyd2/S100g/Fth1/Hmox1/Hmox2/Slc11a1/Slc11a2/Slc31a1/Slc34a2/Vdr/Trpm6/Atp1a4/Slc40a1/Trpm7/Atp2b1	17	0.509765
mmu01200	Carbon metabolism	41 / 2540	117 / 7808	0.310897	0.494694	0.286674	Me2/Pgd/Aldoa/Cs/Eno2/Fbp1/Gapdh/Glud1/Got1/Hk1/Hk2/Idh3g/Me1/Mdh2/Mdh1/Mut/Ogdh/Pfkm/Pgam1/Pgk1/Pgk2/Prps1/Rpia/Sucla2/Hkdc1/Tkfc/Phgdh/Ogdhl/4933405O20Rik/Prps1l3/Aldoart1/Eno1b/Pgam2/Rpe/Sdhd/Pgp/Acss1/Csl/Adpgk/Prps1l1/Dlst	41	0.507384
mmu00071	Fatty acid degradation	18 / 2540	49 / 7808	0.311985	0.494694	0.286674	Acadl/Acadvl/Acox1/Adh7/Aldh2/Cpt1a/Cpt1b/Eci1/Acsl6/Acaa1b/Adh4/Acsbg2/Acsl5/Acsl4/Acadsb/Cpt1c/1700061G19Rik/Acox3	18	0.505867
mmu05030	Cocaine addiction	18 / 2540	49 / 7808	0.311985	0.494694	0.286674	Maob/Atf2/Atf4/Cdk5r1/Creb3/Ddc/Fosb/Gnai1/Gnai2/Gnai3/Jun/Grin3b/Nfkb1/Prkacb/Rela/Slc18a2/Grin3a/Gpsm1	18	0.505867
mmu04971	Gastric acid secretion	26 / 2540	73 / 7808	0.325955	0.514006	0.297865	Adcy4/Camk2d/Actb/Adcy7/Adcy9/Atp1a1/Atp1b3/Car2/Cftr/Gnai1/Gnai2/Gnai3/Gnaq/Itpr1/Itpr2/Itpr3/Kcnk2/Prkacb/Prkca/Prkcb/Plcb1/Slc4a2/Adcy2/Ezr/Kcne2/Atp1a4	26	0.486843
mmu00020	Citrate cycle (TCA cycle)	12 / 2540	32 / 7808	0.333735	0.523398	0.303308	Cs/Idh3g/Mdh2/Mdh1/Ogdh/Sucla2/Ogdhl/4933405O20Rik/Sdhd/Csl/Pck2/Dlst	12	0.476598
mmu03420	Nucleotide excision repair	16 / 2540	44 / 7808	0.345231	0.538486	0.312051	Ddb2/Cdk7/Ercc2/Pcna/Pold1/Pole/Rfc2/Xpa/Gtf2h2/Cetn2/Ercc6/Ercc4/Pole3/Ccnh/Pole4/Pold4	16	0.46189
mmu00561	Glycerolipid metabolism	21 / 2540	59 / 7808	0.3527	0.546236	0.316543	Gpat4/Dgkq/Gla/Aldh2/Pnpla3/Lpl/Pnliprp1/Pnliprp2/Ppap2a/Gpat2/Tkfc/Agpat9/Agpat3/Agpat1/Lpin2/Agpat2/Lipf/Dgat2/Ppap2b/Agpat4/Agk	21	0.452594
mmu00533	Glycosaminoglycan biosynthesis - keratan sulfate	6 / 2540	15 / 7808	0.35591	0.546236	0.316543	B4galt1/St3gal1/B3gnt7/B4galt2/B3gnt2/B4galt3	6	0.44866
mmu00603	Glycosphingolipid biosynthesis - globo series	6 / 2540	15 / 7808	0.35591	0.546236	0.316543	Gla/Hexa/Hexb/St3gal1/B3galnt1/Sec1	6	0.44866
mmu00534	Glycosaminoglycan biosynthesis - heparan sulfate / heparin	9 / 2540	24 / 7808	0.372761	0.569055	0.329766	Ext1/Ndst1/Ndst2/B4galt7/Hs6st1/Hs6st2/Extl3/Hs3st3b1/Ndst4	9	0.42857
mmu01040	Biosynthesis of unsaturated fatty acids	10 / 2540	27 / 7808	0.375971	0.570919	0.330846	Acox1/Scd1/Acaa1b/Scd3/Scd4/Elovl2/Hacd3/Elovl5/Acot7/Acox3	10	0.424846
mmu00030	Pentose phosphate pathway	11 / 2540	30 / 7808	0.378507	0.571744	0.331324	Pgd/Aldoa/Fbp1/Pfkm/Prps1/Rpia/Prps1l3/Aldoart1/Rpe/Pgm2/Prps1l1	11	0.421927
mmu05414	Dilated cardiomyopathy	31 / 2540	90 / 7808	0.386554	0.580843	0.336597	Itga9/Adcy4/Actb/Actg1/Adcy7/Adcy9/Atp2a2/Cacnb1/Igf1/Itga2b/Itga4/Itga5/Itga6/Itgav/Itgb1/Itgb3/Itgb7/Myl3/Myl2/Prkacb/Sgca/Adcy2/Tgfb1/Tgfb2/Tnf/Tnni3/Itga11/Cacna2d4/Tpm4/Cacng4/Tpm3	31	0.41279
mmu05016	Huntington's disease	67 / 2540	199 / 7808	0.390463	0.583661	0.33823	Ppif/Grm5/Dnah1/Cox6b1/Ap2a1/Apaf1/Atp5a1/Atp5f1/Casp3/Casp9/Clta/Cox7a1/Creb3/Crebbp/Cycs/Cyct/Dnah8/Gnaq/Hap1/Itpr1/Ndufa2/Ndufa4/Ndufs4/Nrf1/Plcb1/Ppargc1a/Polr2a/Sod2/Sp1/Hip1/Tfam/Rcor1/Tgm2/Trp53/Ndufs8/Dnah7b/Atp5g3/Taf4a/Polr2b/Tbpl1/Dnah9/Polr2h/Dnah2/Ep300/Dnah6/Ndufa4l2/Dnaic2/Dnal4/Dnah10/Dnah7a/Cox7b/Polr2e/Cyc1/Uqcrfs1/Sdhd/Ndufa13/Cltc/Dnaic1/Polr2d/Dctn2/Polr2i/Ndufab1/Ift57/Cltb/…	67	0.40842
mmu01230	Biosynthesis of amino acids	27 / 2540	79 / 7808	0.418243	0.621947	0.360417	Aldoa/Arg2/Cs/Eno2/Gapdh/Glul/Got1/Idh3g/Pfkm/Pgam1/Pgk1/Pgk2/Prps1/Rpia/Mat2a/Phgdh/4933405O20Rik/Prps1l3/Aldoart1/Eno1b/Pgam2/Aldh18a1/Rpe/Pycr2/Tha1/Csl/Prps1l1	27	0.378571
mmu03450	Non-homologous end-joining	5 / 2540	13 / 7808	0.423078	0.623762	0.361468	Fen1/Rad50/Xrcc5/Dclre1c/Poll	5	0.37358
mmu05217	Basal cell carcinoma	19 / 2540	55 / 7808	0.424045	0.623762	0.361468	Apc/Axin1/Bmp2/Ctnnb1/Dvl2/Fzd1/Fzd5/Fzd6/Fzd7/Gli3/Hhip/Tcf7/Tcf7l2/Trp53/Wnt10a/Wnt3/Wnt7a/Sufu/Stk36	19	0.372589
mmu00100	Steroid biosynthesis	7 / 2540	19 / 7808	0.426974	0.623762	0.361468	Cyp51/Dhcr7/Ebp/Lipa/Lss/Soat1/Dhcr24	7	0.369598
mmu00514	Other types of O-glycan biosynthesis	11 / 2540	31 / 7808	0.428157	0.623762	0.361468	Ogt/B4galt1/Mfng/St6gal1/Gxylt1/Colgalt1/Plod3/B4galt2/B4galt3/Pomgnt1/Pomt1	11	0.368397
mmu04713	Circadian entrainment	33 / 2540	98 / 7808	0.441751	0.640315	0.371061	Adcy4/Camk2d/Adcy7/Adcy9/Cacna1g/Gnai1/Gnai2/Gnai3/Gnaq/Gnb1/Gnb3/Gng10/Gng12/Gng2/Gngt2/Itpr1/Itpr3/Kcnj9/Per1/Prkacb/Prkca/Prkcb/Plcb1/Prkg1/Ryr1/Adcy2/Cacna1i/Mtnr1b/Mapk1/Adcy10/Cacna1h/Nos1ap/Rps6ka5	33	0.354823
mmu04918	Thyroid hormone synthesis	24 / 2540	71 / 7808	0.453446	0.649552	0.376414	Adcy4/Adcy7/Adcy9/Atf2/Atf4/Atp1a1/Atp1b3/Fxyd2/Canx/Creb3/Gnaq/Gpx2/Hspa5/Itpr1/Itpr2/Itpr3/Prkacb/Prkca/Prkcb/Plcb1/Adcy2/Tshb/Ttf1/Atp1a4	24	0.343474
mmu04924	Renin secretion	24 / 2540	71 / 7808	0.453446	0.649552	0.376414	Orai1/Ace/Agtr1a/Aqp1/Clca3a1/Ctsb/Gnai1/Gnai2/Gnai3/Gnaq/Itpr1/Itpr2/Itpr3/Npr1/Pde1c/Pde3b/Prkacb/Plcb1/Ppp3ca/Ppp3cb/Ppp3r1/Ppp3r2/Ptger4/Clca3a2	24	0.343474
mmu05031	Amphetamine addiction	23 / 2540	68 / 7808	0.454912	0.649552	0.376414	Camk2d/Maob/Arc/Atf2/Atf4/Camk4/Creb3/Ddc/Fosb/Jun/Grin3b/Prkacb/Prkca/Prkcb/Ppp1cc/Ppp3ca/Ppp3cb/Ppp3r1/Ppp3r2/Stx1a/Slc18a2/Grin3a/Sirt1	23	0.342072
mmu05032	Morphine addiction	31 / 2540	93 / 7808	0.473092	0.672165	0.389518	Adcy4/Arrb1/Adrbk1/Pde4c/Adcy7/Adcy9/Gabrb2/Gnai1/Gnai2/Gnai3/Gnb1/Gnb3/Gng10/Gng12/Gng2/Gngt2/Grk5/Kcnj9/Pde1c/Pde3b/Pde4b/Pde7a/Prkacb/Prkca/Prkcb/Pde2a/Adcy2/Arrb2/Pde4d/Grk6/Adrbk2	31	0.325055
mmu00052	Galactose metabolism	11 / 2540	32 / 7808	0.477616	0.67525	0.391306	Gla/B4galt1/Hk1/Hk2/Pfkm/Hkdc1/Ugp2/B4galt2/G6pc3/Pgm2/Ganc	11	0.320921
mmu00270	Cysteine and methionine metabolism	16 / 2540	48 / 7808	0.50696	0.713223	0.413311	Ldhal6b/Bhmt/Dnmt1/Dnmt3a/Dnmt3b/Gclc/Got1/Ldhc/Mdh2/Mdh1/Sms/Srm/Mat2a/Apip/Mtap/Ahcyl2	16	0.295026
mmu04977	Vitamin digestion and absorption	8 / 2540	24 / 7808	0.543088	0.760323	0.440606	Apoa1/Abcc1/Slc19a1/Tcn2/Apob/Btd/Plb1/Lmbrd1	8	0.26513
mmu05412	Arrhythmogenic right ventricular cardiomyopathy (ARVC)	24 / 2540	74 / 7808	0.551145	0.766338	0.444091	Itga9/Actn1/Actb/Actg1/Atp2a2/Cacnb1/Ctnna1/Ctnnb1/Dsg2/Itga2b/Itga4/Itga5/Itga6/Itgav/Itgb1/Itgb3/Itgb7/Sgca/Tcf7/Tcf7l2/Itga11/Cacna2d4/Cacng4/Actn4	24	0.258734
mmu04726	Serotonergic synapse	43 / 2540	133 / 7808	0.552724	0.766338	0.444091	Maob/Raf1/Alox15/App/Casp3/Cyp2d9/Ddc/Gabrb2/Gnai1/Gnai2/Gnai3/Gnaq/Gnb1/Gnb3/Gng10/Gng12/Gng2/Gngt2/Htr5b/Htr6/Slc6a4/Itpr1/Itpr2/Itpr3/Kcnj9/Kras/Nras/Prkacb/Prkca/Prkcb/Pla2g4a/Plcb1/Ptgs2/Dusp1/Slc18a2/Tph1/Rapgef3/Map2k1/Mapk1/Pla2g4f/Cyp2d22/Cyp2d26/Pla2g4d	43	0.257491
mmu00511	Other glycan degradation	6 / 2540	18 / 7808	0.559204	0.767902	0.444998	Gba/Hexa/Hexb/Engase/Gba2/Neu3	6	0.25243
mmu00770	Pantothenate and CoA biosynthesis	6 / 2540	18 / 7808	0.559204	0.767902	0.444998	Ppcs/Pank3/Vnn3/Pank4/Ppcdc/Aasdhppt	6	0.25243
mmu00604	Glycosphingolipid biosynthesis - ganglio series	5 / 2540	15 / 7808	0.569955	0.778939	0.451393	B4galnt1/Hexa/Hexb/St3gal1/St6galnac4	5	0.244159
mmu00640	Propanoate metabolism	10 / 2540	31 / 7808	0.58019	0.789168	0.457321	Acacb/Ldhal6b/Bckdhb/Dbt/Ldhc/Mut/Sucla2/Abat/Mlycd/Acss1	10	0.23643
mmu00340	Histidine metabolism	8 / 2540	25 / 7808	0.59717	0.808432	0.468485	Carns1/Maob/Aspa/Aldh2/Ddc/Hdc/Aldh3b2/Cndp2	8	0.223902
mmu05320	Autoimmune thyroid disease	23 / 2540	73 / 7808	0.617793	0.832425	0.482388	H2-Q6/Ctla4/Cd28/Cd86/Fas/H2-Aa/H2-Ab1/H2-D1/H2-Eb1/H2-M3/H2-DMa/H2-DMb1/H2-DMb2/H2-Oa/H2-Ob/H2-Q10/H2-Q7/H2-T22/H2-T9/Il10/Il4/Cd40/Tshb	23	0.209157
mmu03460	Fanconi anemia pathway	16 / 2540	51 / 7808	0.62207	0.834272	0.483459	Fancf/Hes1/Fancd2/Usp1/Brip1/Polk/Poln/Fan1/Ercc4/Rev1/Ube2t/Wdr48/Mus81/Telo2/Slx1b/Polh	16	0.20616
mmu05010	Alzheimer's disease	56 / 2540	177 / 7808	0.629031	0.839683	0.486594	Cox6b1/Adam10/Apaf1/Apbb1/Apoe/App/Atp2a2/Atp5a1/Atp5f1/Bid/Capn1/Capn2/Casp3/Casp9/Cdk5r1/Cox7a1/Cycs/Cyct/Eif2ak3/Fas/Gapdh/Gnaq/Il1b/Itpr1/Itpr2/Itpr3/Lpl/Lrp1/Ndufa2/Ndufa4/Ndufs4/Plcb1/Ppp3ca/Ppp3cb/Ppp3r1/Ppp3r2/Psen2/Snca/Tnf/Tnfrsf1a/Ndufs8/Atf6/Atp5g3/Nae1/Mapk1/Ndufa4l2/Atp2a3/Cox7b/Cyc1/Uqcrfs1/Sdhd/Ndufa13/Ndufab1/Cox8c/Cox7b2/Ern1	56	0.201328
mmu00232	Caffeine metabolism	2 / 2540	6 / 7808	0.632872	0.8409	0.487299	Nat2/Xdh	2	0.198684
mmu00601	Glycosphingolipid biosynthesis - lacto and neolacto series	8 / 2540	26 / 7808	0.647846	0.855859	0.495968	B3gnt5/B4galt1/B3galt2/B4galt2/B3gnt2/St3gal6/Sec1/B4galt3	8	0.188528
mmu00620	Pyruvate metabolism	12 / 2540	39 / 7808	0.651397	0.855859	0.495968	Acacb/Ldhal6b/Me2/Aldh2/Hagh/Ldhc/Me1/Mdh2/Mdh1/Acyp1/Acss1/Pck2	12	0.186154
mmu04976	Bile secretion	22 / 2540	71 / 7808	0.653077	0.855859	0.495968	Adcy4/Adcy7/Adcy9/Aqp1/Atp1a1/Atp1b3/Fxyd2/Car2/Cftr/Ephx1/Ldlr/Abcb1b/Abcb1a/Prkacb/Slc2a1/Slc4a2/Adcy2/Abcg2/Slc27a5/Atp1a4/Nceh1/Abcc3	22	0.185036
mmu04728	Dopaminergic synapse	42 / 2540	135 / 7808	0.669744	0.866918	0.502377	Camk2d/Maob/Akt1/Akt2/Arntl/Atf2/Atf4/Clock/Creb3/Ddc/Gnai1/Gnai2/Gnai3/Gnaq/Gnb1/Gnb3/Gng10/Gng12/Gng2/Gngt2/Itpr1/Itpr2/Itpr3/Kcnj9/Kif5b/Kif5c/Prkacb/Prkca/Prkcb/Plcb1/Ppp1cc/Ppp2ca/Ppp3ca/Ppp3cb/Slc18a2/Arrb2/Ppp2r5a/Mapk8/Ppp2r5c/Ppp2r1a/Ppp2r2d/Ppp2r2b	42	0.174091
mmu00410	beta-Alanine metabolism	10 / 2540	33 / 7808	0.670578	0.866918	0.502377	Carns1/Aldh2/Gad1/Sms/Srm/Aoc2/Abat/Mlycd/Aldh3b2/Cndp2	10	0.173551
mmu00760	Nicotinate and nicotinamide metabolism	10 / 2540	33 / 7808	0.670578	0.866918	0.502377	Nt5m/Nt5c3/Bst1/Cd38/Nnmt/Nadk/Nt5e/Nmnat1/Nt5c3b/Nt5c1b	10	0.173551
mmu00532	Glycosaminoglycan biosynthesis - chondroitin sulfate / dermatan sulfate	6 / 2540	20 / 7808	0.676113	0.870154	0.504252	Dse/B4galt7/Chsy1/Chst11/Chst7/Chst15	6	0.169981
mmu00910	Nitrogen metabolism	5 / 2540	17 / 7808	0.694651	0.890021	0.515765	Car2/Car6/Glul/Glud1/Car15	5	0.158234
mmu04727	GABAergic synapse	27 / 2540	89 / 7808	0.708384	0.903583	0.523624	Adcy4/Adcy7/Adcy9/Gabrb2/Gad1/Glul/Gls/Gnai1/Gnai2/Gnai3/Gnb1/Gnb3/Gng10/Gng12/Gng2/Gngt2/Hap1/Nsf/Prkacb/Prkca/Prkcb/Slc38a5/Adcy2/Abat/Slc38a2/Slc38a3/Gabarapl2	27	0.149731
mmu04911	Insulin secretion	26 / 2540	86 / 7808	0.713566	0.906166	0.525121	Adcy4/Camk2d/Adcy7/Adcy9/Atf2/Atf4/Atp1a1/Atp1b3/Fxyd2/Creb3/Gnaq/Itpr3/Kcnj11/Kcnu1/Kcnmb1/Kcnn4/Prkacb/Prkca/Prkcb/Plcb1/Slc2a1/Stx1a/Adcy2/Vamp2/Atp1a4/Kcnmb4	26	0.146566
mmu04146	Peroxisome	25 / 2540	83 / 7808	0.71895	0.908981	0.526752	Acox1/Crat/Gnpat/Hmgcl/Pex11a/Pex11b/Pex19/Abcd4/Slc25a17/Sod2/Acsl6/Xdh/Agps/Acaa1b/Slc27a2/Acsl5/Acsl4/Prdx5/Pex3/Mlycd/Hacl1/Pex5l/Pxmp4/Pex11g/Acox3	25	0.143301
mmu03060	Protein export	9 / 2540	31 / 7808	0.723453	0.910663	0.527727	Sec63/Hspa5/Srp54a/Sec61b/Sec11c/Srp19/Oxa1l/Sec62/Arxes2	9	0.14059
mmu00250	Alanine, aspartate and glutamate metabolism	11 / 2540	38 / 7808	0.736752	0.923353	0.535081	Aspa/Adsl/Adss/Gad1/Gfpt1/Glul/Gls/Glud1/Got1/Ppat/Abat	11	0.132678
mmu00072	Synthesis and degradation of ketone bodies	3 / 2540	11 / 7808	0.748432	0.92987	0.538857	Hmgcl/Oxct2b/Oxct1	3	0.125848
mmu00430	Taurine and hypotaurine metabolism	3 / 2540	11 / 7808	0.748432	0.92987	0.538857	Gad1/Ggt7/Ado	3	0.125848
mmu00563	Glycosylphosphatidylinositol(GPI)-anchor biosynthesis	7 / 2540	25 / 7808	0.752881	0.931366	0.539724	Pigf/Pgap1/Pign/Pigl/Pigc/Pigm/Pigw	7	0.123273
mmu03430	Mismatch repair	6 / 2540	22 / 7808	0.77088	0.949539	0.550256	Msh6/Pcna/Pold1/Rfc2/Ssbp1/Pold4	6	0.113013
mmu00330	Arginine and proline metabolism	14 / 2540	50 / 7808	0.797245	0.977818	0.566643	Carns1/Maob/Aldh2/Arg2/Ckb/Got1/Oat/Sms/Srm/Azin2/Aldh18a1/Cndp2/Pycr2/Ckmt2	14	0.0984082
mmu04723	Retrograde endocannabinoid signaling	30 / 2540	103 / 7808	0.800882	0.978098	0.566806	Adcy4/Grm5/Adcy7/Adcy9/Gabrb2/Gnai1/Gnai2/Gnai3/Gnaq/Gnb1/Gnb3/Gng10/Gng12/Gng2/Gngt2/Grm1/Itpr1/Itpr2/Itpr3/Kcnj9/Prkacb/Prkca/Prkcb/Plcb1/Ptgs2/Adcy2/Daglb/Mapk1/Mapk8/Dagla	30	0.0964315

## Sheet: F1-HFD_vs_F1-NC
ID	Description	GeneRatio	BgRatio	pvalue	p.adjust	qvalue	geneID	Count	–lg(P Value)
mmu01100	Metabolic pathways	512 / 2421	1289 / 7808	2.14531e-13	6.1356e-11	3.25184e-11	Amy2a2/H6pd/Ak6/Mgat4b/Cyp27a1/Acly/Ndufb11/Ces1d/Aldh6a1/Thtpa/Ldhal6b/Ppcs/Nt5c3/Pi4kb/Uap1/Mgat5/Atic/Galnt2/Mat2b/Gpt2/Galnt16/B4gat1/Sephs1/Maob/Asl/Gusb/Pygb/Pygl/Mpi/Fdps/Pgd/Cox6b1/Pigh/Acat2/Dgkq/Pcca/Cds2/Acadl/Acadm/Acadvl/Acaa1a/Atp6v0b/Aco2/Acox1/Ada/Plcz1/Adh1/Adh5/Adk/Adss/Alppl2/Alas2/Aldh2/Aldh3a2/Alox12/Alox15/Pnpla3/Acsm1/Aoc3/B3galt6/Aox1/Arg2/Arsb/Asah1/Atp5a1/Atp5b/Atp5c1/At…	512	12.6685
mmu04510	Focal adhesion	105 / 2421	203 / 7808	4.00865e-10	4.65538e-08	2.46734e-08	Itga9/Mylk/Itga1/Actn1/Rap1a/Raf1/Actb/Actg1/Akt1/Rhoa/Bcl2/Capn2/Ctnnb1/Cav1/Cav2/Ccnd1/Ccnd2/Cdc42/Col2a1/Col4a1/Col4a2/Col4a3/Col6a1/Col6a2/Col6a3/Col9a3/Col1a1/Comp/Bcar1/Crkl/Egfr/Erbb2/Figf/Fyn/Grb2/Igf1r/Ilk/Itga2b/Itga3/Itga4/Itgav/Itgb1/Itgb3/Itgb5/Jun/Kdr/Lama1/Lama2/Lama5/Lamb1/Lamc2/Myl2/Ppp1r12a/Pak3/Pdgfa/Pdgfra/Pgf/Pik3ca/Pik3cd/Pik3r1/Prkca/Prkcb/Ppp1cb/Flna/Itgb4/Rac1/Rasgrf1/Roc…	105	9.397
mmu05205	Proteoglycans in cancer	106 / 2421	206 / 7808	4.88327e-10	4.65538e-08	2.46734e-08	Camk2d/Raf1/Actb/Actg1/Akt1/Ank1/Ank3/Rhoa/Camk2a/Camk2b/Camk2g/Casp3/Ctnnb1/Cav1/Cav2/Cbl/Ccnd1/Cd63/Cdc42/Cdkn1a/Col1a1/Cttn/Dcn/Ddx5/Twist2/Egfr/Erbb2/Erbb3/Fas/Fgf2/Fgfr1/Fzd1/Fzd5/Fzd7/Gab1/Gpc1/Gpc3/Grb2/Hbegf/Hoxd10/Sdc2/Igf1r/Itgav/Itgb1/Itgb3/Itgb5/Itpr1/Itpr2/Kdr/Kras/Arhgef1/Smad2/Mmp2/Mras/Msn/Myc/Ppp1r12a/Pik3ca/Pik3cd/Pik3r1/Prkacb/Prkca/Prkcb/Ppp1cb/Flna/Ptpn11/Rac1/Rock1/Rps6/Rras…	106	9.31129
mmu04141	Protein processing in endoplasmic reticulum	88 / 2421	170 / 7808	1.01721e-08	7.27303e-07	3.85468e-07	Txndc5/Ssr1/Derl2/Atf4/Bag1/Bcl2/Hyou1/Pdia4/Canx/Capn1/Capn2/Dnajc5/Ddit3/Ddost/Dnajc1/Eif2s1/Ganab/Hspa8/Hspa1l/Dnaja1/Hspa1b/Hsp90ab1/Stt3a/Man1a2/Ppp1r15a/Nfe2l2/Hspa4l/P4hb/Prkcsh/Edem1/Hspa1a/Rpn2/Sar1a/Sec23a/Sec61g/Ssr4/Bag2/Skp1a/Ube2d1/Ube2e2/Hsp90b1/Ube2e1/Ufd1l/Wfs1/Yod1/Sel1l2/Fbxo2/Dnajc5g/Amfr/Ubqln3/Ubqlnl/Map2k7/Map3k5/Mapk8/Mapk9/Vcp/Bcap31/Mbtps2/Eif2ak4/Uggt1/Nsfl1c/Ero1l/Fbxo…	88	7.99259
mmu05010	Alzheimer's disease	90 / 2421	177 / 7808	2.13864e-08	1.2233e-06	6.48345e-07	Ndufb11/Cox6b1/Adam10/App/Atp2a2/Atp5a1/Atp5b/Atp5c1/Atp5f1/Atp5j/Bid/Cacna1c/Cacna1d/Calm2/Capn1/Capn2/Casp3/Casp7/Casp9/Cdk5/Cox5b/Cox6a1/Cox6c/Cox7a1/Cox7c/Cox8a/Cycs/Cyct/Fas/Gapdh/Gnaq/Hsd17b10/Il1b/Itpr1/Itpr2/Lrp1/Ndufa4/Ndufs4/Plcb1/Plcb2/Plcb4/Ppp3ca/Ppp3cb/Ppp3cc/Ppp3r1/Ppp3r2/Psen2/Snca/Aph1b/Tnfrsf1a/Ndufs8/Ndufs2/Atp5g3/Ndufb6/Nae1/Ndufa4l2/Calm5/Ndufa1/Gsk3b/Ncstn/Ndufs5/Atp5d/Sdhc/…	90	7.66986
mmu04310	Wnt signaling pathway	75 / 2421	144 / 7808	8.98835e-08	4.28445e-06	2.27074e-06	Prickle1/Camk2d/4930444G20Rik/Apc/Rhoa/Axin1/Camk2a/Camk2b/Camk2g/Ctnnb1/Ccnd1/Ccnd2/Csnk2a1/Csnk2b/Ctbp1/Ctbp2/Dvl2/Fzd1/Fzd5/Fzd7/Jun/Lef1/Lrp5/Lrp6/Smad4/Mmp7/Myc/Nlk/Prkacb/Prkca/Prkcb/Plcb1/Plcb2/Plcb4/Ppp3ca/Ppp3cb/Ppp3cc/Ppp3r1/Ppp3r2/Rac1/Serpinf1/Sfrp2/Sfrp1/Sfrp4/Siah1b/Daam1/Tbl1x/Skp1a/Tcf7/Tcf7l1/Tcf7l2/Wnt9a/Wnt10a/Wnt3/Wnt4/Wnt5a/Wnt6/Wnt7a/Vangl1/AF366264/Wif1/Prickle2/Mapk8/Mapk9…	75	7.04632
mmu04912	GnRH signaling pathway	51 / 2421	88 / 7808	1.34603e-07	5.49949e-06	2.91471e-06	Adcy4/Adcy3/Camk2d/Raf1/Adcy6/Adcy9/Atf4/Cacna1c/Cacna1d/Calm2/Camk2a/Camk2b/Camk2g/Cdc42/Egfr/Gna11/Gnaq/Gnas/Grb2/Hbegf/Itpr1/Itpr2/Jun/Kras/Mmp14/Mmp2/Prkacb/Prkca/Prkcb/Prkcd/Pla2g4a/Plcb1/Plcb2/Plcb4/Pld2/Ptk2b/Sos2/Src/Map2k1/Map2k2/Map2k4/Map2k7/Map3k2/Map3k4/Mapk13/Mapk14/Mapk8/Mapk9/Pla2g4f/Calm5/Calm4	51	6.87095
mmu04390	Hippo signaling pathway	78 / 2421	154 / 7808	2.29992e-07	8.22221e-06	4.35774e-06	Wtip/Csnk1d/Actb/Actg1/Apc/Birc5/Axin1/Bmp2/Bmp4/Bmp7/Bmpr1a/Bmpr1b/Bmpr2/Ctnna1/Ctnnb1/Ccnd1/Ccnd2/Inadl/Dlg1/Dlg4/Dvl2/Fgf1/Ctgf/Fzd1/Fzd5/Fzd7/Gdf5/Id1/Id2/Ajuba/Lats1/Lef1/Smad1/Smad2/Smad4/Smad7/Myc/Serpine1/Ppp1cb/Ppp2ca/Ppp2cb/Snai2/Trp53bp2/Wwc1/Tcf7/Tcf7l1/Tcf7l2/Tead1/Wnt9a/Llgl2/Tgfb3/Tgfbr1/Wnt10a/Wnt3/Wnt4/Wnt5a/Wnt6/Wnt7a/Yap1/Ywhaz/Mob1a/Amot/Limd1/Frmd6/Lats2/Ppp2r1a/Dlg3/Ywhab/Ra…	78	6.63829
mmu04932	Non-alcoholic fatty liver disease (NAFLD)	79 / 2421	157 / 7808	2.73888e-07	8.70356e-06	4.61285e-06	Ndufb11/Prkaa1/Prkaa2/Prkab2/Cox6b1/Akt1/Atf4/Bid/Bcl2l11/Casp3/Casp7/Cdc42/Socs3/Cox5b/Cox6a1/Cox6c/Cox7a1/Cox7c/Cox8a/Cycs/Cyct/Ddit3/Eif2s1/Fas/Il1b/Insr/Irs1/Jun/Lepr/Ndufa4/Ndufs4/Nfkb1/Pik3ca/Pik3cd/Pik3r1/Ppara/Prkab1/Prkag1/Rac1/Rela/Tnfrsf1a/Ndufs8/Ndufs2/Ndufb6/Map3k5/Mapk8/Mapk9/Irs2/Ndufa4l2/Ndufa1/Gsk3b/Ndufs5/Sdhc/Ndufa3/Cox7b/Uqcr10/Ndufb9/Ndufa7/Cyc1/Ndufb3/Uqcr11/Uqcrfs1/Sdhd/Sdh…	79	6.56243
mmu04810	Regulation of actin cytoskeleton	102 / 2421	218 / 7808	5.3873e-07	1.54077e-05	8.16601e-06	Brk1/Itga9/Nckap1l/Mylk/Pip4k2b/Itga1/Actn1/Raf1/Actb/Actg1/Pip4k2c/Apc/Rhoa/Arpc1b/Cdc42/Cfl1/Cfl2/Chrm3/Bcar1/Crkl/Egfr/Enah/F2r/Fgf1/Fgf15/Fgf2/Fgf3/Fgfr1/Fgfr2/Fgfr3/Fgfr4/Gng12/Itga2b/Itga3/Itga4/Itgae/Itgav/Itgb1/Itgb3/Itgb5/Kras/Arhgef1/Limk2/Mras/Msn/Myh9/Myl2/Ppp1r12a/Pak3/Pdgfa/Pdgfra/Pfn1/Pik3ca/Pik3cd/Pik3r1/Pikfyve/Pip5k1b/Pip5k1a/Ppp1cb/Tmsb4x/Itgb4/Rac1/Rock1/Rras/Slc9a1/Sos2/Src/G…	102	6.26863
mmu01212	Fatty acid metabolism	33 / 2421	51 / 7808	6.90494e-07	1.68856e-05	8.9493e-06	Tecr/Acat2/Acadl/Acadm/Acadvl/Acaa1a/Acox1/Cpt1a/Cpt1b/Acsl1/Hadh/Elovl6/Ppt1/Scd1/Scd2/Acsl6/Mecr/Scd3/Acsbg2/Acsl4/Acaa2/Ppt2/Hsd17b12/Fads2/Hacd3/Hacd4/Acadsb/Elovl5/Hacd2/Oxsm/Ehhadh/Fads1/Acox3	33	6.16084
mmu04530	Tight junction	71 / 2421	140 / 7808	7.49015e-07	1.68856e-05	8.9493e-06	Actn1/Actb/Actg1/Akt1/Rhoa/Cask/Ctnna1/Ctnnb1/Cdc42/Inadl/Cldn1/Cldn2/Cldn3/Cldn4/Cldn5/Csnk2a1/Csnk2b/Cttn/Gnai1/Gnai2/F11r/Kras/Mpdz/Mras/Myh11/Myh9/Myl2/Prkca/Prkcb/Prkcd/Prkch/Prkcq/Ppp2ca/Ppp2cb/Ash1l/Rras/Sptbn1/Src/Exoc3/Llgl2/Tjp1/Crb3/Epb41/Tjp3/Vapa/Magi2/Ppp2r1a/Cldn7/Cldn6/Cldn8/Cldn14/Ybx3/Pard6a/Cldn9/Cldn13/Pard6b/Myl10/Actn4/Zak/Rras2/4930544G11Rik/Myl12b/Cldn23/Ppp2r2b/Cldn34d/Am…	71	6.12551
mmu05200	Pathways in cancer	168 / 2421	398 / 7808	8.40136e-07	1.68856e-05	8.9493e-06	Adcy4/Adcy3/Tpr/Raf1/Egln1/Egln2/Abl1/Adcy6/Adcy9/Akt1/Apc/Birc5/Rhoa/Arnt/Arnt2/Axin1/Bcl2/Bid/Bmp2/Bmp4/Casp3/Casp9/Ctnna1/Ctnnb1/Runx1t1/Cbl/Ccnd1/Cdc42/Cdkn1a/Cdkn1b/Cdkn2b/Chuk/Col4a1/Col4a2/Col4a3/Crkl/Ctbp1/Ctbp2/Cycs/Cyct/Dcc/Dvl2/E2f3/Ednra/Egfr/Epas1/Erbb2/F2r/Fas/Fgf1/Fgf15/Fgf2/Fgf3/Fgfr1/Fgfr2/Fgfr3/Fh1/Figf/Fos/Fzd1/Fzd5/Fzd7/Gli1/Gna11/Gnai1/Gnai2/Gnaq/Gnas/Gng12/Grb2/Hhip/Hsp90ab1…	168	6.07565
mmu04010	MAPK signaling pathway	115 / 2421	254 / 7808	8.50574e-07	1.68856e-05	8.9493e-06	Arrb1/Rap1a/Raf1/Rps6ka3/Rasa2/Akt1/Atf2/Atf4/Cacna1a/Cacna1c/Cacna1d/Cacna2d1/Cacnb1/Cacng1/Casp3/Cdc42/Chuk/Crkl/Gadd45a/Ddit3/Egfr/Elk4/Fas/Fgf1/Fgf15/Fgf2/Fgf3/Fgfr1/Fgfr2/Fgfr3/Fgfr4/Fos/Gng12/Grb2/Nr4a1/Hspa8/Hspa1l/Hspb1/Hspa1b/Ikbkg/Il1b/Il1r1/Jun/Jund/Kras/Mapkapk2/Mras/Myc/Nf1/Nfkb1/Nfkb2/Nlk/Dusp8/Pdgfa/Pdgfra/Prkacb/Prkca/Prkcb/Pla2g4a/Ppm1b/Ppp3ca/Ppp3cb/Ppp3cc/Ppp3r1/Ppp3r2/Mapk8ip1…	115	6.07029
mmu05016	Huntington's disease	94 / 2421	199 / 7808	8.85608e-07	1.68856e-05	8.9493e-06	Ndufb11/Dnal1/Ppif/Grm5/Dnah1/Cox6b1/Slc25a4/Ap2a1/Ap2a2/Atp5a1/Atp5b/Atp5c1/Atp5f1/Atp5j/Casp3/Casp9/Clta/Cox5b/Cox6a1/Cox6c/Cox7a1/Cox7c/Cox8a/Creb3/Cycs/Cyct/Dlg4/Dnah8/Gnaq/Gpx1/Itpr1/Ndufa4/Ndufs4/Plcb1/Plcb2/Plcb4/Rest/Polr2a/Polr2j/Sod2/Hip1/Tfam/Tgm2/Vdac1/Vdac2/Ndufs8/Ndufs2/Dnah7b/Atp5g3/Taf4a/Ndufb6/Polr2b/Creb5/Tbpl1/Dnah2/Ep300/Dnah6/Ndufa4l2/Dnaic2/Ndufa1/Dnah10/Ndufs5/Dnah7a/Atp5d/…	94	6.05276
mmu05210	Colorectal cancer	38 / 2421	64 / 7808	2.35044e-06	4.2014e-05	2.22673e-05	Raf1/Akt1/Apc/Birc5/Rhoa/Axin1/Bcl2/Casp3/Casp9/Ctnnb1/Ccnd1/Cycs/Cyct/Dcc/Fos/Jun/Kras/Lef1/Smad2/Smad4/Mlh1/Myc/Pik3ca/Pik3cd/Pik3r1/Rac1/Ralgds/Tcf7/Tcf7l1/Tcf7l2/Tgfb3/Tgfbr1/Map2k1/Mapk8/Mapk9/Gsk3b/4930544G11Rik/Appl1	38	5.62885
mmu04540	Gap junction	47 / 2421	86 / 7808	4.08657e-06	6.87506e-05	3.64375e-05	Adcy4/Adcy3/Csnk1d/Grm5/Raf1/Adcy6/Adcy9/Egfr/Gja1/Gna11/Gnai1/Gnai2/Gnaq/Gnas/Grb2/Grm1/Itpr1/Itpr2/Kras/Pdgfa/Pdgfra/Prkacb/Prkca/Prkcb/Plcb1/Plcb2/Plcb4/Prkg1/Sos2/Src/Tjp1/Tuba1a/Tuba1b/Tuba3a/Tuba1c/Tuba3b/Tubb2a/Tubb5/Tubb4b/Map2k1/Map2k2/Map3k2/Tuba8/Pdgfc/Gucy1a3/Tubb6/Pdgfd	47	5.38864
mmu04922	Glucagon signaling pathway	53 / 2421	102 / 7808	7.53311e-06	0.000119693	6.34367e-05	Phkb/Prkaa1/Ldhal6b/Camk2d/Prkaa2/Prkab2/Pygb/Pygl/Akt1/Atf2/Atf4/Calm2/Camk2a/Camk2b/Camk2g/Cpt1a/Cpt1b/Creb3/Fbp1/Gnaq/Gnas/Gys1/Prmt1/Itpr1/Itpr2/Ldhc/Sik1/Pdha1/Pgam1/Phka1/Prkacb/Plcb1/Plcb2/Plcb4/Ppara/Ppp3ca/Ppp3cb/Ppp3cc/Ppp3r1/Ppp3r2/Prkab1/Prkag1/Slc2a1/Creb5/Sik2/Ep300/Calm5/Pgam2/Foxo1/Smek1/Phkg2/Pck2/Calm4	53	5.12303
mmu04520	Adherens junction	41 / 2421	74 / 7808	1.06512e-05	0.000160328	8.49733e-05	Actn1/Actb/Actg1/Rhoa/Ctnna1/Ctnnb1/Ctnnd1/Cdc42/Csnk2a1/Csnk2b/Egfr/Erbb2/Fgfr1/Fyn/Igf1r/Insr/Lef1/Smad2/Smad4/Nlk/Ptprf/Rac1/Sorbs1/Snai2/Src/Tcf7/Tcf7l1/Tcf7l2/Tgfbr1/Tjp1/Vcl/Wasf2/Ep300/Lmo7/Pvrl1/Pvrl3/Actn4/4930544G11Rik/Pvrl4/Wasl/Pard3	41	4.9726
mmu00190	Oxidative phosphorylation	66 / 2421	139 / 7808	3.00566e-05	0.00042981	0.000227798	Ndufb11/Cox6b1/Atp6v0b/Atp5a1/Atp5b/Atp5c1/Atp5f1/Atp5j/Atp5k/Atp6v0d1/Atp6v1e1/Atp6v0e/Atp6v0a1/Atp6v0c/Cox17/Cox5b/Cox6a1/Cox6c/Cox7a1/Cox7c/Cox8a/Ndufa4/Ndufs4/Ndufs8/Ndufs2/Atp5g3/Ndufb6/Atp5l/Ndufa4l2/Ndufa1/Atp5j2/Ndufs5/Atp5d/Sdhc/Ndufa3/Cox7b/Uqcr10/Ndufb9/Atp6v1g1/Atp6v1c1/Ndufa7/Cyc1/Ndufb3/Uqcr11/Uqcrfs1/Sdhd/Sdha/Uqcrc2/Ndufa6/Ndufa13/Uqcrb/Ppa1/Ndufb4/Ndufc2/Ndufb2/Ndufa5/Ndufb10/Ndu…	66	4.52206
mmu04722	Neurotrophin signaling pathway	59 / 2421	122 / 7808	4.01725e-05	0.000544737	0.000288709	Camk2d/Irak2/Rap1a/Raf1/Rps6ka3/Abl1/Akt1/Rhoa/Atf4/Bcl2/Ngfrap1/Calm2/Camk2a/Camk2b/Camk2g/Camk4/Cdc42/Crkl/Gab1/Grb2/Irak1/Irs1/Jun/Kras/Sh2b3/Mapkapk2/Matk/Nfkb1/Nfkbie/Ntrk3/Pik3ca/Pik3cd/Pik3r1/Prkcd/Psen2/Ptpn11/Rac1/Rela/Shc1/Sort1/Sos2/Rap1b/Shc2/Traf6/Sh2b2/Map2k1/Map2k2/Map2k7/Map3k5/Mapk13/Mapk14/Mapk8/Mapk9/Calm5/Gsk3b/4930544G11Rik/Kidins220/Calm4/Maged1	59	4.39607
mmu04012	ErbB signaling pathway	45 / 2421	87 / 7808	4.19029e-05	0.000544737	0.000288709	Camk2d/Raf1/Abl1/Akt1/Camk2a/Camk2b/Camk2g/Cbl/Cdkn1a/Cdkn1b/Crkl/Egfr/Erbb2/Erbb3/Gab1/Grb2/Hbegf/Jun/Kras/Myc/Nck2/Pak3/Pik3ca/Pik3cd/Pik3r1/Prkca/Prkcb/Shc1/Sos2/Src/Stat5a/Cblb/Nrg1/Shc2/Pak2/Map2k1/Map2k2/Map2k4/Map2k7/Mapk8/Mapk9/Gsk3b/Rps6kb2/Rps6kb1/Cblc	45	4.37776
mmu04071	Sphingolipid signaling pathway	60 / 2421	125 / 7808	4.58146e-05	0.000569695	0.000301936	Raf1/Adora1/Akt1/Rhoa/Asah1/Bcl2/Bid/Ctsd/Fyn/Gnai1/Gnai2/Gnaq/S1pr2/Kras/Nfkb1/Pik3ca/Pik3cd/Pik3r1/Prkca/Prkcb/Plcb1/Plcb2/Plcb4/Pld2/Ppp2ca/Ppp2cb/Rac1/Rela/Rock1/Sgpl1/Smpd1/Smpd2/Sphk1/Sgms1/Ppp2r5d/Tnfrsf1a/Ppp2r5b/Ppp2r5a/Acer2/Ppp2r3a/Cers6/Map2k1/Map2k2/Map3k5/Mapk13/Mapk14/Mapk8/Mapk9/Sptlc1/Ppp2r5c/Ppp2r1a/Asah2/Ppp2r3c/Cers4/4930544G11Rik/Tradd/Cers5/Ppp2r2b/Sgms2/Cers2	60	4.339
mmu00020	Citrate cycle (TCA cycle)	21 / 2421	32 / 7808	5.61021e-05	0.00066855	0.000354329	Acly/Aco2/Cs/Fh1/Idh1/Idh3g/Idh3b/Mdh2/Mdh1/Pdha1/Sucla2/Dlat/4933405O20Rik/Idh2/Sdhc/Sdhd/Sdha/Idh3a/Csl/Pck2/Dlst	21	4.25102
mmu04933	AGE-RAGE signaling pathway in diabetic complications	51 / 2421	103 / 7808	6.05686e-05	0.000692904	0.000367237	Ager/Akt1/Bcl2/Casp3/Ccnd1/Cdc42/Cdkn1b/Col3a1/Col4a1/Col4a2/Col4a3/Col1a1/Edn1/Egr1/Figf/Icam1/Il1b/Jun/Kras/Smad2/Smad4/Mmp2/Nfkb1/Pik3ca/Pik3cd/Pik3r1/Prkca/Prkcb/Prkcd/Serpine1/Plcb1/Plcb2/Plcb4/Plcd4/Rac1/Rela/Ccl2/Sele/Stat3/Stat5a/Tgfb3/Tgfbr1/Thbd/Vegfa/Vegfb/Mapk13/Mapk14/Mapk8/Mapk9/Foxo1/Col4a6	51	4.21775
mmu04670	Leukocyte transendothelial migration	58 / 2421	121 / 7808	6.40746e-05	0.000704821	0.000373552	Actn1/Rap1a/Actb/Actg1/Rhoa/Ctnna1/Ctnnb1/Ctnnd1/Cdc42/Cdh5/Cldn1/Cldn2/Cldn3/Cldn4/Cldn5/Bcar1/Gnai1/Gnai2/Icam1/Itga4/Itgb1/F11r/Mmp2/Msn/Myl2/Pik3ca/Pik3cd/Pik3r1/Prkca/Prkcb/Ptk2b/Ptpn11/Rac1/Rock1/Cxcl12/Rap1b/Thy1/Vasp/Vcl/Ezr/Arhgap35/Mapk13/Mapk14/Cldn7/Cldn6/Cldn8/Cldn14/Cldn9/Cldn13/Myl10/Actn4/4930544G11Rik/Myl12b/Esam/Cldn23/Cldn34d/Jam3/Myl9	58	4.19331
mmu04921	Oxytocin signaling pathway	72 / 2421	158 / 7808	7.29463e-05	0.000772691	0.000409523	Adcy4/Adcy3/Prkaa1/Mylk/Camk2d/Prkaa2/Prkab2/Raf1/Actb/Actg1/Adcy6/Adcy9/Rhoa/Cacna1c/Cacna1d/Cacna2d1/Cacnb1/Cacng1/Calm2/Camk2a/Camk2b/Camk2g/Camk4/Ccnd1/Cdkn1a/Egfr/Fos/Gnai1/Gnai2/Gnaq/Gnas/Itpr1/Itpr2/Jun/Kcnj12/Kras/Ppp1r12a/Pik3ca/Pik3cd/Pik3r1/Prkacb/Prkca/Prkcb/Pla2g4a/Plcb1/Plcb2/Plcb4/Ppp1cb/Ppp3ca/Ppp3cb/Ppp3cc/Ppp3r1/Ppp3r2/Prkab1/Prkag1/Ptgs2/Rock1/Camkk2/Src/Myl6b/Npr2/Ppp1r12c/Map…	72	4.137
mmu04144	Endocytosis	116 / 2421	278 / 7808	7.79795e-05	0.000796505	0.000422145	Chmp7/Wwp1/Arrb1/Adrbk1/H2-Q6/Ap2a1/Ap2a2/Arf3/Rhoa/Arpc1b/Capza2/Capza3/Capzb/Cav1/Cav2/Cbl/Cdc42/Clta/Cxcr2/Asap1/Egfr/Ehd1/Eps15l1/Erbb3/F2r/Fgfr2/Fgfr3/Fgfr4/Folr2/H2-D1/H2-M3/H2-T22/Hspa8/Hspa1l/Hspa1b/Igf1r/Igf2r/Kdr/Kif5b/Kif5c/Ldlr/Smad2/Nedd4/Pdcd6ip/Pdgfra/Pip5k1b/Pip5k1a/Pld2/Rab10/Rab11b/Rab4a/Rab5b/Rab7/Hspa1a/Sh3gl2/Sh3gl3/Src/Cblb/Asap2/Wipf1/Rab11fip3/Agap2/Rufy1/Arrb2/Git1/Tgfb3/…	116	4.10802
mmu04015	Rap1 signaling pathway	93 / 2421	215 / 7808	8.31998e-05	0.000820522	0.000434873	Adcy4/Adcy3/Rap1a/Raf1/Actb/Actg1/Adcy6/Adcy9/Akt1/Rhoa/Calm2/Ctnnb1/Ctnnd1/Cdc42/Bcar1/Crkl/Csf1/Efna1/Egfr/Epha2/F2r/Fgf1/Fgf15/Fgf2/Fgf3/Fgfr1/Fgfr2/Fgfr3/Fgfr4/Figf/Gnai1/Gnai2/Gnaq/Gnas/Id1/Igf1r/Insr/Itga2b/Itgb1/Itgb3/Kdr/Kras/Kitl/Mras/Pdgfa/Pdgfra/Pfn1/Pgf/Pik3ca/Pik3cd/Pik3r1/Prkca/Prkcb/Prkd1/Plcb1/Plcb2/Plcb4/Rapgef6/Rac1/Rasgrp2/Ralgds/Rras/Src/Rap1b/Sipa1l1/Rapgef5/Thbs1/Tiam1/Tln1/…	93	4.07988
mmu04668	TNF signaling pathway	54 / 2421	112 / 7808	9.31837e-05	0.000888352	0.000470823	Akt1/Atf2/Atf4/Bcl3/Casp3/Casp7/Cebpb/Cflar/Chuk/Socs3/Creb3/Csf1/Edn1/Fas/Fos/Icam1/Ikbkg/Il15/Il1b/Il18r1/Jun/Junb/Mmp14/Nfkb1/Pik3ca/Pik3cd/Pik3r1/Ptgs2/Rela/Ripk1/Ccl2/Cx3cl1/Sele/Tnfaip3/Tnfrsf1a/Traf3/Traf5/Creb5/Map2k1/Map2k4/Map2k7/Map3k5/Mapk13/Mapk14/Mapk8/Mapk9/Magi2/Map3k14/Rps6ka4/Bag4/Tab2/Tradd/Dnm1l/Mlkl	54	4.03066
mmu05161	Hepatitis B	67 / 2421	146 / 7808	9.88227e-05	0.000895808	0.000474775	Ddb2/Raf1/D1Pas1/Akt1/Birc5/Atf2/Atf4/Bcl2/Casp3/Casp9/Ccna1/Ccna2/Ccnd1/Cdkn1a/Cdkn1b/Chuk/Creb3/Cycs/Cyct/Ddb1/Ddx3x/E2f3/Egr2/Egr3/Fas/Fos/Grb2/Ifna9/Ikbkg/Jun/Kras/Smad4/Myc/Myd88/Nfkb1/Pik3ca/Pik3cd/Pik3r1/Prkca/Prkcb/Ptk2b/Rb1/Rela/Src/Stat2/Stat3/Stat4/Stat5a/Stat6/Tgfb3/Tgfbr1/Ywhaz/Mavs/Ddx58/Creb5/Ifna15/Map2k1/Map2k2/Map2k4/Mapk8/Mapk9/Ep300/Irf7/Ywhab/Tbk1/Lamtor5/Nfatc4	67	4.00514
mmu04210	Apoptosis	42 / 2421	82 / 7808	0.00010023	0.000895808	0.000474775	Irak2/Akt1/Atm/Bcl2/Bid/Capn1/Capn2/Casp3/Casp7/Casp9/Cflar/Chuk/Csf2rb/Cycs/Cyct/Fas/Ikbkg/Il1b/Il1r1/Irak1/Il1rap/Il3ra/Myd88/Nfkb1/Pik3ca/Pik3cd/Pik3r1/Prkacb/Ppp3ca/Ppp3cb/Ppp3cc/Ppp3r1/Ppp3r2/Prkar1a/Prkar2a/Rela/Ripk1/Tnfrsf10b/Tnfrsf1a/Aifm1/Map3k14/Tradd	42	3.999
mmu04270	Vascular smooth muscle contraction	60 / 2421	128 / 7808	0.000107869	0.000934863	0.000495474	Adcy4/Adcy3/Mylk/Cald1/Raf1/Actg2/Acta2/Adcy6/Adcy9/Rhoa/Cacna1c/Cacna1d/Calm2/Ednra/Gna11/Gnaq/Gnas/Itpr1/Itpr2/Kcnma1/Kcnmb1/Arhgef1/Mrvi1/Myh11/Ppp1r12a/Prkacb/Prkca/Prkcb/Prkcd/Prkch/Prkcq/Pla2g2c/Pla2g4a/Plcb1/Plcb2/Plcb4/Ppp1cb/Prkg1/Rock1/Arhgef11/Myl6b/Npr2/Ppp1r12c/Map2k1/Map2k2/Pla2g10/Pla2g4f/Ppp1r12b/Calm5/Pla2g6/Ramp2/Calcrl/Ramp3/Kcnmb4/Gucy1a3/Pla2g12a/4930544G11Rik/Ppp1r14a/Calm4/…	60	3.9671
mmu04261	Adrenergic signaling in cardiomyocytes	69 / 2421	152 / 7808	0.00011836	0.000995617	0.000527673	Adcy4/Adcy3/Camk2d/Adcy6/Adcy9/Agtr2/Akt1/Atf2/Atf4/Atp1a1/Atp1b1/Atp1b3/Fxyd2/Atp2a2/Bcl2/Cacna1c/Cacna1d/Cacna2d1/Cacnb1/Cacng1/Calm2/Camk2a/Camk2b/Camk2g/Creb3/Crem/Gnai1/Gnai2/Gnaq/Gnas/Kcnq1/Myl4/Myl3/Myl2/Pik3ca/Pik3cd/Pik3r1/Prkacb/Prkca/Plcb1/Plcb2/Plcb4/Ppp1cb/Ppp2ca/Ppp2cb/Scn7a/Slc8a1/Slc9a1/Ppp2r5d/Tnni3/Tpm2/Ppp2r5b/Ppp2r5a/Creb5/Ppp2r3a/Mapk13/Mapk14/Ppp2r5c/Atp1a4/Atp2b3/Tpm4/Atp2b…	69	3.92679
mmu04068	FoxO signaling pathway	62 / 2421	134 / 7808	0.00013295	0.00105874	0.00056113	Prkaa1/Prkaa2/Prkab2/Raf1/Akt1/Atm/Bcl2l11/Bnip3/Ccnb2/Ccnd1/Ccnd2/Cdkn1a/Cdkn1b/Cdkn2b/Chuk/Plk3/Gadd45a/Egfr/Grb2/Grm1/Prmt1/Igf1r/Insr/Irs1/Kras/Sgk3/Smad2/Smad4/Nlk/Pik3ca/Pik3cd/Pik3r1/Plk1/Prkab1/Prkag1/Rbl2/Sgk1/Slc2a4/Sod2/Sos2/Stat3/Agap2/Tgfb3/Tgfbr1/Gadd45g/Usp7/Map2k1/Map2k2/Mapk13/Mapk14/Mapk8/Mapk9/Homer3/Skp2/Ep300/Irs2/Foxo4/Foxo1/Fbxo25/Fbxo32/Setd7/Pck2	62	3.87631
mmu05166	HTLV-I infection	116 / 2421	281 / 7808	0.000133268	0.00105874	0.00056113	Trrap/Xpo1/Adcy4/Adcy3/Cdc20/Fdps/H2-Q6/Adcy6/Adcy9/Akt1/Slc25a4/Apc/Atf1/Atf2/Atf3/Atf4/Atm/Bub1b/Tspo/Canx/Ctnnb1/Ccnb2/Ccnd1/Ccnd2/Cdkn1a/Cdkn2b/Cdkn2c/Chuk/Crem/Dlg1/Dvl2/E2f3/Egr1/Egr2/Elk4/Fos/Fzd1/Fzd5/Fzd7/H2-Aa/H2-D1/H2-M3/H2-T22/Icam1/Ikbkg/Il15/Il15ra/Il1r1/Jun/Kras/Ltbr/Smad2/Smad4/Anapc1/Mras/Msx1/Myb/Myc/Nfkb1/Nfkb2/Nfyb/Nrp1/Kat2b/Pdgfa/Pdgfra/Pik3ca/Pik3cd/Pik3r1/Prkacb/Polb/Pold1…	116	3.87527
mmu05132	Salmonella infection	40 / 2421	78 / 7808	0.000140749	0.00107389	0.000569155	Pkn2/Dync2h1/Actb/Actg1/Arpc1b/Casp1/Cdc42/Dync1i1/Dync1i2/Fos/Ifngr1/Il1b/Jun/Myd88/Nfkb1/Pfn1/Flna/Rab7/Rac1/Rela/Rock1/Tjp1/Klc3/Dync1li2/Dync1li1/Wasf2/Mapk13/Mapk14/Mapk8/Mapk9/Flnb/Pkn1/Pfn4/Tlr5/Arpc1a/Arpc5/Flnc/Wasl/Arpc5l/Pfn3	40	3.85155
mmu01040	Biosynthesis of unsaturated fatty acids	18 / 2421	27 / 7808	0.000142684	0.00107389	0.000569155	Tecr/Acaa1a/Acox1/Elovl6/Acot2/Scd1/Scd2/Acot1/Scd3/Hsd17b12/Fads2/Hacd3/Hacd4/Elovl5/Acot7/Hacd2/Fads1/Acox3	18	3.84562
mmu04720	Long-term potentiation	35 / 2421	66 / 7808	0.000153762	0.00112759	0.000597616	Camk2d/Grm5/Rap1a/Raf1/Rps6ka3/Atf4/Cacna1c/Calm2/Camk2a/Camk2b/Camk2g/Camk4/Gnaq/Grm1/Itpr1/Itpr2/Kras/Prkacb/Prkca/Prkcb/Plcb1/Plcb2/Plcb4/Ppp1cb/Ppp3ca/Ppp3cb/Ppp3cc/Ppp3r1/Ppp3r2/Rap1b/Map2k1/Map2k2/Ep300/Calm5/Calm4	35	3.81315
mmu05215	Prostate cancer	44 / 2421	89 / 7808	0.000198836	0.00142168	0.000753483	Raf1/Akt1/Atf4/Bcl2/Casp9/Ctnnb1/Ccnd1/Cdkn1a/Cdkn1b/Chuk/Creb3/E2f3/Egfr/Erbb2/Fgfr1/Fgfr2/Grb2/Hsp90ab1/Igf1r/Ikbkg/Kras/Lef1/Nfkb1/Nkx3-1/Pdgfa/Pdgfra/Pik3ca/Pik3cd/Pik3r1/Rb1/Rela/Sos2/Tcf7/Tcf7l1/Tcf7l2/Hsp90b1/Creb5/Map2k1/Map2k2/Ep300/Pdgfc/Foxo1/Gsk3b/Pdgfd	44	3.70151
mmu00280	Valine, leucine and isoleucine degradation	30 / 2421	55 / 7808	0.000233634	0.00162974	0.000863756	Aldh6a1/Acat2/Pcca/Acadm/Acaa1a/Aldh2/Aldh3a2/Aox1/Auh/Bcat1/Bckdhb/Dbt/Il4i1/Hadh/Hsd17b10/Hmgcl/Mut/Hmgcll1/Hibch/Oxct2b/Acaa2/Ivd/Acadsb/Pccb/Oxct1/Mccc1/Aldh1b1/Ehhadh/Mccc2/Aacs	30	3.63146
mmu04350	TGF-beta signaling pathway	42 / 2421	85 / 7808	0.000279556	0.00190364	0.00100892	E2f4/Amhr2/Rhoa/Bmp2/Bmp4/Bmp7/Bmpr1a/Bmpr1b/Bmpr2/Cdkn2b/Dcn/Lefty1/Fst/Gdf5/Id1/Id2/Id3/Id4/Inhbb/Smad1/Smad2/Smad4/Smad5/Smad6/Smad7/Myc/Ppp2ca/Ppp2cb/Rock1/Skp1a/Tgfb3/Tgfbr1/Thbs1/Zfyve16/Tgif2/Ep300/Ppp2r1a/Rbx1/Rps6kb2/4930544G11Rik/Rps6kb1/Smurf1	42	3.55353
mmu04022	cGMP-PKG signaling pathway	75 / 2421	172 / 7808	0.000292328	0.00194432	0.00103048	Adcy4/Adcy3/Ppif/Mylk/Raf1/Slc8a2/Adcy6/Adcy9/Adora1/Adra2a/Adra2b/Akt1/Slc25a4/Rhoa/Atf2/Atf4/Atp1a1/Atp1b1/Atp1b3/Fxyd2/Atp2a2/Cacna1c/Cacna1d/Calm2/Creb3/Ednra/Gna11/Gnai1/Gnai2/Gnaq/Insr/Irs1/Itpr1/Itpr2/Kcnma1/Kcnmb1/Mef2a/Mrvi1/Ppp1r12a/Pik3ca/Pik3cd/Pik3r1/Plcb1/Plcb2/Plcb4/Ppp1cb/Ppp3ca/Ppp3cb/Ppp3cc/Ppp3r1/Ppp3r2/Prkg1/Rock1/Slc8a1/Srf/Vasp/Vdac1/Vdac2/Npr2/Creb5/Pde5a/Map2k1/Map2k2/Atp1…	75	3.53413
mmu04915	Estrogen signaling pathway	47 / 2421	98 / 7808	0.000303155	0.00197051	0.00104436	Adcy4/Adcy3/Raf1/Adcy6/Adcy9/Akt1/Atf2/Atf4/Calm2/Creb3/Egfr/Fos/Gnai1/Gnai2/Gnaq/Gnas/Grb2/Grm1/Hbegf/Hspa8/Hspa1l/Hspa1b/Hsp90ab1/Itpr1/Itpr2/Jun/Kras/Mmp2/Pik3ca/Pik3cd/Pik3r1/Prkacb/Prkcd/Plcb1/Plcb2/Plcb4/Hspa1a/Shc1/Sos2/Src/Shc2/Hsp90b1/Creb5/Map2k1/Map2k2/Calm5/Calm4	47	3.51834
mmu05211	Renal cell carcinoma	35 / 2421	68 / 7808	0.00032969	0.00208292	0.00110394	Rap1a/Raf1/Egln1/Egln2/Akt1/Arnt/Arnt2/Cdc42/Crkl/Epas1/Fh1/Gab1/Grb2/Jun/Kras/Pak3/Pik3ca/Pik3cd/Pik3r1/Ptpn11/Rac1/Slc2a1/Sos2/Rap1b/Flcn/Tgfb3/Vegfa/Pak2/Ets1/Map2k1/Map2k2/Ep300/Rbx1/Tceb2/Tceb1	35	3.48189
mmu04971	Gastric acid secretion	37 / 2421	73 / 7808	0.000335015	0.00208292	0.00110394	Adcy4/Adcy3/Mylk/Camk2d/Actb/Adcy6/Adcy9/Atp1a1/Atp1b1/Atp1b3/Calm2/Camk2a/Camk2b/Camk2g/Chrm3/Gnai1/Gnai2/Gnaq/Gnas/Itpr1/Itpr2/Kcnj15/Kcnq1/Prkacb/Prkca/Prkcb/Plcb1/Plcb2/Plcb4/Slc4a2/Slc9a1/Slc26a7/Ezr/Kcne2/Atp1a4/Calm5/Calm4	37	3.47494
mmu04014	Ras signaling pathway	96 / 2421	231 / 7808	0.000373583	0.00227329	0.00120484	Rap1a/Raf1/Abl1/Rasa2/Akt1/Rhoa/Calm2/Cdc42/Chuk/Csf1/Efna1/Egfr/Epha2/Fgf1/Fgf15/Fgf2/Fgf3/Fgfr1/Fgfr2/Fgfr3/Fgfr4/Figf/Gab1/Gng12/Grb2/Igf1r/Ikbkg/Insr/Kdr/Kras/Kitl/Mras/Nf1/Nfkb1/Pak3/Pdgfa/Pdgfra/Pgf/Pik3ca/Pik3cd/Pik3r1/Prkacb/Prkca/Prkcb/Pla2g2c/Pla2g4a/Pld2/Ptpn11/Rab5b/Rac1/Rasgrp2/Rasa3/Rasal1/Rasgrf1/Rasgrf2/Rela/Ralgds/Rgl1/Rgl2/Ralbp1/Rras/Shc1/Sos2/Rap1b/Shc2/Rapgef5/Tiam1/Vegfa/Veg…	96	3.42761
mmu05012	Parkinson's disease	66 / 2421	149 / 7808	0.000389742	0.00232221	0.00123076	Ndufb11/Ppif/Cox6b1/Slc18a1/Slc25a4/Atp5a1/Atp5b/Atp5c1/Atp5f1/Atp5j/Casp3/Casp9/Cox5b/Cox6a1/Cox6c/Cox7a1/Cox7c/Cox8a/Cycs/Cyct/Gnai1/Gnai2/Ndufa4/Ndufs4/Prkacb/Snca/Uba1/Vdac1/Vdac2/Ndufs8/Ndufs2/Atp5g3/Ndufb6/Ndufa4l2/Ndufa1/Park7/Ndufs5/Htra2/Atp5d/Sdhc/Ndufa3/Cox7b/Uqcr10/Ndufb9/Ndufa7/Cyc1/Ndufb3/Uqcr11/Uqcrfs1/Sdhd/Sdha/Uqcrc2/Ndufa6/Ndufa13/Uqcrb/Ndufb4/Ndufc2/Ndufb2/Ndufa5/Ndufb10/Ndufa8…	66	3.40922
mmu04916	Melanogenesis	47 / 2421	99 / 7808	0.00040597	0.00236954	0.00125585	Adcy4/Adcy3/Camk2d/Raf1/Adcy6/Adcy9/Calm2/Camk2a/Camk2b/Camk2g/Ctnnb1/Creb3/Dct/Dvl2/Edn1/Fzd1/Fzd5/Fzd7/Gnai1/Gnai2/Gnaq/Gnas/Kras/Lef1/Kitl/Prkacb/Prkca/Prkcb/Plcb1/Plcb2/Plcb4/Tcf7/Tcf7l1/Tcf7l2/Wnt9a/Wnt10a/Wnt3/Wnt4/Wnt5a/Wnt6/Wnt7a/Map2k1/Map2k2/Ep300/Calm5/Gsk3b/Calm4	47	3.39151
mmu05169	Epstein-Barr virus infection	91 / 2421	218 / 7808	0.000440408	0.00250447	0.00132736	Xpo1/H2-Q6/Akt1/Atf2/Bcl2/Ccna1/Ccna2/Cd19/Entpd1/Cdkn1a/Cdkn1b/Chuk/Csnk2a1/Csnk2b/H2-D1/H2-M3/H2-T22/Hspa8/Hspa1l/Hspb1/Hspa1b/Icam1/Ikbkg/Il10ra/Irak1/Jun/Psmd7/Myc/Nedd4/Nfkb1/Nfkb2/Nfkbie/Pik3ca/Pik3cd/Pik3r1/Prkacb/Psmc1/Ptma/Hspa1a/Rasl2-9/Rb1/Rela/Ripk1/Polr2a/Polr2j/Ncor2/Stat3/Syk/Polr3a/Tnfaip3/Traf3/Traf5/Traf6/Psmd3/Ywhaz/Ddx58/Polr2b/Tbpl1/Psmc4/Usp7/Map2k4/Map2k7/Mapk13/Mapk14/Mapk…	91	3.35614
mmu05203	Viral carcinogenesis	96 / 2421	232 / 7808	0.000446601	0.00250447	0.00132736	Chd4/Cdc20/Actn1/H2-Q6/D1Pas1/Rasa2/Rhoa/Atf2/Atf4/Atp6v0d1/Casp3/Ccna1/Ccna2/Ccnd1/Ccnd2/Cdc42/Cdkn1a/Cdkn1b/Cdkn2b/Creb3/Ddb1/Ddx3x/Dlg1/Egr2/Egr3/Grb2/H2-D1/H2-M3/H2-T22/Hdac3/Hdac6/Hnrnpk/Ikbkg/Il6st/Irf9/Jun/Kras/Ltbr/Hdac10/Mad1l1/Mapkapk2/Nfkb1/Nfkb2/Kat2b/Pik3ca/Pik3cd/Pik3r1/Prkacb/Polb/Psmc1/Rac1/Rb1/Rbl2/Rela/Src/Srf/Stat3/Stat5a/Syk/Traf3/Traf5/Ube3a/Ywhaz/Gsn/Creb5/Gtf2a2/Tbpl1/Usp7/…	96	3.35008
mmu04611	Platelet activation	56 / 2421	123 / 7808	0.000458147	0.00251981	0.00133549	Adcy4/Adcy3/Mylk/Rap1a/Actb/Actg1/Adcy6/Adcy9/Akt1/Rhoa/Col3a1/Col1a1/F2r/Fyn/Gnai1/Gnai2/Gnaq/Gnas/Itga2b/Itgb1/Itgb3/Itpr1/Itpr2/Arhgef1/Ppp1r12a/P2rx1/Pik3ca/Pik3cd/Pik3r1/Prkacb/Pla2g4a/Plcb1/Plcb2/Plcb4/Ppp1cb/Prkg1/Ptgs1/Rasgrp2/Rock1/Snap23/Src/Stim1/Syk/Tbxa2r/Rap1b/Tln1/Vamp8/Vasp/Arhgap35/Gp6/Mapk13/Mapk14/Pla2g4f/Gucy1a3/4930544G11Rik/Myl12b	56	3.339
mmu04066	HIF-1 signaling pathway	51 / 2421	110 / 7808	0.000478193	0.00258044	0.00136762	Camk2d/Egln1/Egln2/Akt1/Arnt/Bcl2/Camk2a/Camk2b/Camk2g/Cdkn1a/Cdkn1b/Edn1/Egfr/Eif4e/Erbb2/Gapdh/Hk1/Hmox1/Ifngr1/Igf1r/Insr/Ltbr/Nfkb1/Pdha1/Pgk1/Pik3ca/Pik3cd/Pik3r1/Prkca/Prkcb/Serpine1/Rela/Rps6/Slc2a1/Stat3/Hkdc1/Timp1/Tfrc/Vegfa/Pdk1/Map2k1/Map2k2/Eif4e2/Ep300/Eno1b/Rbx1/Rps6kb2/Tceb2/Tceb1/1300017J02Rik/Rps6kb1	51	3.3204
mmu03050	Proteasome	25 / 2421	45 / 7808	0.000528824	0.00280081	0.00148442	Psme4/Psmb9/Psmd7/Psma2/Psma3/Psmb1/Psmb10/Psmb4/Psmb5/Psmb6/Psmc1/Psme1/Psme2/Psmd3/Psmc4/Psma5/Psma6/Psma7/Psmd14/Pomp/Psmd12/Psmc6/Psmd11/Psmd1/Psma8	25	3.27669
mmu04151	PI3K-Akt signaling pathway	137 / 2421	350 / 7808	0.000575748	0.00299389	0.00158675	Itga9/Prkaa1/Prkaa2/Pkn2/Itga1/Raf1/Akt1/Atf2/Atf4/Bcl2/Bcl2l11/Casp9/Ccnd1/Ccnd2/Cd19/Cdc37/Cdkn1a/Cdkn1b/Chuk/Col2a1/Col4a1/Col4a2/Col4a3/Col6a1/Col6a2/Col6a3/Col9a3/Col1a1/Comp/Creb3/Csf1/Csf3/Efna1/Egfr/Eif4e/Epha2/F2r/Fgf1/Fgf15/Fgf2/Fgf3/Fgfr1/Fgfr2/Fgfr3/Fgfr4/Figf/Gng12/Grb2/Gys1/Nr4a1/Hsp90ab1/Ifna9/Igf1r/Ikbkg/Il3ra/Il4/Insr/Irs1/Itga2b/Itga3/Itga4/Itgav/Itgb1/Itgb3/Itgb5/Kdr/Kras/Lama1…	137	3.23977
mmu00563	Glycosylphosphatidylinositol(GPI)-anchor biosynthesis	16 / 2421	25 / 7808	0.000670656	0.00342514	0.00181531	Pigh/Dpm2/Pigq/Piga/Pigu/Pigv/Pgap1/Pigs/Pigl/Pigp/Pigyl/Pigc/Pigm/Pigw/Pigx/Pigt	16	3.1735
mmu01200	Carbon metabolism	53 / 2421	117 / 7808	0.000745129	0.00367426	0.00194734	H6pd/Aldh6a1/Gpt2/Pgd/Acat2/Pcca/Acadm/Aco2/Adh5/Cs/Fbp1/Fh1/G6pdx/Gapdh/Got2/Hk1/Idh1/Idh3g/Idh3b/Me1/Mdh2/Mdh1/Mthfr/Mut/Pdha1/Pgam1/Pgk1/Pgk2/Rpia/Shmt1/Sucla2/Taldo1/Hkdc1/Hibch/Dlat/Phgdh/4933405O20Rik/Idh2/Prps1l3/Aldoart1/Eno1b/Pgam2/Pfkp/Sdhc/Pccb/Sdhd/Sdha/Pgp/Idh3a/Csl/Ehhadh/Prps1l1/Dlst	53	3.12777
mmu04919	Thyroid hormone signaling pathway	53 / 2421	117 / 7808	0.000745129	0.00367426	0.00194734	Raf1/Actb/Actg1/Plcz1/Akt1/Atp1a1/Atp1b1/Atp1b3/Fxyd2/Atp2a2/Bmp4/Casp9/Ctnnb1/Ccnd1/Hdac3/Itgav/Itgb3/Kras/Myc/Ncoa2/Notch1/Notch2/Notch4/Kat2b/Pik3ca/Pik3cd/Pik3r1/Prkacb/Prkca/Prkcb/Plcb1/Plcb2/Plcb4/Plcd4/Med1/Slc16a2/Slc2a1/Slc9a1/Src/Tbc1d4/Thra/Wnt4/Map2k1/Map2k2/Med14/Atp1a4/Med13/Ep300/Pfkp/Foxo1/Gsk3b/Med12/Slc16a10	53	3.12777
mmu05100	Bacterial invasion of epithelial cells	38 / 2421	78 / 7808	0.000761147	0.00368963	0.00195549	Actb/Actg1/Rhoa/Arpc1b/Ctnna1/Ctnnb1/Cav1/Cav2/Cbl/Cd2ap/Cdc42/Clta/Bcar1/Crkl/Cttn/Gab1/Ilk/Itgb1/Pik3ca/Pik3cd/Pik3r1/Rac1/Shc1/Src/Cblb/Shc2/Vcl/Elmo3/Wasf2/Dock1/Arpc1a/4930544G11Rik/Arpc5/Mad2l2/Wasl/Arpc5l/Cltb/Cblc	38	3.11853
mmu04910	Insulin signaling pathway	62 / 2421	142 / 7808	0.000908715	0.00433154	0.0022957	Phkb/Prkaa1/Prkaa2/Prkab2/Pygb/Pygl/Raf1/Akt1/Calm2/Cbl/Socs3/Crkl/Eif4e/Fbp1/Flot1/Flot2/Grb2/Gys1/Hk1/Insr/Irs1/Kras/Phka1/Pik3ca/Pik3cd/Pik3r1/Prkacb/Ppp1cb/Prkab1/Prkag1/Prkar1a/Prkar2a/Ptprf/Rps6/Sorbs1/Shc1/Slc2a4/Sos2/Cblb/Hkdc1/Shc2/Socs2/Ppp1r3d/Sh2b2/Ppp1r3b/Map2k1/Map2k2/Mapk8/Mapk9/Eif4e2/Irs2/Calm5/Ppp1r3c/Foxo1/Gsk3b/Rps6kb2/Socs4/Phkg2/Rps6kb1/Pck2/Cblc/Calm4	62	3.04157
mmu04114	Oocyte meiosis	52 / 2421	116 / 7808	0.00111672	0.00523577	0.00277494	Adcy4/Adcy3/Espl1/Cdc20/Camk2d/Rps6ka3/Plcz1/Adcy6/Adcy9/Calm2/Camk2a/Camk2b/Camk2g/Ccnb2/Cpeb1/Smc1b/Igf1r/Itpr1/Itpr2/Anapc1/Prkacb/Plk1/Ppp1cb/Ppp2ca/Ppp2cb/Ppp3ca/Ppp3cb/Ppp3cc/Ppp3r1/Ppp3r2/Slk/Aurka/Cpeb3/Skp1a/Ppp2r5d/Ppp2r5b/Ywhaz/Ppp2r5a/Smc1a/Map2k1/Ppp2r5c/Calm5/Stag3/Ppp2r1a/Anapc4/Ywhab/Rbx1/Cdc26/Cpeb4/Spdya/Mad2l2/Calm4	52	2.95206
mmu04931	Insulin resistance	50 / 2421	111 / 7808	0.00121019	0.00558251	0.00295871	Prkaa1/Prkaa2/Prkab2/Ogt/Pygb/Pygl/Rps6ka3/Akt1/Socs3/Cpt1a/Cpt1b/Creb3/Gys1/Insr/Irs1/Ppargc1b/Nfkb1/Pik3ca/Pik3cd/Pik3r1/Prkcb/Prkcd/Prkcq/Ppara/Ppp1cb/Prkab1/Prkag1/Ptpn11/Ptprf/Rela/Slc2a1/Slc2a4/Stat3/Tbc1d4/Tnfrsf1a/Ppp1r3d/Creb5/Ppp1r3b/Mapk8/Mapk9/Slc27a2/Slc27a5/Irs2/Ppp1r3c/Foxo1/Gsk3b/Rps6kb2/Rps6kb1/Pck2/Mgea5	50	2.91714
mmu04512	ECM-receptor interaction	39 / 2421	83 / 7808	0.00155984	0.00705183	0.00373745	Itga9/Itga1/Npnt/Agrn/Col2a1/Col4a1/Col4a2/Col4a3/Col6a1/Col6a2/Col6a3/Col9a3/Col1a1/Comp/Dag1/Itga2b/Itga3/Itga4/Itgav/Itgb1/Itgb3/Itgb5/Cd47/Lama1/Lama2/Lama5/Lamb1/Lamc2/Itgb4/Spp1/Sdc4/Thbs1/Tnc/Lamc1/Itga8/Gp6/Col6a4/Tnxb/Col4a6	39	2.80692
mmu04370	VEGF signaling pathway	30 / 2421	60 / 7808	0.00157803	0.00705183	0.00373745	Raf1/Akt1/Casp9/Cdc42/Hspb1/Kdr/Kras/Mapkapk2/Pik3ca/Pik3cd/Pik3r1/Prkca/Prkcb/Pla2g4a/Ppp3ca/Ppp3cb/Ppp3cc/Ppp3r1/Ppp3r2/Ptgs2/Rac1/Sphk1/Src/Shc2/Vegfa/Map2k1/Map2k2/Mapk13/Mapk14/Pla2g4f	30	2.80188
mmu04970	Salivary secretion	37 / 2421	78 / 7808	0.00164628	0.00724365	0.00383911	Adcy4/Adcy3/Adcy6/Adcy9/Atp1a1/Atp1b1/Atp1b3/Fxyd2/Calm2/Chrm3/Cst3/Gnaq/Gnas/Itpr1/Itpr2/Kcnma1/Lyz2/Lyz1/Prkacb/Prkca/Prkcb/Plcb1/Plcb2/Plcb4/Prkg1/Slc12a2/Slc4a2/Slc9a1/Vamp2/Atp1a4/Atp2b3/Atp2b4/Calm5/Gucy1a3/Trpv6/Atp2b1/Calm4	37	2.7835
mmu05160	Hepatitis C	59 / 2421	137 / 7808	0.00178088	0.00766019	0.00405987	Raf1/Akt1/Cd81/Cdkn1a/Chuk/Socs3/Cldn1/Cldn2/Cldn3/Cldn4/Cldn5/Egfr/Eif2s1/Grb2/Ifna9/Ikbkg/Irf1/Irf9/Kras/Ldlr/Nfkb1/Pik3ca/Pik3cd/Pik3r1/Ppara/Ppp2ca/Ppp2cb/Rela/Ripk1/Sos2/Stat2/Stat3/Tnfrsf1a/Traf3/Traf6/Mavs/Ddx58/Rnasel/Ifna15/Mapk13/Mapk14/Mapk8/Mapk9/Eif2ak4/Ppp2r1a/Cldn7/Irf7/Cldn6/Cldn8/Cldn14/Pias1/Tbk1/Gsk3b/Cldn9/Cldn13/Tradd/Cldn23/Ppp2r2b/Cldn34d	59	2.74937
mmu05031	Amphetamine addiction	33 / 2421	68 / 7808	0.00179452	0.00766019	0.00405987	Camk2d/Maob/Slc18a1/Atf2/Atf4/Cacna1c/Cacna1d/Calm2/Camk2a/Camk2b/Camk2g/Camk4/Creb3/Ddc/Fos/Gnas/Jun/Grin3b/Maoa/Prkacb/Prkca/Prkcb/Ppp1cb/Ppp3ca/Ppp3cb/Ppp3cc/Ppp3r1/Ppp3r2/Stx1a/Creb5/Grin3a/Calm5/Calm4	33	2.74605
mmu00230	Purine metabolism	74 / 2421	179 / 7808	0.00198329	0.0083415	0.00442096	Ak6/Adcy4/Adcy3/Nt5c3/Atic/Pde4c/Ada/Adcy6/Adcy9/Adk/Adss/Entpd1/Entpd2/Entpd6/Gart/Gucy2d/Hprt/Itpa/Nme2/Pde1b/Pde4b/Pde7a/Pde8a/Pde9a/Pde6g/Enpp1/Pola1/Pola2/Pold1/Pole/Polr2a/Polr2j/Rrm2/Pde8b/Polr3a/Enpp4/Prune/Npr2/Polr2b/Pfas/Pde4d/Impdh1/Nt5e/Papss1/Pde10a/Pde5a/Polr3e/Adcy10/Dguok/Twistnb/Prps1l3/Nme4/Pole3/Gucy1a3/Gmpr/Adprm/Polr2e/Polr3k/Polr3d/Polr3g/Ak8/Pold4/Polr3gl/Polr3b/Nt5c1b/Pnp…	74	2.70261
mmu00480	Glutathione metabolism	28 / 2421	56 / 7808	0.00223406	0.00926001	0.00490777	Gstt3/Pgd/G6pdx/Ggt1/Gclc/Gpx1/Gsta4/Gstm5/Gstm6/Gstp2/Gstt1/Idh1/Odc1/Rrm2/Sms/Srm/Mgst2/Idh2/Hpgds/Mgst1/Gpx4/Txndc12/Mgst3/Lap3/Gsto2/Gstm7/Gpx8/Gstk1	28	2.65091
mmu05412	Arrhythmogenic right ventricular cardiomyopathy (ARVC)	35 / 2421	74 / 7808	0.00231275	0.00944923	0.00500806	Itga9/Itga1/Actn1/Actb/Actg1/Atp2a2/Cacna1c/Cacna1d/Cacna2d1/Cacnb1/Cacng1/Ctnna1/Ctnnb1/Dag1/Dmd/Dsc2/Gja1/Itga2b/Itga3/Itga4/Itgav/Itgb1/Itgb3/Itgb5/Lama2/Lef1/Lmna/Itgb4/Slc8a1/Tcf7/Tcf7l1/Tcf7l2/Itga8/Actn4/Pkp2	35	2.63587
mmu04666	Fc gamma R-mediated phagocytosis	41 / 2421	90 / 7808	0.00248842	0.0100238	0.00531256	Raf1/Akt1/Arpc1b/Cdc42/Cfl1/Cfl2/Crkl/Asap1/Limk2/Marcks/Marcksl1/Myo10/Pik3ca/Pik3cd/Pik3r1/Pip5k1b/Pip5k1a/Prkca/Prkcb/Prkcd/Pla2g4a/Pld2/Rac1/Sphk1/Syk/Asap2/Vasp/Gsn/Wasf2/Map2k1/Bin1/Ppap2c/Pla2g6/Arpc1a/Rps6kb2/Arpc5/Ppap2b/Rps6kb1/Wasl/Arpc5l/Dock2	41	2.60408
mmu05213	Endometrial cancer	26 / 2421	52 / 7808	0.00316831	0.0125852	0.00667013	Raf1/Akt1/Apc/Axin1/Casp9/Ctnna1/Ctnnb1/Ccnd1/Egfr/Erbb2/Grb2/Ilk/Kras/Lef1/Mlh1/Myc/Pik3ca/Pik3cd/Pik3r1/Sos2/Tcf7/Tcf7l1/Tcf7l2/Map2k1/Map2k2/Gsk3b	26	2.49917
mmu04550	Signaling pathways regulating pluripotency of stem cells	59 / 2421	140 / 7808	0.0032479	0.0127247	0.00674403	Raf1/Akt1/Apc/Zfhx3/Axin1/Bmi1/Bmp2/Bmp4/Bmpr1a/Bmpr1b/Bmpr2/Ctnnb1/Dvl2/Smarcad1/Fgf2/Fgfr1/Fgfr2/Fgfr3/Fgfr4/Fzd1/Fzd5/Fzd7/Grb2/Id1/Id2/Id3/Id4/Igf1r/Il6st/Inhbb/Jarid2/Kras/Lhx5/Smad1/Smad2/Smad4/Smad5/Myc/Pik3ca/Pik3cd/Pik3r1/Rest/Stat3/Wnt9a/Wnt10a/Wnt3/Wnt4/Wnt5a/Wnt6/Wnt7a/Esrrb/Map2k1/Map2k2/Mapk13/Mapk14/Rif1/Gsk3b/Pcgf3/Setdb1	59	2.4884
mmu04728	Dopaminergic synapse	57 / 2421	135 / 7808	0.00359376	0.0138334	0.00733167	Camk2d/Maob/Slc18a1/Akt1/Atf2/Atf4/Cacna1a/Cacna1c/Cacna1d/Calm2/Camk2a/Camk2b/Camk2g/Clock/Creb3/Ddc/Fos/Gnai1/Gnai2/Gnaq/Gnas/Gng12/Itpr1/Itpr2/Kif5b/Kif5c/Maoa/Prkacb/Prkca/Prkcb/Plcb1/Plcb2/Plcb4/Ppp1cb/Ppp2ca/Ppp2cb/Ppp3ca/Ppp3cb/Ppp3cc/Arrb2/Ppp2r5d/Ppp2r5b/Ppp2r5a/Creb5/Ppp2r3a/Mapk13/Mapk14/Mapk8/Mapk9/Ppp2r5c/Calm5/Ppp2r1a/Gsk3b/Ppp2r3c/Gng11/Ppp2r2b/Calm4	57	2.44445
mmu05220	Chronic myeloid leukemia	34 / 2421	73 / 7808	0.00362765	0.0138334	0.00733167	Raf1/Abl1/Akt1/Cbl/Ccnd1/Cdkn1a/Cdkn1b/Chuk/Crkl/Ctbp1/Ctbp2/E2f3/Grb2/Ikbkg/Kras/Smad4/Myc/Nfkb1/Pik3ca/Pik3cd/Pik3r1/Ptpn11/Rb1/Rela/Shc1/Sos2/Stat5a/Cblb/Shc2/Tgfb3/Tgfbr1/Map2k1/Map2k2/Cblc	34	2.44037
mmu00100	Steroid biosynthesis	12 / 2421	19 / 7808	0.00379906	0.0142965	0.00757708	Cyp51/Dhcr7/Ebp/Hsd17b7/Lss/Nsdhl/Soat2/Sc5d/Cyp2r1/Msmo1/Tm7sf2/Dhcr24	12	2.42032
mmu00062	Fatty acid elongation	15 / 2421	26 / 7808	0.00427436	0.0158762	0.00841433	Tecr/Hadh/Elovl6/Acot2/Ppt1/Acot1/Mecr/Acaa2/Ppt2/Hsd17b12/Hacd3/Hacd4/Elovl5/Acot7/Hacd2	15	2.36913
mmu04110	Cell cycle	53 / 2421	125 / 7808	0.00439681	0.0159507	0.0084538	E2f4/Espl1/Cdc20/Abl1/Atm/Bub1b/Ccna1/Ccna2/Ccnb2/Ccnd1/Ccnd2/Cdc25a/Cdk7/Cdkn1a/Cdkn1b/Cdkn1c/Cdkn2b/Cdkn2c/Gadd45a/E2f3/Smc1b/Mad1l1/Smad2/Smad4/Mcm3/Anapc1/Myc/Orc1/Orc2/Plk1/Rad21/Rb1/Rbl2/Stag2/Tfdp2/Skp1a/Tgfb3/Ttk/Ywhaz/Gadd45g/Smc1a/Orc4/Skp2/Ep300/Chek2/Anapc4/Ywhab/Fzr1/Rbx1/Gsk3b/Cdc26/Ccnh/Mad2l2	53	2.35686
mmu01230	Biosynthesis of amino acids	36 / 2421	79 / 7808	0.00440596	0.0159507	0.0084538	Mat2b/Gpt2/Asl/Aco2/Arg2/Bcat1/Cbs/Cs/Gapdh/Glul/Got2/Idh1/Idh3g/Idh3b/Pgam1/Pgk1/Pgk2/Rpia/Shmt1/Taldo1/Mat2a/Phgdh/Mtr/4933405O20Rik/Idh2/Prps1l3/Aldoart1/Eno1b/Pgam2/Pfkp/Aldh18a1/Idh3a/Pycr2/Tha1/Csl/Prps1l1	36	2.35596
mmu05231	Choline metabolism in cancer	44 / 2421	101 / 7808	0.00499845	0.0178694	0.00947074	Slc44a1/Raf1/Dgkq/Akt1/Dgka/Egfr/Fos/Grb2/Jun/Kras/Pdgfa/Pdgfra/Pik3ca/Pik3cd/Pik3r1/Pip5k1b/Pip5k1a/Prkca/Prkcb/Lypla1/Pla2g4a/Pld2/Rac1/Ralgds/Sos2/Chpt1/Slc44a3/Dgkd/Pcyt1b/Wasf2/Map2k1/Map2k2/Mapk8/Mapk9/Pla2g4f/Ppap2c/Pdgfc/Rps6kb2/Ppap2b/Slc44a2/Slc44a4/Pdgfd/Rps6kb1/Wasl	44	2.30116
mmu05222	Small cell lung cancer	38 / 2421	85 / 7808	0.00520692	0.0183849	0.00974395	Akt1/Bcl2/Casp9/Ccnd1/Cdkn1b/Cdkn2b/Chuk/Col4a1/Col4a2/Col4a3/Cycs/Cyct/E2f3/Ikbkg/Itga2b/Itga3/Itgav/Itgb1/Lama1/Lama2/Lama5/Lamb1/Lamc2/Myc/Nfkb1/Pik3ca/Pik3cd/Pik3r1/Ptgs2/Rb1/Rela/Traf3/Traf5/Traf6/Lamc1/Skp2/Cks1b/Col4a6	38	2.28342
mmu00920	Sulfur metabolism	8 / 2421	11 / 7808	0.00535825	0.0185113	0.0098109	Cycs/Cyct/Suox/Tst/Papss1/Impad1/Mpst/Ethe1	8	2.27098
mmu04978	Mineral absorption	23 / 2421	46 / 7808	0.00537215	0.0185113	0.0098109	Atox1/Atp1a1/Atp1b1/Atp1b3/Fxyd2/Clcn2/Fth1/Hmox1/Hmox2/Slc11a1/Slc11a2/Slc31a1/Slc8a1/Vdr/Trpm6/Atp1a4/Slc46a1/Slc40a1/Trpm7/Trpv6/Atp2b1/1300017J02Rik/Steap2	23	2.26985
mmu04211	Longevity regulating pathway - mammal	42 / 2421	96 / 7808	0.00548827	0.0186862	0.00990364	Adcy4/Adcy3/Prkaa1/Prkaa2/Prkab2/Ehmt2/Adcy6/Adcy9/Akt1/Atf2/Atf4/Camk4/Creb3/Eif4e/Sesn1/Igf1r/Insr/Irs1/Kras/Nfkb1/Pik3ca/Pik3cd/Pik3r1/Prkacb/Prkab1/Prkag1/Rela/Sod2/Camkk2/Creb5/Eif4e2/Ulk2/Irs2/Atg13/Foxo1/Rps6kb2/Akt1s1/Atg101/Ulk3/Rps6kb1/Appl1/Ehmt1	42	2.26056
mmu04260	Cardiac muscle contraction	36 / 2421	80 / 7808	0.00566206	0.0190512	0.010097	Cox6b1/Atp1a1/Atp1b1/Atp1b3/Fxyd2/Atp2a2/Cacna1c/Cacna1d/Cacna2d1/Cacnb1/Cacng1/Cox5b/Cox6a1/Cox6c/Cox7a1/Cox7c/Cox8a/Myl4/Myl3/Myl2/Slc8a1/Slc9a1/Tnni3/Tpm2/Atp1a4/Tpm4/Tpm3/Cox7b/Uqcr10/Cyc1/Uqcr11/Uqcrfs1/Uqcrc2/Uqcrb/Cox8c/Cox7b2	36	2.24703
mmu04961	Endocrine and other factor-regulated calcium reabsorption	26 / 2421	54 / 7808	0.00603843	0.0199267	0.0105611	Adcy6/Adcy9/Ap2a1/Ap2a2/Atp1a1/Atp1b1/Atp1b3/Fxyd2/Clta/Klk1b9/Gnaq/Gnas/Klk1b8/Prkacb/Prkca/Prkcb/Plcb1/Plcb2/Plcb4/Pth1r/Slc8a1/Vdr/Atp1a4/Rab11a/Atp2b1/Cltb	26	2.21908
mmu04146	Peroxisome	37 / 2421	83 / 7808	0.00612594	0.0199267	0.0105611	Acaa1a/Acox1/Ephx2/Acsl1/Gnpat/Hmgcl/Hsd17b4/Idh1/Phyh/Pex11a/Pex11b/Pex19/Abcd3/Abcd4/Slc25a17/Sod2/Hmgcll1/Acsl6/Agps/Mpv17l2/Eci2/Decr2/Slc27a2/Idh2/Acsl4/Ech1/Prdx5/Pex3/Hacl1/Pxmp4/Pex10/Nudt7/Pmvk/Crot/Ehhadh/Gstk1/Acox3	37	2.21283
mmu04142	Lysosome	52 / 2421	124 / 7808	0.00619067	0.0199267	0.0105611	Ap1s2/Gusb/Abca2/Laptm4b/Atp6v0b/Ap1m1/Arsb/Asah1/Atp6v0d1/Atp6v0a1/Atp6v0c/Glb1/Scarb2/Cd63/Tpp1/Cln3/Clta/Ctsb/Ctsd/Ctse/Ctsh/Ctsk/Dnase2a/Gba/Hyal1/Ids/Igf2r/Lamp2/M6pr/Laptm4a/Naga/Npc1/Slc11a1/Slc11a2/Ctsa/Ppt1/Lgmn/Psap/Smpd1/Sort1/Cln5/Gnptg/Gga3/Nagpa/Cd164/Ppt2/Ctsf/Litaf/Mfsd8/Arsg/Gga2/Cltb	52	2.20826
mmu00071	Fatty acid degradation	24 / 2421	49 / 7808	0.00627063	0.0199267	0.0105611	Acat2/Acadl/Acadm/Acadvl/Acaa1a/Acox1/Adh1/Adh5/Aldh2/Aldh3a2/Cpt1a/Cpt1b/Acsl1/Hadh/Acsl6/Eci2/Adh4/Acsbg2/Acsl4/Acaa2/Acadsb/Aldh1b1/Ehhadh/Acox3	24	2.20269
mmu00510	N-Glycan biosynthesis	24 / 2421	49 / 7808	0.00627063	0.0199267	0.0105611	Mgat4b/Mgat5/Ddost/Dpagt1/Dpm1/Dpm2/Ganab/B4galt1/Stt3a/Man1a2/Man2a1/Mgat1/Rpn2/Alg1/Mgat2/B4galt2/Alg2/Dolpp1/B4galt3/Alg5/Alg14/Mgat4d/Dpm3/Tusc3	24	2.20269
mmu05221	Acute myeloid leukemia	27 / 2421	57 / 7808	0.00683644	0.0210636	0.0111636	Raf1/Akt1/Runx1t1/Ccna1/Ccnd1/Chuk/Grb2/Ikbkg/Kras/Lef1/Myc/Nfkb1/Pik3ca/Pik3cd/Pik3r1/Rara/Rela/Sos2/Stat3/Stat5a/Tcf7/Tcf7l1/Tcf7l2/Map2k1/Map2k2/Rps6kb2/Rps6kb1	27	2.16517
mmu01210	2-Oxocarboxylic acid metabolism	12 / 2421	20 / 7808	0.00683852	0.0210636	0.0111636	Gpt2/Aco2/Bcat1/Cs/Got2/Idh1/Idh3g/Idh3b/4933405O20Rik/Idh2/Idh3a/Csl	12	2.16504
mmu04024	cAMP signaling pathway	78 / 2421	198 / 7808	0.00684936	0.0210636	0.0111636	Adcy4/Adcy3/Camk2d/Rap1a/Raf1/Pde4c/Acox1/Adcy6/Adcy9/Adora1/Akt1/Rhoa/Atp1a1/Atp1b1/Atp1b3/Fxyd2/Atp2a2/Cacna1c/Cacna1d/Calm2/Camk2a/Camk2b/Camk2g/Camk4/Creb3/Ednra/F2r/Fos/Gli1/Gnai1/Gnai2/Gnas/Hcn2/Hhip/Jun/Grin3b/Ppp1r12a/Nfkb1/Npy1r/Pde4b/Pik3ca/Pik3cd/Pik3r1/Prkacb/Pld2/Ppara/Ppp1cb/Rac1/Rela/Rock1/Rras/Slc9a1/Rap1b/Tiam1/Tnni3/Tshr/Creb5/Pde4d/Grin3a/Chrm2/Map2k1/Map2k2/Mapk8/Mapk9/Adcy10/…	78	2.16435
mmu05034	Alcoholism	80 / 2421	204 / 7808	0.00711465	0.0216467	0.0114727	Gm14483/Gm14482/Gm14478/Gm14475/Maob/Raf1/Slc18a1/Atf2/Atf4/Calm2/Camk4/Creb3/Ddc/Gnai1/Gnai2/Gnas/Gng12/Grb2/H3f3a/H3f3b/Hdac3/Hdac6/Kras/Grin3b/Hdac10/Maoa/Pkia/Ppp1cb/Shc1/Sos2/Camkk2/Shc2/Creb5/H2afj/Gm4906/Grin3a/Hist1h3f/Map2k1/Hist1h3e/Hist1h4d/Hist1h4f/Hist1h4j/Hist1h4k/Hist3h2a/Hist1h2ac/Hist1h2ae/Hist1h2ap/Hist1h2ab/Hist1h2af/Hist2h2ac/Hist1h2ba/Hist1h2bg/Hist1h2bh/Hist1h2bl/Hist1h2bn/H…	80	2.14785
mmu04920	Adipocytokine signaling pathway	33 / 2421	73 / 7808	0.0072479	0.02182	0.0115645	Prkaa1/Prkaa2/Prkab2/Akt1/Chuk/Socs3/Cpt1a/Cpt1b/Acsl1/Ikbkg/Irs1/Lepr/Nfkb1/Nfkbie/Prkcq/Ppara/Prkab1/Prkag1/Ptpn11/Rela/Slc2a1/Slc2a4/Camkk2/Stat3/Acsl6/Tnfrsf1a/Mapk8/Mapk9/Acsbg2/Irs2/Acsl4/Tradd/Pck2	33	2.13979
mmu05143	African trypanosomiasis	19 / 2421	37 / 7808	0.0076803	0.0228196	0.0120943	Hbb-bs/Hba-a2/F2rl1/Fas/Gnaq/Hba-a1/Hbb-b1/Hbb-b2/Icam1/Ido1/Il1b/Myd88/Prkca/Prkcb/Plcb1/Plcb2/Plcb4/Sele/Thop1	19	2.11462
mmu05410	Hypertrophic cardiomyopathy (HCM)	37 / 2421	84 / 7808	0.00773951	0.0228196	0.0120943	Itga9/Prkaa1/Prkaa2/Prkab2/Itga1/Actb/Actg1/Atp2a2/Cacna1c/Cacna1d/Cacna2d1/Cacnb1/Cacng1/Dag1/Dmd/Itga2b/Itga3/Itga4/Itgav/Itgb1/Itgb3/Itgb5/Lama2/Lmna/Mybpc3/Myl3/Myl2/Prkab1/Prkag1/Itgb4/Slc8a1/Tgfb3/Tnni3/Tpm2/Itga8/Tpm4/Tpm3	37	2.11129
mmu04320	Dorso-ventral axis formation	14 / 2421	25 / 7808	0.00817877	0.0238686	0.0126503	Cpeb1/Egfr/Etv6/Grb2/Kras/Notch1/Notch2/Notch4/Sos2/Cpeb3/Ets1/Map2k1/Piwil1/Cpeb4	14	2.08731
mmu04918	Thyroid hormone synthesis	32 / 2421	71 / 7808	0.00855548	0.0247158	0.0130993	Adcy4/Adcy3/Adcy6/Adcy9/Atf2/Atf4/Atp1a1/Atp1b1/Atp1b3/Fxyd2/Pdia4/Canx/Creb3/Gnaq/Gnas/Lrp2/Gpx1/Itpr1/Itpr2/Pax8/Prkacb/Prkca/Prkcb/Plcb1/Plcb2/Plcb4/Hsp90b1/Tshr/Ttf1/Creb5/Atp1a4/Gpx8	32	2.06776
mmu04974	Protein digestion and absorption	39 / 2421	90 / 7808	0.00879985	0.0251676	0.0133387	Slc8a2/Atp1a1/Atp1b1/Atp1b3/Fxyd2/Col11a1/Col12a1/Col14a1/Col15a1/Col18a1/Col2a1/Col3a1/Col4a1/Col4a2/Col4a3/Col5a1/Col6a1/Col6a2/Col6a3/Col7a1/Col9a3/Col1a1/Cpa3/Dpp4/Eln/Kcnk5/Kcnq1/Slc3a2/Slc1a1/Slc1a5/Slc8a1/Slc36a1/Atp1a4/Slc7a8/Kcne3/Slc38a2/Col6a4/Slc16a10/Col4a6	39	2.05552
mmu05212	Pancreatic cancer	30 / 2421	66 / 7808	0.00928151	0.0262823	0.0139295	Raf1/Akt1/Casp9/Ccnd1/Cdc42/Chuk/E2f3/Egfr/Erbb2/Ikbkg/Kras/Smad2/Smad4/Nfkb1/Pik3ca/Pik3cd/Pik3r1/Rac1/Rb1/Rela/Ralgds/Ralbp1/Stat3/Tgfb3/Tgfbr1/Vegfa/Map2k1/Mapk8/Mapk9/Ralb	30	2.03238
mmu04072	Phospholipase D signaling pathway	59 / 2421	146 / 7808	0.00946699	0.0265447	0.0140686	Adcy4/Adcy3/Grm5/Raf1/Dgkq/Adcy6/Adcy9/Akt1/Rhoa/Cxcr2/Dgka/Egfr/F2r/Fyn/Gab1/Gnas/Grb2/Grm1/Insr/Kras/Kitl/Mras/Pdgfa/Pdgfra/Pik3ca/Pik3cd/Pik3r1/Pip5k1b/Pip5k1a/Prkca/Pla2g4a/Plcb1/Plcb2/Plcb4/Pld2/Ptk2b/Ptpn11/Ralgds/Rras/Shc1/Sos2/Sphk1/Syk/Shc2/Dgkd/Map2k1/Map2k2/Pla2g4f/Agpat3/Ppap2c/Pdgfc/Agpat1/Ralb/Rras2/Agpat2/4930544G11Rik/Ppap2b/Agpat4/Pdgfd	59	2.02379
mmu04962	Vasopressin-regulated water reabsorption	21 / 2421	43 / 7808	0.0106766	0.0296457	0.0157121	Adcy3/Dync2h1/Adcy6/Adcy9/Creb3/Dync1i1/Dync1i2/Gnas/Nsf/Prkacb/Rab11b/Rab5b/Stx4a/Vamp2/Creb5/Dync1li2/Dync1li1/Rab5a/Rab11a/Dynll1/Dynll2	21	1.97157
mmu04911	Insulin secretion	37 / 2421	86 / 7808	0.0120328	0.0330903	0.0175377	Adcy4/Adcy3/Camk2d/Adcy6/Adcy9/Atf2/Atf4/Atp1a1/Atp1b1/Atp1b3/Fxyd2/Cacna1c/Cacna1d/Camk2a/Camk2b/Camk2g/Chrm3/Creb3/Gna11/Gnaq/Gnas/Kcnma1/Kcnmb1/Prkacb/Prkca/Prkcb/Plcb1/Plcb2/Plcb4/Rab3a/Slc2a1/Stx1a/Vamp2/Creb5/Atp1a4/Kcnmb4/Trpm4	37	1.91963
mmu00601	Glycosphingolipid biosynthesis - lacto and neolacto series	14 / 2421	26 / 7808	0.0127339	0.0346847	0.0183828	B4gat1/Fut4/Fut7/Gcnt2/Ggta1/B4galt1/St3gal3/B4galt2/B3gnt2/B4galt4/Sec1/B4galt3/B3gnt3/Abo	14	1.89504
mmu04721	Synaptic vesicle cycle	28 / 2421	62 / 7808	0.0129851	0.0349296	0.0185126	Slc18a1/Atp6v0b/Ap2a1/Ap2a2/Atp6v0d1/Atp6v1e1/Atp6v0e/Atp6v0a1/Atp6v0c/Cacna1a/Clta/Cplx2/Stx2/Nsf/Rab3a/Slc18a3/Unc13c/Stx1a/Syt1/Unc13b/Vamp2/Unc13a/Atp6v1g1/Atp6v1c1/Atp6v1c2/Cltb/Atp6v1e2/Atp6v0e2	28	1.88655
mmu04972	Pancreatic secretion	43 / 2421	103 / 7808	0.013169	0.0349296	0.0185126	Adcy4/Adcy3/Rap1a/Adcy6/Adcy9/Rhoa/Atp1a1/Atp1b1/Atp1b3/Fxyd2/Atp2a2/Chrm3/Clca3a1/Cpa3/Gnaq/Gnas/Itpr1/Itpr2/Kcnma1/Kcnq1/Prkca/Prkcb/Pla2g2c/Plcb1/Plcb2/Plcb4/Pnliprp2/Rac1/Slc12a2/Slc4a2/Slc9a1/Rap1b/Trpc1/Pla2g10/Atp1a4/Atp2b3/Atp2b4/Rab11a/Slc4a4/Pla2g12a/4930544G11Rik/Atp2b1/Clca3a2	43	1.88045
mmu04710	Circadian rhythm	16 / 2421	31 / 7808	0.0131902	0.0349296	0.0185126	Csnk1d/Prkaa1/Prkaa2/Prkab2/Clock/Cry2/Per1/Per3/Prkab1/Prkag1/Rora/Rorc/Skp1a/Fbxl3/Rbx1/Bhlhe41	16	1.87975
mmu05214	Glioma	29 / 2421	65 / 7808	0.0140681	0.0369127	0.0195636	Camk2d/Raf1/Akt1/Calm2/Camk2a/Camk2b/Camk2g/Ccnd1/Cdkn1a/E2f3/Egfr/Grb2/Igf1r/Kras/Pdgfa/Pdgfra/Pik3ca/Pik3cd/Pik3r1/Prkca/Prkcb/Rb1/Shc1/Sos2/Shc2/Map2k1/Map2k2/Calm5/Calm4	29	1.85176
mmu03420	Nucleotide excision repair	21 / 2421	44 / 7808	0.0145685	0.0378781	0.0200753	Ddb2/Cdk7/Ddb1/Ercc3/Lig1/Pold1/Pole/Rfc2/Xpa/Xpc/Ercc5/Cetn2/Ercc6/Ercc4/Rbx1/Pole3/Gtf2h5/Ccnh/Rpa3/Pold4/Rfc5	21	1.83659
mmu05414	Dilated cardiomyopathy	38 / 2421	90 / 7808	0.0155551	0.0400789	0.0212417	Itga9/Adcy4/Adcy3/Itga1/Actb/Actg1/Adcy6/Adcy9/Atp2a2/Cacna1c/Cacna1d/Cacna2d1/Cacnb1/Cacng1/Dag1/Dmd/Gnas/Itga2b/Itga3/Itga4/Itgav/Itgb1/Itgb3/Itgb5/Lama2/Lmna/Mybpc3/Myl3/Myl2/Prkacb/Itgb4/Slc8a1/Tgfb3/Tnni3/Tpm2/Itga8/Tpm4/Tpm3	38	1.80813
mmu04924	Renin secretion	31 / 2421	71 / 7808	0.0161802	0.0413172	0.021898	Adcy6/Adora1/Aqp1/Cacna1c/Cacna1d/Calm2/Clca3a1/Ctsb/Ednra/Gnai1/Gnai2/Gnaq/Gnas/Itpr1/Itpr2/Kcnma1/Pde1b/Prkacb/Plcb1/Plcb2/Plcb4/Ppp3ca/Ppp3cb/Ppp3cc/Ppp3r1/Ppp3r2/Ptger4/Calm5/Gucy1a3/Calm4/Clca3a2	31	1.79102
mmu04917	Prolactin signaling pathway	32 / 2421	74 / 7808	0.0172039	0.0431606	0.0228749	Raf1/Akt1/Ccnd1/Ccnd2/Cish/Socs3/Fos/Grb2/Irf1/Kras/Nfkb1/Pik3ca/Pik3cd/Pik3r1/Prlr/Socs7/Rela/Shc1/Sos2/Src/Stat3/Stat5a/Shc2/Socs2/Map2k1/Map2k2/Mapk13/Mapk14/Mapk8/Mapk9/Gsk3b/Socs4	32	1.76437
mmu05133	Pertussis	32 / 2421	74 / 7808	0.0172039	0.0431606	0.0228749	Nod1/Rhoa/Serping1/Calm2/Casp1/Casp3/Casp7/Cfl1/Cfl2/Fos/Gnai1/Gnai2/Il1b/Irak1/Irf1/Itgb1/Jun/Ly96/Myd88/Nfkb1/Rela/Traf6/Zp3r/Mapk13/Mapk14/Mapk8/Mapk9/C1s2/Calm5/C1s1/4930544G11Rik/Calm4	32	1.76437
mmu04964	Proximal tubule bicarbonate reclamation	12 / 2421	22 / 7808	0.0182695	0.0454356	0.0240807	Aqp1/Atp1a1/Atp1b1/Atp1b3/Fxyd2/Gls/Mdh1/Atp1a4/Slc25a10/Slc4a4/Pck2/Slc38a3	12	1.73827
mmu00533	Glycosaminoglycan biosynthesis - keratan sulfate	9 / 2421	15 / 7808	0.0189778	0.04679	0.0247985	B4gat1/B4galt1/St3gal3/St3gal2/B3gnt7/B4galt2/B3gnt2/B4galt4/B4galt3	9	1.72175
mmu04730	Long-term depression	27 / 2421	61 / 7808	0.0195934	0.0477122	0.0252873	Raf1/Cacna1a/Gna11/Gnai1/Gnai2/Gnaq/Gnas/Grid2/Grm1/Igf1r/Itpr1/Itpr2/Kras/Prkca/Prkcb/Pla2g4a/Plcb1/Plcb2/Plcb4/Ppp2ca/Ppp2cb/Prkg1/Map2k1/Map2k2/Pla2g4f/Ppp2r1a/Gucy1a3	27	1.70789
mmu00564	Glycerophospholipid metabolism	39 / 2421	94 / 7808	0.0196854	0.0477122	0.0252873	Dgkq/Cds2/Dgka/Gnpat/Gpam/Lypla1/Pla2g2c/Pla2g4a/Pld2/Pld3/Chpt1/Gpat2/Mboat1/Lclat1/Dgkd/Pcyt1b/Phospho1/Lypla2/Pla2g10/Pla2g4f/Ptdss2/Ept1/Agpat3/Gpd1l/Ppap2c/Cdipt/Pla2g6/Agpat1/Lpin2/Lpin3/Pla2g12a/Adprm/Plb1/Mboat2/Agpat2/Ppap2b/Agpat4/Pgs1/Cds1	39	1.70585
mmu03018	RNA degradation	35 / 2421	83 / 7808	0.0201249	0.0483675	0.0256346	Cnot6/Exosc4/Ddx6/Pabpc2/Papd5/Tob1/Exosc2/Pabpc4/Cnot3/Xrn1/Xrn2/Exosc5/Dcp1b/Eno1b/Btg1-ps1/Cnot4/Btg4/Pfkp/Tob2/C1d/Lsm7/Wdr61/Lsm5/Exosc1/Pabpc6/Mphosph6/Cnot8/Pnpt1/Dhx36/1700080E11Rik/Parn/Nudt16/Dcp1a/Lsm8/Lsm6	35	1.69627
mmu04960	Aldosterone-regulated sodium reabsorption	19 / 2421	40 / 7808	0.0208202	0.0492777	0.026117	Fxyd4/Atp1a1/Atp1b1/Atp1b3/Fxyd2/Hsd11b2/Insr/Irs1/Kras/Pik3ca/Pik3cd/Pik3r1/Prkca/Prkcb/Scnn1a/Scnn1b/Sgk1/Atp1a4/Nedd4l	19	1.68151
mmu04925	Aldosterone synthesis and secretion	36 / 2421	86 / 7808	0.0210452	0.0492777	0.026117	Adcy4/Adcy3/Camk2d/Adcy6/Adcy9/Atf1/Atf2/Atf4/Cacna1c/Cacna1d/Calm2/Camk2a/Camk2b/Camk2g/Camk4/Creb3/Gna11/Gnaq/Gnas/Nr4a1/Hsd3b1/Itpr1/Itpr2/Ldlr/Prkacb/Prkca/Prkcb/Prkd1/Plcb1/Plcb2/Plcb4/Creb5/Calm5/Cacna1h/Prkd3/Calm4	36	1.67685
mmu03040	Spliceosome	53 / 2421	134 / 7808	0.021096	0.0492777	0.026117	U2af1/Srsf1/Ddx5/Srsf10/Hnrnpa1/Hnrnpk/Hspa8/Hspa1l/Hspa1b/Prpf8/Eif4a3/Slu7/Hspa1a/Srsf3/Srsf5/Eftud2/Snrpb/Snrpb2/Snrpe/Ddx46/Alyref/U2af2/Srsf7/Hnrnpa3/Cherp/Snrnp200/Thoc2/Ddx39b/Gm5803/Ppie/Isy1/Lsm7/Sf3b5/Lsm5/Magohb/Snrnp27/Rbm22/Prpf38b/Rbm25/Sf3a1/U2surp/Srsf6/Snrpg/Syf2/Ppil1/Prpf6/Prpf4/Lsm8/Rbmxl2/Hnrnpm/Rbm17/Lsm6/Sf3b1	53	1.6758
mmu04662	B cell receptor signaling pathway	32 / 2421	75 / 7808	0.0212884	0.0492777	0.026117	Raf1/Akt1/Cd19/Cd72/Cd81/Chuk/Fos/Grb2/Cd79b/Ikbkg/Jun/Kras/Nfkb1/Nfkbie/Pik3ca/Pik3cd/Pik3r1/Prkcb/Ppp3ca/Ppp3cb/Ppp3cc/Ppp3r1/Ppp3r2/Rac1/Rela/Sos2/Syk/Dapp1/Map2k1/Map2k2/Gsk3b/Ifitm1	32	1.67186
mmu00270	Cysteine and methionine metabolism	22 / 2421	48 / 7808	0.0215374	0.0492777	0.026117	Ldhal6b/Mat2b/Bcat1/Cbs/Cdo1/Dnmt1/Dnmt3a/Il4i1/Gclc/Got2/Ldhc/Mdh2/Mdh1/Sms/Srm/Tst/Ahcyl1/Mat2a/Mtr/Mpst/Mtap/Ahcyl2	22	1.66681
mmu00600	Sphingolipid metabolism	22 / 2421	48 / 7808	0.0215374	0.0492777	0.026117	Asah1/Glb1/Gba/Sgpl1/Smpd1/Smpd2/Sphk1/Sgms1/Ugcg/Acer2/Cers6/Sptlc1/Ppap2c/Neu3/Asah2/Cers4/Ppap2b/Kdsr/Cers5/Sgms2/Cers2/Smpd4	22	1.66681
mmu00630	Glyoxylate and dicarboxylate metabolism	15 / 2421	30 / 7808	0.0227564	0.0516535	0.0273762	Acat2/Pcca/Aco2/Cs/Glul/Mdh2/Mdh1/Mut/Shmt1/Pccb/Pgp/Hoga1/Hyi/Csl/Grhpr	15	1.6429
mmu00561	Glycerolipid metabolism	26 / 2421	59 / 7808	0.0231204	0.0520664	0.027595	Dgkq/Aldh2/Aldh3a2/Pnpla3/Akr1b7/Dgka/Gpam/Lipg/Pnliprp2/Gpat2/Mboat1/Lclat1/Dgkd/Mgll/Agpat3/Ppap2c/Agpat1/Akr1a1/Lpin2/Lpin3/Mboat2/Agpat2/Akr1b10/Ppap2b/Agpat4/Aldh1b1	26	1.636
mmu00072	Synthesis and degradation of ketone bodies	7 / 2421	11 / 7808	0.0259046	0.0576112	0.0305337	Acat2/Hmgcl/Hmgcll1/Oxct2b/Oxct1/Bdh2/Bdh1	7	1.58662
mmu00240	Pyrimidine metabolism	42 / 2421	104 / 7808	0.0259855	0.0576112	0.0305337	Nt5c3/Entpd1/Entpd6/Itpa/Nme2/Pola1/Pola2/Pold1/Pole/Polr2a/Polr2j/Rrm2/Tk1/Polr3a/Cmpk2/Polr2b/Txnrd3/Nt5e/Txnrd2/Polr3e/Twistnb/Txnrd1/Ctps/Nme4/Dhodh/Pole3/Polr2e/Polr3k/Polr3d/Polr3g/Uckl1/Pold4/Polr3gl/Polr3b/Nt5c1b/Pnpt1/Cda/Nme5/Upp2/Nme3/Uck2/Dpyd	42	1.58527
mmu00770	Pantothenate and CoA biosynthesis	10 / 2421	18 / 7808	0.0263107	0.0578836	0.0306781	Ppcs/Bcat1/Enpp1/Pank3/Pank4/Ppcdc/Aasdhppt/Coasy/Pank1/Dpyd	10	1.57987
mmu04020	Calcium signaling pathway	69 / 2421	182 / 7808	0.0266201	0.0581172	0.0308019	Phkb/Adcy4/Adcy3/Ppif/Mylk/Camk2d/Grm5/Slc8a2/Plcz1/Adcy9/Slc25a4/Atp2a2/Cacna1a/Cacna1c/Cacna1d/Calm2/Camk2a/Camk2b/Camk2g/Camk4/Chrm3/Ednra/Egfr/Erbb2/Erbb3/F2r/Gna11/Gnaq/Gnas/Grm1/Htr5b/Itpr1/Itpr2/Ntsr1/P2rx1/P2rx6/Pde1b/Pdgfra/Phka1/Prkacb/Prkca/Prkcb/Plcb1/Plcb2/Plcb4/Plcd4/Ppp3ca/Ppp3cb/Ppp3cc/Ppp3r1/Ppp3r2/Ptk2b/Slc8a1/Sphk1/Stim1/Tacr1/Tbxa2r/Tnnc2/Vdac1/Vdac2/P2rx2/Chrm2/Atp2b3/Atp2b4/…	69	1.57479
mmu04660	T cell receptor signaling pathway	42 / 2421	105 / 7808	0.0306493	0.0664069	0.0351954	Raf1/Akt1/Rhoa/Cbl/Cd4/Cdc42/Chuk/Dlg1/Fos/Fyn/Grb2/Ikbkg/Il4/Jun/Kras/Nck2/Nfkb1/Nfkbie/Pak3/Pik3ca/Pik3cd/Pik3r1/Prkcq/Ppp3ca/Ppp3cb/Ppp3cc/Ppp3r1/Ppp3r2/Rela/Sos2/Cblb/Pak2/Map2k1/Map2k2/Map2k7/Mapk13/Mapk14/Mapk9/Map3k14/Gsk3b/4930544G11Rik/Cblc	42	1.51358
mmu05217	Basal cell carcinoma	24 / 2421	55 / 7808	0.0321834	0.0691258	0.0366364	Apc/Axin1/Bmp2/Bmp4/Ctnnb1/Dvl2/Fzd1/Fzd5/Fzd7/Gli1/Hhip/Lef1/Tcf7/Tcf7l1/Tcf7l2/Wnt9a/Wnt10a/Wnt3/Wnt4/Wnt5a/Wnt6/Wnt7a/Sufu/Gsk3b	24	1.49237
mmu05230	Central carbon metabolism in cancer	28 / 2421	66 / 7808	0.0323876	0.0691258	0.0366364	Raf1/Akt1/Egfr/Erbb2/Fgfr1/Fgfr2/Fgfr3/G6pdx/Gls/Hk1/Kras/Myc/Ntrk3/Pdgfra/Pdha1/Pgam1/Pik3ca/Pik3cd/Pik3r1/Slc1a5/Slc2a1/Slc7a5/Hkdc1/Pdk1/Map2k1/Map2k2/Pgam2/Pfkp	28	1.48962
mmu05164	Influenza A	65 / 2421	172 / 7808	0.0328678	0.069631	0.0369042	Xpo1/Raf1/Fdps/Actb/Actg1/Akt1/Ivns1abp/Atf2/Casp1/Casp9/Socs3/Cycs/Cyct/Eif2s1/Fas/H2-Aa/Agfg1/Hspa8/Hspa1l/Hspa1b/Icam1/Ifna9/Ifngr1/Il1b/Irf9/Jun/Kpna2/Myd88/Nfkb1/Furin/Pik3ca/Pik3cd/Pik3r1/Prkca/Prkcb/Hspa1a/Rela/Ccl2/Stat2/Tnfrsf10b/Tnfrsf1a/Vdac1/Mavs/Ddx58/Nxt2/Rnasel/Ifna15/Map2k1/Map2k2/Map2k4/Map2k7/Mapk13/Mapk14/Mapk8/Mapk9/Eif2ak4/Ep300/Tmprss2/Ddx39b/Irf7/Pabpn1/Adar/Tbk1/Gsk3b/Il33	65	1.48323
mmu04380	Osteoclast differentiation	49 / 2421	126 / 7808	0.0353275	0.0742916	0.0393743	Akt1/Camk4/Chuk/Socs3/Csf1/Ctsk/Fhl2/Fos/Fosl2/Fyn/Grb2/Ifngr1/Ikbkg/Il1b/Il1r1/Irf9/Itgb3/Jun/Junb/Jund/Nfkb1/Nfkb2/Sqstm1/Pik3ca/Pik3cd/Pik3r1/Ppp3ca/Ppp3cb/Ppp3cc/Ppp3r1/Ppp3r2/Rac1/Rela/Stat2/Syk/Tgfbr1/Tnfrsf1a/Traf6/Oscar/Map2k1/Map2k7/Mapk13/Mapk14/Mapk8/Mapk9/Map3k14/Sirpb1b/Tab2/Cyld	49	1.45189
mmu00330	Arginine and proline metabolism	22 / 2421	50 / 7808	0.0356046	0.0743279	0.0393935	Maob/Aldh2/Aldh3a2/Arg2/Ckb/Ckm/Got2/Maoa/Oat/Odc1/Prodh/Sms/Srm/Aldh4a1/Azin2/Aldh18a1/Lap3/Hoga1/Pycr2/Sat2/Aldh1b1/Ckmt2	22	1.44849
mmu04152	AMPK signaling pathway	50 / 2421	129 / 7808	0.035888	0.0743767	0.0394194	Prkaa1/Prkaa2/Prkab2/Akt1/Ccna1/Ccna2/Ccnd1/Cpt1a/Cpt1b/Creb3/Fbp1/Gys1/Hmgcr/Igf1r/Insr/Irs1/Lepr/Pik3ca/Pik3cd/Pik3r1/Ppp2ca/Ppp2cb/Prkab1/Prkag1/Rab10/Rab11b/Scd1/Scd2/Slc2a4/Camkk2/Ppp2r5d/Ppp2r5b/Ppp2r5a/Creb5/Ppp2r3a/Ppp2r5c/Scd3/Irs2/Ppp2r1a/Pfkp/Foxo1/Tbc1d1/Rps6kb2/Rab2a/Ppp2r3c/Akt1s1/Rab14/Rps6kb1/Ppp2r2b/Pck2	50	1.44505
mmu05216	Thyroid cancer	14 / 2421	29 / 7808	0.0382127	0.0786246	0.0416708	Tpr/Ctnnb1/Ccnd1/Kras/Lef1/Myc/Pax8/Tcf7/Tcf7l1/Tcf7l2/Map2k1/Map2k2/Ncoa4/Tpm3	14	1.41779
mmu00900	Terpenoid backbone biosynthesis	12 / 2421	24 / 7808	0.0399836	0.0816807	0.0432905	Fdps/Acat2/Fntb/Fnta/Ggps1/Hmgcr/Mvd/Zmpste24/Idi1/Icmt/Pmvk/Pdss2	12	1.39812
mmu04914	Progesterone-mediated oocyte maturation	36 / 2421	90 / 7808	0.0430031	0.0872262	0.0462296	Adcy4/Adcy3/Raf1/Rps6ka3/Adcy6/Adcy9/Akt1/Ccna1/Ccna2/Ccnb2/Cdc25a/Cpeb1/Gnai1/Gnai2/Hsp90ab1/Igf1r/Kras/Mad1l1/Anapc1/Pik3ca/Pik3cd/Pik3r1/Prkacb/Plk1/Cpeb3/Map2k1/Mapk13/Mapk14/Mapk8/Mapk9/Anapc4/Fzr1/Cdc26/Cpeb4/Spdya/Mad2l2	36	1.3665
mmu05145	Toxoplasmosis	44 / 2421	113 / 7808	0.0434143	0.08744	0.0463429	Ppif/Akt1/Bcl2/Casp3/Casp9/Chuk/Cycs/Cyct/Gnai1/Gnai2/H2-Aa/Hspa8/Hspa1l/Hspa1b/Ifngr1/Igtp/Ikbkg/Il10ra/Irak1/Itgb1/Lama1/Lama2/Lama5/Lamb1/Lamc2/Ldlr/Ly96/Myd88/Nfkb1/Pik3ca/Pik3cd/Pik3r1/Hspa1a/Rela/Stat3/Tgfb3/Tnfrsf1a/Traf6/Lamc1/Mapk13/Mapk14/Mapk8/Mapk9/Tab2	44	1.36237
mmu05219	Bladder cancer	18 / 2421	41 / 7808	0.0554499	0.11031	0.0584638	Raf1/Ccnd1/Cdkn1a/E2f3/Egfr/Erbb2/Fgfr3/Hbegf/Kras/Mmp2/Myc/Rb1/Src/Thbs1/Vegfa/Map2k1/Map2k2/Rassf1	18	1.2561
mmu05014	Amyotrophic lateral sclerosis (ALS)	22 / 2421	52 / 7808	0.0555406	0.11031	0.0584638	Bcl2/Bid/Casp1/Casp3/Casp9/Cycs/Cyct/Gpx1/Ppp3ca/Ppp3cb/Ppp3cc/Ppp3r1/Ppp3r2/Rac1/Tnfrsf1a/Map3k5/Mapk13/Mapk14/Rab5a/Tomm40/Tomm40l/Derl1	22	1.25539
mmu04130	SNARE interactions in vesicular transport	15 / 2421	33 / 7808	0.0568857	0.112202	0.0594668	Stx2/Sec22b/Snap23/Stx1a/Stx4a/Vamp2/Vamp3/Vamp8/Vamp4/Stx7/Gosr1/Vti1b/Vamp5/Snap29/Stx17	15	1.245
mmu05142	Chagas disease (American trypanosomiasis)	40 / 2421	104 / 7808	0.0627079	0.122839	0.0651041	Akt1/Cflar/Chuk/Fas/Fos/Gna11/Gnai1/Gnai2/Gnaq/Gnas/Ifngr1/Ikbkg/Il1b/Irak1/Jun/Smad2/Myd88/Nfkb1/Pik3ca/Pik3cd/Pik3r1/Serpine1/Plcb1/Plcb2/Plcb4/Ppp2ca/Ppp2cb/Rela/Ccl2/Tgfb3/Tgfbr1/Tnfrsf1a/Traf6/Map2k4/Mapk13/Mapk14/Mapk8/Mapk9/Ppp2r1a/Ppp2r2b	40	1.20268
mmu04725	Cholinergic synapse	43 / 2421	113 / 7808	0.0649544	0.126374	0.0669777	Adcy4/Adcy3/Camk2d/Adcy6/Adcy9/Akt1/Atf4/Bcl2/Cacna1a/Cacna1c/Cacna1d/Camk2a/Camk2b/Camk2g/Camk4/Chrm3/Creb3/Fos/Fyn/Gna11/Gnai1/Gnai2/Gnaq/Gng12/Itpr1/Itpr2/Kcnj12/Kcnq1/Kras/Pik3ca/Pik3cd/Pik3r1/Prkacb/Prkca/Prkcb/Plcb1/Plcb2/Plcb4/Slc18a3/Creb5/Chrm2/Map2k1/Gng11	43	1.18739
mmu05322	Systemic lupus erythematosus	55 / 2421	149 / 7808	0.0703897	0.136023	0.0720918	Gm14483/Gm14482/Gm14478/Gm14475/Actn1/C8b/H2-Aa/H3f3a/H3f3b/Snrpb/Trim21/Trove2/Ssb/H2afj/Gm4906/Hist1h3f/C1s2/Hist1h3e/Hist1h4d/Hist1h4f/Hist1h4j/Hist1h4k/Hist3h2a/Hist1h2ac/Hist1h2ae/Hist1h2ap/Hist1h2ab/Hist1h2af/Hist2h2ac/Hist1h2ba/Hist1h2bg/Hist1h2bh/Hist1h2bl/Hist1h2bn/Hist1h2bp/Hist2h2bb/Hist1h2ai/Gm5132/Hist1h3a/Hist3h2bb-ps/Gm5382/H2afy2/C1s1/H2afz/Gm14501/Gm6026/Actn4/H2afb3/Gm12657/Hist…	55	1.15249
mmu04750	Inflammatory mediator regulation of TRP channels	47 / 2421	126 / 7808	0.0760792	0.146031	0.077396	Adcy4/Adcy3/Camk2d/Asic2/Adcy6/Adcy9/Alox12/Calm2/Camk2a/Camk2b/Camk2g/F2rl1/Gnaq/Gnas/Il1b/Il1r1/Il1rap/Itpr1/Itpr2/Pik3ca/Pik3cd/Pik3r1/Prkacb/Prkca/Prkcb/Prkcd/Prkch/Prkcq/Pla2g4a/Plcb1/Plcb2/Plcb4/Ppp1cb/Ptger4/Trpv1/Src/Trpv2/Mapk13/Mapk14/Mapk8/Mapk9/Pla2g4f/Calm5/Pla2g6/Asic5/Cyp2c65/Calm4	47	1.11873
mmu04340	Hedgehog signaling pathway	20 / 2421	48 / 7808	0.076604	0.146058	0.0774104	Csnk1d/Bmp2/Bmp4/Gas1/Gli1/Lrp2/Hhip/Ihh/Prkacb/Rab23/Wnt9a/Wnt10a/Wnt3/Wnt4/Wnt5a/Wnt6/Wnt7a/Sufu/Gsk3b/Csnk1a1	20	1.11575
mmu04115	p53 signaling pathway	27 / 2421	68 / 7808	0.0789521	0.149538	0.0792548	Ddb2/Atm/Bid/Casp3/Casp9/Ccnb2/Ccnd1/Ccnd2/Cd82/Cdkn1a/Cycs/Cyct/Gadd45a/Sesn1/Fas/Serpine1/Rrm2/Siah1b/Serpinb5/Thbs1/Gadd45g/Rfwd2/Chek2/Ppm1d/Perp/Rprm/Gorab	27	1.10264
mmu04923	Regulation of lipolysis in adipocytes	23 / 2421	57 / 7808	0.0847601	0.159483	0.0845253	Adcy4/Adcy3/Adcy6/Adcy9/Adora1/Akt1/Fabp4/Gnai1/Gnai2/Gnas/Insr/Irs1/Npy1r/Pik3ca/Pik3cd/Pik3r1/Prkacb/Prkg1/Ptgs1/Ptgs2/Tshr/Mgll/Irs2	23	1.07181
mmu04977	Vitamin digestion and absorption	11 / 2421	24 / 7808	0.0909121	0.168962	0.0895492	Slc19a2/Slc19a1/Btd/Slc5a6/Slc46a1/Folh1/Cubn/Plb1/Lmbrd1/Slc52a3/Lrat	11	1.04138
mmu00010	Glycolysis / Gluconeogenesis	26 / 2421	66 / 7808	0.0909795	0.168962	0.0895492	Ldhal6b/Adh1/Adh5/Aldh2/Aldh3a2/Fbp1/Gapdh/Gapdhs/Hk1/Ldhc/Minpp1/Pdha1/Pgam1/Pgk1/Pgk2/Hkdc1/Dlat/Adh4/Aldoart1/Eno1b/Pgam2/Pfkp/Akr1a1/Aldh3b1/Aldh1b1/Pck2	26	1.04106
mmu05030	Cocaine addiction	20 / 2421	49 / 7808	0.0930237	0.170572	0.0904024	Maob/Slc18a1/Atf2/Atf4/Cdk5/Creb3/Ddc/Dlg4/Gnai1/Gnai2/Gnas/Jun/Grin3b/Maoa/Nfkb1/Prkacb/Rela/Creb5/Grin3a/Gpsm1	20	1.03141
mmu03410	Base excision repair	15 / 2421	35 / 7808	0.0930391	0.170572	0.0904024	Hmgb1/Lig1/Lig3/Ogg1/Polb/Pold1/Pole/Tdg/Parp3/Mpg/Parp4/Neil2/Poll/Pole3/Pold4	15	1.03133
mmu00650	Butanoate metabolism	12 / 2421	27 / 7808	0.0984607	0.179361	0.0950609	Acat2/Acsm1/Hadh/Hmgcl/Acsm3/Hmgcll1/Oxct2b/Oxct1/Bdh2/Bdh1/Ehhadh/Aacs	12	1.00674
mmu05134	Legionellosis	23 / 2421	58 / 7808	0.10072	0.182316	0.0966269	Bnip3/Casp1/Casp3/Casp7/Casp9/Clk1/Cycs/Cyct/Hspa8/Hspa1l/Hspa1b/Il1b/Myd88/Nfkb1/Nfkb2/Hspa1a/Rela/Sar1a/Sec22b/Vcp/Tlr5/Hbs1l/Sar1b	23	0.996884
mmu03015	mRNA surveillance pathway	36 / 2421	96 / 7808	0.102784	0.184882	0.0979868	Gspt1/Pabpc2/Papola/Pnn/Ppp1cb/Ppp2ca/Ppp2cb/Eif4a3/Upf1/Rnps1/Papolg/Alyref/Ppp2r5d/Etf1/Ppp2r5b/Ppp2r5a/Pabpc4/Ppp2r3a/Nxt2/Rngtt/Ppp2r5c/Ppp2r1a/Srrm1/Ddx39b/Pabpn1/Hbs1l/Papolb/Ppp2r3c/Magohb/Upf3a/Pabpc6/Rnmt/Dazap1/Ppp2r2b/Wdr82/Cpsf1	36	0.988074
mmu04360	Axon guidance	47 / 2421	129 / 7808	0.107065	0.191379	0.10143	Unc5b/Abl1/Rhoa/Cdc42/Cdk5/Cfl1/Cfl2/Dpysl2/Dcc/Efna1/Efnb1/Efnb2/Epha2/Plxnb2/Fyn/Gnai1/Gnai2/Itgb1/Kras/L1cam/Limk2/Ntng2/Nck2/Nrp1/Ntn1/Pak3/Plxna1/Ppp3ca/Ppp3cb/Ppp3cc/Ppp3r1/Ppp3r2/Rac1/Rock1/Cxcl12/Sema3c/Sema3f/Sema4c/Sema5a/Sema6a/Slit3/Pak2/Plxnb1/Ngef/Gsk3b/4930544G11Rik/Nfatc4	47	0.970351
mmu05146	Amoebiasis	41 / 2421	112 / 7808	0.118316	0.207987	0.110233	Actn1/C8b/Arg2/Casp3/Cd1d1/Col3a1/Col4a1/Col4a2/Col4a3/Col1a1/Gna11/Gnaq/Gnas/Hspb1/Il1b/Il1r1/Lama1/Lama2/Lama5/Lamb1/Lamc2/Nfkb1/Pik3ca/Pik3cd/Pik3r1/Prkacb/Prkca/Prkcb/Plcb1/Plcb2/Plcb4/Rab5b/Rab7/Rela/Tgfb3/Vcl/Lamc1/Rab5a/Serpinb1b/Actn4/Col4a6	41	0.926957
mmu04724	Glutamatergic synapse	42 / 2421	115 / 7808	0.118536	0.207987	0.110233	Adcy4/Adcy3/Grm5/Adrbk1/Adcy6/Adcy9/Cacna1a/Cacna1c/Cacna1d/Dlg4/Glul/Gls/Gnai1/Gnai2/Gnaq/Gnas/Gng12/Grm1/Itpr1/Itpr2/Grin3b/Prkacb/Prkca/Prkcb/Pla2g4a/Plcb1/Plcb2/Plcb4/Pld2/Ppp3ca/Ppp3cb/Ppp3cc/Ppp3r1/Ppp3r2/Slc1a1/Trpc1/Grin3a/Homer3/Pla2g4f/Gng11/Slc38a2/Slc38a3	42	0.926151
mmu00592	alpha-Linolenic acid metabolism	11 / 2421	25 / 7808	0.118538	0.207987	0.110233	Acaa1a/Acox1/Pla2g2c/Pla2g4a/Pla2g10/Pla2g4f/Pla2g6/Fads2/Pla2g12a/Plb1/Acox3	11	0.926141
mmu00620	Pyruvate metabolism	16 / 2421	39 / 7808	0.119776	0.208878	0.110705	Ldhal6b/Glo1/Acat2/Aldh2/Aldh3a2/Fh1/Ldhc/Me1/Mdh2/Mdh1/Pdha1/Dlat/Ldhd/Aldh1b1/Pck2/Grhpr	16	0.921629
mmu00450	Selenocompound metabolism	8 / 2421	17 / 7808	0.122584	0.212479	0.112613	Sephs1/Pstk/Txnrd3/Mtr/Papss1/Txnrd2/Txnrd1/Ccbl1	8	0.911567
mmu03013	RNA transport	60 / 2421	170 / 7808	0.128065	0.220153	0.11668	Xpo1/Pom121/Tpr/Elac1/4930444G20Rik/Tgs1/Pop5/Eif2s1/Eif3a/Eif4a1/Eif4e/Fxr1/Nup155/Pabpc2/Pnn/Eif4a3/Rasl2-9/Pom121l2/Upf1/Rnps1/Sumo3/Rpp40/Eif4g1/Eif1/Eif2b1/Alyref/Eif5/Nup153/Paip1/Sumo1/Pabpc4/AF366264/Nxt2/Eif2s3y/Nup54/Eif4e2/Thoc2/Thoc6/Gm9839/Nup85/Srrm1/Ddx39b/Ddx20/Eif3i/Phax/Eif1ax/Magohb/Upf3a/Rpp14/Eif2s2/Pabpc6/Elac2/Nup35/Trnt1/Nupl1/Seh1l/Pop7/1700009N14Rik/Eif4b/Eif3j1	60	0.89257
mmu03008	Ribosome biogenesis in eukaryotes	31 / 2421	83 / 7808	0.128551	0.220153	0.11668	Ak6/Xpo1/Rexo2/Utp15/Pwp2/Pop5/Csnk2a1/Csnk2b/Eif6/Rasl2-9/Utp14b/Rpp40/Utp6/Cirh1a/Lsg1/Nol6/Gnl2/Nxt2/Gnl3l/Xrn1/Xrn2/Dkc1/Wdr3/Imp4/2610020H08Rik/Riok2/Nop56/Riok1/Wdr43/Pop7/1700009N14Rik	31	0.890924
mmu00514	Other types of O-glycan biosynthesis	13 / 2421	31 / 7808	0.131514	0.222356	0.117848	Ogt/Fut4/Fut7/B4galt1/St3gal3/Pomt2/Poglut1/Colgalt1/B4galt2/B4galt3/Pofut2/Chst10/Pomt1	13	0.881029
mmu00640	Propanoate metabolism	13 / 2421	31 / 7808	0.131514	0.222356	0.117848	Aldh6a1/Ldhal6b/Acat2/Pcca/Acadm/Bckdhb/Dbt/Ldhc/Mut/Sucla2/Hibch/Pccb/Ehhadh	13	0.881029
mmu03460	Fanconi anemia pathway	20 / 2421	51 / 7808	0.13217	0.222356	0.117848	Fanca/Fancc/Hes1/Mlh1/Fancd2/Usp1/Fancb/Brip1/Polk/Poln/Fan1/Ercc4/Rev1/Fancl/Ube2t/Wdr48/Rpa3/Telo2/Fance/Slx1b	20	0.878868
mmu00350	Tyrosine metabolism	16 / 2421	40 / 7808	0.144587	0.241823	0.128166	Maob/Adh1/Adh5/Aoc3/Aox1/Dct/Ddc/Fah/Il4i1/Got2/Maoa/Mif/Pnmt/Aoc2/Adh4/Aldh3b1	16	0.839872
mmu04330	Notch signaling pathway	19 / 2421	49 / 7808	0.152847	0.254153	0.1347	Ctbp1/Ctbp2/Dvl2/Hes1/Jag1/Notch1/Notch2/Notch4/Numbl/Kat2b/Psen2/Ncor2/Aph1b/Dtx3l/Maml2/Ep300/Maml3/Ncstn/Dtx3	19	0.815743
mmu05162	Measles	49 / 2421	139 / 7808	0.158762	0.262462	0.139104	Akt1/Ccnd1/Ccnd2/Cdkn1b/Chuk/Csnk2a1/Csnk2b/Dok1/Eif2s1/Fas/Fyn/Gnb2l1/Hspa8/Hspa1l/Hspa1b/Ifna9/Ifngr1/Il1b/Irak1/Il4/Irf9/Cd46/Msn/Myd88/Nfkb1/Pik3ca/Pik3cd/Pik3r1/Prkcq/Hspa1a/Rela/Stat2/Stat3/Stat5a/Cblb/Tacr1/Tnfaip3/Tnfrsf10b/Traf6/Mavs/Ddx58/Ifna15/Eif2ak4/Irf7/Rab9/Adar/Tbk1/Gsk3b/Tab2	49	0.799253
mmu04623	Cytosolic DNA-sensing pathway	24 / 2421	64 / 7808	0.160417	0.263674	0.139746	Casp1/Chuk/Ifna9/Ikbkg/Il1b/Nfkb1/Rela/Ripk1/Polr3a/Trex1/Mavs/Ddx58/Ifna15/Polr3e/Irf7/Adar/Tbk1/Polr2e/Polr3k/Polr3d/Polr3g/Polr3gl/Polr3b/Il33	24	0.794749
mmu05152	Tuberculosis	62 / 2421	179 / 7808	0.163271	0.266832	0.14142	Camk2d/Irak2/Raf1/Atp6v0b/Akt1/Rhoa/Atp6v0d1/Atp6v0a1/Atp6v0c/Bcl2/Bid/Calm2/Camk2a/Camk2b/Camk2g/Casp3/Casp9/Cebpb/Plk3/Ctsd/Cycs/Cyct/H2-Aa/Ifna9/Ifngr1/Il10ra/Il1b/Irak1/Lamp2/Mrc2/Myd88/Nfkb1/Nfyb/Nfyc/Ppp3ca/Ppp3cb/Ppp3cc/Ppp3r1/Ppp3r2/Rab5b/Rab7/Rela/Sphk1/Src/Syk/Tgfb3/Tnfrsf1a/Traf6/Vdr/Ifna15/Mapk13/Mapk14/Mapk8/Mapk9/Rab5a/Ep300/Calm5/Rfx5/Clec4e/4930544G11Rik/Tradd/Calm4	62	0.78709
mmu05168	Herpes simplex infection	72 / 2421	210 / 7808	0.166885	0.271189	0.143729	H2-Q6/Srsf1/C1qbp/Casp3/Chuk/Socs3/Clock/Csnk2a1/Csnk2b/Cycs/Cyct/Eif2s1/Fas/Fos/H2-Aa/H2-D1/H2-M3/H2-T22/Hmgn1/Hnrnpk/Ifna9/Ifngr1/Ikbkg/Il15/Il1b/Irf9/Jun/Myd88/Nfkb1/Per1/Per3/Ppp1cb/Ptpn11/Rela/Polr2a/Ccl2/Srsf3/Srsf5/Srpk1/Stat2/Taf3/Tap1/Tap2/Skp1a/Alyref/Tnfrsf1a/Traf3/Traf5/Traf6/Srsf7/Taf6l/Mavs/Taf4a/Ddx58/Tbpl1/Rnasel/Ifna15/Usp7/Mapk8/Mapk9/Eif2ak4/Skp2/Ep300/Taf9b/Irf7/Tbk1/Pvrl1/Srs…	72	0.777582
mmu04122	Sulfur relay system	5 / 2421	10 / 7808	0.167928	0.271341	0.14381	Tst/Mpst/Ctu2/Urm1/Trmu	5	0.774878
mmu00565	Ether lipid metabolism	17 / 2421	44 / 7808	0.174432	0.278702	0.147711	Pafah1b1/Pafah1b3/Pla2g2c/Pla2g4a/Pld2/Pld3/Chpt1/Agps/Pla2g10/Pla2g4f/Ept1/Enpp6/Ppap2c/Pla2g6/Pla2g12a/Plb1/Ppap2b	17	0.758373
mmu03022	Basal transcription factors	17 / 2421	44 / 7808	0.174432	0.278702	0.147711	Taf9/Cdk7/Ercc3/Taf3/Taf6l/Taf4a/Gtf2a2/Tbpl1/Taf9b/4933416C03Rik/Gtf2h5/Ccnh/Taf11/Gtf2a1l/Gtf2e1/Gtf2a1/Taf13	17	0.758373
mmu00534	Glycosaminoglycan biosynthesis - heparan sulfate / heparin	10 / 2421	24 / 7808	0.180104	0.286165	0.151667	B3galt6/Ext1/Ext2/Ndst1/Ndst2/Xylt2/B4galt7/Hs6st1/Hs6st2/Extl3	10	0.744476
mmu04150	mTOR signaling pathway	23 / 2421	62 / 7808	0.18237	0.288165	0.152726	Prkaa1/Prkaa2/Rps6ka3/Akt1/Eif4e/Irs1/Pik3ca/Pik3cd/Pik3r1/Prkca/Prkcb/Rps6/Vegfa/Rragb/Eif4e2/Ulk2/Rps6kb2/Akt1s1/Rraga/Ulk3/Rps6kb1/Ddit4/Eif4b	23	0.739046
mmu04966	Collecting duct acid secretion	11 / 2421	27 / 7808	0.185981	0.292256	0.154894	Atp6v0d1/Atp6v1e1/Atp6v0e/Atp6v0a1/Atp6v0c/Slc12a7/Atp6v1g1/Atp6v1c1/Atp6v1c2/Atp6v1e2/Atp6v0e2	11	0.730532
mmu03020	RNA polymerase	12 / 2421	30 / 7808	0.190672	0.29799	0.157934	Polr2a/Polr2j/Polr3a/Polr2b/Polr3e/Twistnb/Polr2e/Polr3k/Polr3d/Polr3g/Polr3gl/Polr3b	12	0.719713
mmu00410	beta-Alanine metabolism	13 / 2421	33 / 7808	0.194436	0.302221	0.160176	Aldh6a1/Acadm/Aldh2/Aldh3a2/Aoc3/Sms/Srm/Hibch/Aoc2/Aldh3b1/Aldh1b1/Ehhadh/Dpyd	13	0.711224
mmu04973	Carbohydrate digestion and absorption	17 / 2421	45 / 7808	0.203364	0.314389	0.166625	Amy2a2/Akt1/Atp1a1/Atp1b1/Atp1b3/Fxyd2/Cacna1d/Slc37a4/Hk1/Pik3ca/Pik3cd/Pik3r1/Prkcb/Plcb2/Hkdc1/Atp1a4/Slc2a5	17	0.691727
mmu04062	Chemokine signaling pathway	67 / 2421	198 / 7808	0.212378	0.32656	0.173076	LOC100861978/Gm21586/Adcy4/Adcy3/Arrb1/Rap1a/Raf1/Adrbk1/Adcy6/Adcy9/Akt1/Rhoa/Ccr6/Cdc42/Chuk/Cxcr2/Ccr9/Bcar1/Crkl/Gnai1/Gnai2/Gng12/Grb2/Ikbkg/Kras/Nfkb1/Pik3ca/Pik3cd/Pik3r1/Prkacb/Prkcb/Prkcd/Plcb1/Plcb2/Plcb4/Ptk2b/Rac1/Rasgrp2/Rela/Rock1/Ccl2/Ccl7/Ccl8/Ccl9/Cx3cl1/Cxcl12/Shc1/Sos2/Src/Stat2/Stat3/Rap1b/Shc2/Arrb2/Tiam1/Map2k1/Prex1/Cxcl13/Gsk3b/Cxcl14/Gm13308/Gng11/4930544G11Rik/Wasl/Cxcr6…	67	0.672889
mmu04120	Ubiquitin mediated proteolysis	49 / 2421	143 / 7808	0.222491	0.34028	0.180347	Wwp1/Ddb2/Cdc20/Ube2q2/Ube3b/Birc6/Cbl/Socs3/Ddb1/Herc2/Anapc1/Mgrn1/Nedd4/Siah1b/Cblb/Skp1a/Ube2d1/Ube2e2/Traf6/Ube2e1/Uba1/Ube3a/Fbxo2/Uba6/Klhl9/Rfwd2/Cul3/Skp2/Ube2u/Anapc4/Fzr1/Rbx1/Pias1/Huwe1/Ube4b/Cdc26/Fancl/Tceb2/Tceb1/Trim37/Trim32/Ube2d2b/Syvn1/Uba7/Cul5/Smurf1/Ube2ql1/Cblc/Nedd4l	49	0.652688
mmu03320	PPAR signaling pathway	29 / 2421	82 / 7808	0.228278	0.347274	0.184054	Cyp27a1/Acadl/Acadm/Acaa1a/Acox1/Fabp4/Cpt1a/Cpt1b/Dbi/Fabp3/Acsl1/Ilk/Me1/Pltp/Ppara/Scd1/Scd2/Sorbs1/Acsl6/Slc27a2/Slc27a5/Scd3/Acsbg2/Acsl4/Fads2/Angptl4/Ehhadh/Pck2/Acox3	29	0.641537
mmu00051	Fructose and mannose metabolism	13 / 2421	34 / 7808	0.230258	0.348432	0.184668	Mpi/Akr1b7/Fbp1/Hk1/Sord/Hkdc1/Fuk/Gmppb/Aldoart1/Pfkp/Akr1b10/Gmppa/Fpgt	13	0.637786
mmu00520	Amino sugar and nucleotide sugar metabolism	18 / 2421	49 / 7808	0.234586	0.351293	0.186184	Uap1/Cyb5r3/Mpi/Hk1/Hkdc1/Ugp2/Ugdh/Fuk/Cyb5r4/Gmppb/Gnpnat1/Uxs1/Gnpda2/Gmppa/Npl/Gale/Fpgt/Nans	18	0.629698
mmu00310	Lysine degradation	19 / 2421	52 / 7808	0.234605	0.351293	0.186184	Ehmt2/Acat2/Aldh2/Aldh3a2/Hadh/Ash1l/Tmlhe/Setd1b/Setd1a/Colgalt1/Kmt2d/Aldh1b1/Setd7/Ehhadh/Setmar/Kmt2b/Ehmt1/Dlst/Setdb1	19	0.629663
mmu04620	Toll-like receptor signaling pathway	35 / 2421	101 / 7808	0.243184	0.362243	0.191987	Akt1/Chuk/Ctsk/Fos/Ifna9/Ikbkg/Il1b/Irak1/Jun/Tlr8/Ly96/Myd88/Nfkb1/Pik3ca/Pik3cd/Pik3r1/Rac1/Rela/Ripk1/Spp1/Traf3/Traf6/Ifna15/Map2k1/Map2k2/Map2k4/Map2k7/Mapk13/Mapk14/Mapk8/Mapk9/Tlr5/Irf7/Tbk1/Tab2	35	0.614065
mmu04976	Bile secretion	25 / 2421	71 / 7808	0.257934	0.382224	0.202577	Adcy4/Adcy3/Slc22a7/Adcy6/Adcy9/Aqp1/Atp1a1/Atp1b1/Atp1b3/Fxyd2/Ephx1/Gnas/Hmgcr/Ldlr/Abcb1a/Prkacb/Slc2a1/Slc4a2/Slc9a1/Abcg2/Slc27a5/Atp1a4/Slco1b2/Slc4a4/Aqp9	25	0.588491
mmu05223	Non-small cell lung cancer	20 / 2421	56 / 7808	0.264298	0.387791	0.205528	Raf1/Akt1/Casp9/Ccnd1/E2f3/Egfr/Erbb2/Grb2/Kras/Pik3ca/Pik3cd/Pik3r1/Prkca/Prkcb/Rb1/Sos2/Map2k1/Map2k2/Rassf1/Eml4	20	0.577907
mmu04930	Type II diabetes mellitus	18 / 2421	50 / 7808	0.266325	0.387791	0.205528	Cacna1a/Cacna1c/Cacna1d/Socs3/Hk1/Insr/Irs1/Pik3ca/Pik3cd/Pik3r1/Prkcd/Slc2a4/Hkdc1/Socs2/Mapk8/Mapk9/Irs2/Socs4	18	0.574589
mmu05144	Malaria	18 / 2421	50 / 7808	0.266325	0.387791	0.205528	Hbb-bs/Hba-a2/Cd81/Comp/Csf3/Hba-a1/Hbb-b1/Hbb-b2/Sdc2/Icam1/Il1b/Lrp1/Myd88/Ccl2/Sele/Tgfb3/Thbs1/Gypc	18	0.574589
mmu00860	Porphyrin and chlorophyll metabolism	15 / 2421	41 / 7808	0.268308	0.387791	0.205528	Blvra/Gusb/Alas2/Cpox/Fech/Hmbs/Hmox1/Hmox2/Alad/Ppox/Urod/Blvrb/Ugt1a1/Ears2/Mmab	15	0.571366
mmu03030	DNA replication	13 / 2421	35 / 7808	0.268471	0.387791	0.205528	Lig1/Mcm3/Pola1/Pola2/Pold1/Pole/Rfc2/Rnaseh1/Ssbp1/Pole3/Rpa3/Pold4/Rfc5	13	0.571103
mmu04622	RIG-I-like receptor signaling pathway	24 / 2421	69 / 7808	0.287267	0.412856	0.218812	Isg15/D1Pas1/Chuk/Ddx3x/Ifna9/Ikbkg/Nfkb1/Rela/Ripk1/Tank/Traf3/Traf6/Mavs/Ddx58/Ifna15/Mapk13/Mapk14/Mapk8/Mapk9/Irf7/Otud5/Tbk1/Tradd/Cyld	24	0.541714
mmu04070	Phosphatidylinositol signaling system	33 / 2421	97 / 7808	0.292943	0.418908	0.22202	Pi4kb/Pip4k2b/Dgkq/Cds2/Plcz1/Pip4k2c/Calm2/Dgka/Inpp1/Inpp5b/Itpr1/Itpr2/Pik3ca/Pik3cd/Pik3r1/Pikfyve/Pip5k1b/Pip5k1a/Prkca/Prkcb/Plcb1/Plcb2/Plcb4/Plcd4/Dgkd/Impad1/Ocrl/Calm5/Cdipt/Mtmr1/Ipmk/Cds1/Calm4	33	0.533217
mmu00531	Glycosaminoglycan degradation	8 / 2421	21 / 7808	0.31233	0.442537	0.234543	Gusb/Arsb/Glb1/Hyal1/Ids/Spam1/Hyal6/Hyal5	8	0.505386
mmu00360	Phenylalanine metabolism	9 / 2421	24 / 7808	0.312561	0.442537	0.234543	Maob/Aoc3/Ddc/Il4i1/Got2/Maoa/Mif/Aoc2/Aldh3b1	9	0.505065
mmu04713	Circadian entrainment	33 / 2421	98 / 7808	0.317439	0.447229	0.23703	Adcy4/Adcy3/Camk2d/Adcy6/Adcy9/Cacna1c/Cacna1d/Calm2/Camk2a/Camk2b/Camk2g/Fos/Gnai1/Gnai2/Gnaq/Gnas/Gng12/Itpr1/Per1/Per3/Prkacb/Prkca/Prkcb/Plcb1/Plcb2/Plcb4/Prkg1/Adcy10/Calm5/Cacna1h/Gucy1a3/Gng11/Calm4	33	0.49834
mmu00982	Drug metabolism - cytochrome P450	23 / 2421	67 / 7808	0.319031	0.447269	0.237051	Gstt3/Maob/Adh1/Adh5/Aox1/Fmo1/Gsta4/Gstm5/Gstm6/Gstp2/Gstt1/Maoa/Mgst2/Gm4846/Adh4/Ugt1a1/Hpgds/Mgst1/Mgst3/Aldh3b1/Gsto2/Gstm7/Gstk1	23	0.496168
mmu04145	Phagosome	58 / 2421	178 / 7808	0.349479	0.487566	0.258408	Stx12/Dync2h1/H2-Q6/Atp6v0b/Actb/Actg1/Atp6v0d1/Atp6v1e1/Atp6v0e/Atp6v0a1/Atp6v0c/Canx/Comp/Dync1i1/Dync1i2/Colec12/H2-Aa/H2-D1/H2-M3/H2-T22/Itgav/Itgb1/Itgb3/Itgb5/Lamp2/M6pr/Mpo/Mrc2/Pikfyve/Rab5b/Rab7/Rac1/Sec22b/Sec61g/Tap1/Tap2/Thbs1/Tfrc/Tuba1a/Tuba1b/Tuba3a/Tuba1c/Tuba3b/Tubb2a/Tubb5/Vamp3/Tubb4b/Dync1li2/Dync1li1/Rab5a/Stx7/Tuba8/Atp6v1g1/Atp6v1c1/Tubb6/Atp6v1c2/Atp6v1e2/Atp6v0e2	58	0.456579
mmu00980	Metabolism of xenobiotics by cytochrome P450	22 / 2421	65 / 7808	0.353234	0.488513	0.25891	Gstt3/Adh1/Adh5/Cbr1/Cbr2/Cyp1b1/Ephx1/Gsta4/Gstm5/Gstm6/Gstp2/Gstt1/Mgst2/Adh4/Ugt1a1/Hpgds/Mgst1/Mgst3/Aldh3b1/Gsto2/Gstm7/Gstk1	22	0.451938
mmu05020	Prion diseases	12 / 2421	34 / 7808	0.353574	0.488513	0.25891	C8b/Egr1/Fyn/Il1b/Ncam1/Notch1/Prkacb/Prnp/Hspa1a/Lamc1/Map2k1/Map2k2	12	0.451519
mmu04621	NOD-like receptor signaling pathway	20 / 2421	59 / 7808	0.360923	0.496269	0.263021	Nod1/Casp1/Chuk/Hsp90ab1/Ikbkg/Il1b/Nfkb1/Rela/Ccl2/Tnfaip3/Hsp90b1/Traf6/Trip6/Mapk13/Mapk14/Mapk8/Mapk9/Erbb2ip/Sugt1/Tab2	20	0.442585
mmu03430	Mismatch repair	8 / 2421	22 / 7808	0.367403	0.502762	0.266462	Lig1/Mlh1/Pold1/Rfc2/Ssbp1/Rpa3/Pold4/Rfc5	8	0.434858
mmu04664	Fc epsilon RI signaling pathway	23 / 2421	69 / 7808	0.380702	0.518479	0.274792	Raf1/Akt1/Fyn/Grb2/Il4/Kras/Pik3ca/Pik3cd/Pik3r1/Prkca/Pla2g4a/Rac1/Sos2/Syk/Map2k1/Map2k2/Map2k4/Map2k7/Mapk13/Mapk14/Mapk8/Mapk9/Pla2g4f	23	0.419415
mmu00260	Glycine, serine and threonine metabolism	14 / 2421	41 / 7808	0.387485	0.525217	0.278363	Maob/Alas2/Aoc3/Cbs/Gnmt/Maoa/Pgam1/Shmt1/Chdh/Phgdh/Aoc2/Pgam2/Tha1/Grhpr	14	0.411745
mmu00532	Glycosaminoglycan biosynthesis - chondroitin sulfate / dermatan sulfate	7 / 2421	20 / 7808	0.430764	0.581125	0.307994	B3galt6/Xylt2/B4galt7/Chsy1/Chst11/Chst14/Chpf	7	0.36576
mmu04913	Ovarian steroidogenesis	19 / 2421	58 / 7808	0.43472	0.583709	0.309364	Adcy4/Adcy3/Adcy6/Adcy9/Bmp15/Cyp1b1/Gdf9/Gnas/Hsd17b2/Hsd17b7/Hsd3b1/Igf1r/Insr/Ldlr/Acot2/Prkacb/Pla2g4a/Ptgs2/Pla2g4f	19	0.36179
mmu00061	Fatty acid biosynthesis	5 / 2421	14 / 7808	0.448787	0.59978	0.317881	Acsl1/Acsl6/Acsbg2/Acsl4/Oxsm	5	0.34796
mmu00030	Pentose phosphate pathway	10 / 2421	30 / 7808	0.458921	0.610471	0.323547	H6pd/Pgd/Fbp1/G6pdx/Rpia/Taldo1/Prps1l3/Aldoart1/Pfkp/Prps1l1	10	0.338262
mmu02010	ABC transporters	15 / 2421	46 / 7808	0.46188	0.611564	0.324126	Abca2/Abcb1a/Abcd3/Abcd4/Tap1/Tap2/Abca8a/Abca5/Abcc12/Abcg2/Abca3/Abcc5/Abca17/Abcb10/Abcb5	15	0.335471
mmu04064	NF-kappa B signaling pathway	33 / 2421	104 / 7808	0.473234	0.623709	0.330563	Atm/Bcl2/Cflar/Chuk/Csnk2a1/Csnk2b/Icam1/Ikbkg/Il1b/Il1r1/Irak1/Ltbr/Ly96/Myd88/Nfkb1/Nfkb2/Prkcb/Prkcq/Ptgs2/Rela/Ripk1/Cxcl12/Syk/Tnfaip3/Tnfrsf1a/Traf3/Traf5/Traf6/Ddx58/Tnfsf13b/Map3k14/Tab2/Tradd	33	0.324924
mmu05218	Melanoma	23 / 2421	72 / 7808	0.475768	0.624173	0.330809	Raf1/Akt1/Ccnd1/Cdkn1a/E2f3/Egfr/Fgf1/Fgf15/Fgf2/Fgf3/Fgfr1/Igf1r/Kras/Pdgfa/Pdgfra/Pik3ca/Pik3cd/Pik3r1/Rb1/Map2k1/Map2k2/Pdgfc/Pdgfd	23	0.322605
mmu04140	Regulation of autophagy	13 / 2421	40 / 7808	0.478068	0.624326	0.33089	Prkaa1/Prkaa2/Ifna9/Ifna15/Ulk2/Atg13/Becn1/Atg4a/Ulk3/Atg16l2/Atg7/Pik3r4/Atg16l1	13	0.320511
mmu04650	Natural killer cell mediated cytotoxicity	38 / 2421	121 / 7808	0.496556	0.645523	0.342125	Raf1/Bid/Casp3/Fas/Fyn/Grb2/H2-D1/Icam1/Ifna9/Ifngr1/Klra8/Kras/Pik3ca/Pik3cd/Pik3r1/Prkca/Prkcb/Ppp3ca/Ppp3cb/Ppp3cc/Ppp3r1/Ppp3r2/Ptk2b/Ptpn11/Rac1/Raet1b/Raet1c/Shc1/Sos2/Syk/Shc2/Tnfrsf10b/Ifna15/Map2k1/Map2k2/Sh2d1b1/Raet1e/Raet1d	38	0.304031
mmu00380	Tryptophan metabolism	15 / 2421	47 / 7808	0.501231	0.648652	0.343783	Maob/Acat2/Aldh2/Aldh3a2/Aox1/Cyp1b1/Ddc/Il4i1/Hadh/Ido1/Maoa/Tph1/Ccbl1/Aldh1b1/Ehhadh	15	0.299962
mmu00562	Inositol phosphate metabolism	22 / 2421	70 / 7808	0.514691	0.66307	0.351425	Aldh6a1/Pi4kb/Pip4k2b/Plcz1/Pip4k2c/Inpp1/Inpp5b/Minpp1/Pik3ca/Pik3cd/Pikfyve/Pip5k1b/Pip5k1a/Plcb1/Plcb2/Plcb4/Plcd4/Impad1/Ocrl/Cdipt/Mtmr1/Ipmk	22	0.288454
mmu00512	Mucin type O-Glycan biosynthesis	9 / 2421	28 / 7808	0.519178	0.665852	0.352899	Galnt2/Galnt16/Galnt1/Galnt4/St3gal2/Galnt11/Galnt18/C1galt1c1/Galntl5	9	0.284684
mmu04630	Jak-STAT signaling pathway	50 / 2421	161 / 7808	0.524704	0.669935	0.355063	Raf1/Akt1/Aox1/Bcl2/Ccnd1/Ccnd2/Cdkn1a/Cish/Socs3/Cntf/Csf2rb/Csf3/Fhl1/Grb2/Ifna9/Ifngr1/Il10ra/Il11ra1/Il11ra2/Il15/Il15ra/Il3ra/Il4/Il6st/Irf9/Lepr/Mcl1/Myc/Osmr/Pik3ca/Pik3cd/Pik3r1/Prlr/Socs7/Ptpn11/Ptpn2/Sos2/Stat2/Stat3/Stat4/Stat5a/Stat6/Socs2/Ifna15/Ifnlr1/Ep300/Il27ra/Stam2/Pias1/Socs4	50	0.280086
mmu00340	Histidine metabolism	8 / 2421	25 / 7808	0.532294	0.676605	0.358598	Maob/Aldh2/Aldh3a2/Ddc/Hnmt/Maoa/Aldh3b1/Aldh1b1	8	0.273848
mmu04514	Cell adhesion molecules (CAMs)	50 / 2421	162 / 7808	0.54581	0.690715	0.366077	Itga9/H2-Q6/Cd2/Cd34/Cd4/Cdh5/Cldn1/Cldn2/Cldn3/Cldn4/Cldn5/Cntn1/H2-Aa/H2-D1/H2-M3/H2-T22/Sdc2/Icam1/Itga4/Itgav/Itgb1/F11r/L1cam/Ntng2/Ncam1/Nrxn1/Ptprf/Sele/Glg1/Sell/Sdc3/Sdc4/Nlgn2/Itga8/Lrrc4b/Icosl/Cldn7/Cldn6/Cldn8/Cadm1/Cldn14/Cldn9/Cldn13/Pvrl1/Pvrl3/Mpzl1/Esam/Cldn23/Cldn34d/Jam3	50	0.262958
mmu04726	Serotonergic synapse	41 / 2421	133 / 7808	0.551014	0.694229	0.367939	Maob/Raf1/Slc18a1/Alox12/Alox15/App/Cacna1a/Cacna1c/Cacna1d/Casp3/Ddc/Gabrb2/Gnai1/Gnai2/Gnaq/Gnas/Gng12/Htr5b/Slc6a4/Itpr1/Itpr2/Kras/Maoa/Prkacb/Prkca/Prkcb/Pla2g4a/Plcb1/Plcb2/Plcb4/Ptgs1/Ptgs2/Dusp1/Tph1/Trpc1/Map2k1/Pla2g4f/Cyp2d22/Gng11/Cyp2c65/Cyp2d26	41	0.258837
mmu00052	Galactose metabolism	10 / 2421	32 / 7808	0.554613	0.695699	0.368718	Akr1b7/Glb1/B4galt1/Hk1/Hkdc1/Ugp2/B4galt2/Pfkp/Akr1b10/Gale	10	0.25601
mmu00750	Vitamin B6 metabolism	3 / 2421	9 / 7808	0.563839	0.704183	0.373214	Aox1/Pdxk/Pdxp	3	0.248845
mmu05416	Viral myocarditis	25 / 2421	82 / 7808	0.582241	0.724004	0.383719	H2-Q6/Abl1/Actb/Actg1/Bid/Casp3/Casp9/Cav1/Ccnd1/Cxadr/Cycs/Cyct/Cd55/Cd55b/Dag1/Dmd/Fyn/H2-Aa/H2-D1/H2-M3/H2-T22/Icam1/Lama2/Rac1/Eif4g1	25	0.234897
mmu00040	Pentose and glucuronate interconversions	11 / 2421	36 / 7808	0.585849	0.725337	0.384426	Gusb/Aldh2/Aldh3a2/Akr1b7/Sord/Ugp2/Ugdh/Ugt1a1/Akr1a1/Akr1b10/Aldh1b1	11	0.232214
mmu00460	Cyanoamino acid metabolism	2 / 2421	6 / 7808	0.601387	0.741365	0.392921	Ggt1/Shmt1	2	0.220846
mmu00220	Arginine biosynthesis	6 / 2421	20 / 7808	0.62173	0.763014	0.404395	Gpt2/Asl/Arg2/Glul/Gls/Got2	6	0.206398
mmu05140	Leishmaniasis	20 / 2421	67 / 7808	0.626607	0.763014	0.404395	Fos/H2-Aa/Ifngr1/Il1b/Irak1/Il4/Itga4/Itgb1/Jun/Marcksl1/Myd88/Nfkb1/Prkcb/Ptgs2/Rela/Tgfb3/Traf6/Mapk13/Mapk14/Tab2	20	0.203005
mmu04610	Complement and coagulation cascades	23 / 2421	77 / 7808	0.627944	0.763014	0.404395	C8b/Serping1/Cd59a/Cfh/Cfi/Cr1l/Cd55/Cd55b/F2r/Cd46/Serpine1/Pros1/Serpina1a/Serpina1b/Serpina1c/Serpina1d/Serpina1e/Tfpi/Thbd/Zp3r/C1s2/Cd59b/C1s1	23	0.202079
mmu04640	Hematopoietic cell lineage	26 / 2421	87 / 7808	0.62962	0.763014	0.404395	Itga1/Cd19/Cd1d1/Cd2/Cd33/Cd34/Cd4/Cd59a/Cd9/Csf1/Csf3/Cd55/Cd55b/Il11ra1/Il11ra2/Il1b/Il1r1/Il3ra/Il4/Itga2b/Itga3/Itga4/Itgb3/Kitl/Tfrc/Cd59b	26	0.200922
mmu00910	Nitrogen metabolism	5 / 2421	17 / 7808	0.645734	0.779241	0.412995	Glul/Car14/Car5b/Car12/Car15	5	0.189946
mmu03060	Protein export	9 / 2421	31 / 7808	0.65954	0.792557	0.420052	Sec61g/Srp54a/Sec11a/Sec11c/Srp19/Srpr/Sec62/Arxes1/Arxes2	9	0.180759
mmu03440	Homologous recombination	8 / 2421	28 / 7808	0.67802	0.811354	0.430015	Pold1/Rad50/Rad52/Sycp3/Ssbp1/Rpa3/Pold4/Xrcc3	8	0.168758
mmu05202	Transcriptional misregulation in cancer	53 / 2421	179 / 7808	0.68547	0.816852	0.432928	Cdk9/Arnt2/Atf1/Atm/Bmi1/Runx1t1/Ccna1/Ccnd2/Cdkn1a/Cdkn1b/Cdkn2c/Cebpb/Ddit3/Ddx5/Elk4/Etv6/Ewsr1/H3f3a/H3f3b/Hoxa10/Hoxa11/Hoxa9/Hpgd/Id2/Igf1r/Klf3/Smad1/Mlf1/Aff1/Mpo/Myc/Nfkb1/Mycn/Pax3/Pax5/Pax8/Pbx1/Pdgfa/Rara/Rela/Spint1/Wt1/Golph3l/Fus/Hist1h3f/Hist1h3e/Hist1h3a/Tmprss2/Nupr1/Foxo1/Golph3/Gm12657/Dusp6	53	0.164012
mmu00511	Other glycan degradation	5 / 2421	18 / 7808	0.700533	0.831338	0.440606	Glb1/Gba/Hexdc/Neu3/Fuca2	5	0.154571
mmu00590	Arachidonic acid metabolism	26 / 2421	90 / 7808	0.705805	0.834133	0.442088	Alox12/Alox15/Cbr1/Cbr2/Ephx2/Ggt1/Gpx1/Lta4h/Pla2g2c/Pla2g4a/Ptgis/Ptgs1/Ptgs2/Pla2g10/Pla2g4f/Pla2g6/Hpgds/Ptges3/Ptges/Pla2g12a/Fam213b/Plb1/Gpx8/Cyp2u1/Cyp2c65/Ptges2	26	0.151315
mmu00430	Taurine and hypotaurine metabolism	3 / 2421	11 / 7808	0.712659	0.838768	0.444544	Cdo1/Ggt1/Csad	3	0.147118
mmu05323	Rheumatoid arthritis	24 / 2421	85 / 7808	0.746949	0.874504	0.463484	Atp6v0b/Atp6v0d1/Atp6v1e1/Atp6v0e/Atp6v0a1/Atp6v0c/Csf1/Ctsk/Fos/H2-Aa/Icam1/Il15/Il1b/Jun/Ccl2/Cxcl12/Tgfb3/Vegfa/Tnfsf13b/Atp6v1g1/Atp6v1c1/Atp6v1c2/Atp6v1e2/Atp6v0e2	24	0.126709
mmu00670	One carbon pool by folate	5 / 2421	19 / 7808	0.749138	0.874504	0.463484	Atic/Gart/Mthfr/Shmt1/Mtr	5	0.125438
mmu00983	Drug metabolism - other enzymes	14 / 2421	51 / 7808	0.755624	0.87849	0.465596	Ces1d/Gusb/Ces1c/Hprt/Itpa/Tk1/Ces2e/Impdh1/Ugt1a1/Uckl1/Cda/Upp2/Uck2/Dpyd	14	0.121694
mmu04723	Retrograde endocannabinoid signaling	29 / 2421	103 / 7808	0.767521	0.886936	0.470073	Adcy4/Adcy3/Grm5/Adcy6/Adcy9/Cacna1a/Cacna1c/Cacna1d/Gabrb2/Gnai1/Gnai2/Gnaq/Gng12/Grm1/Itpr1/Itpr2/Prkacb/Prkca/Prkcb/Plcb1/Plcb2/Plcb4/Ptgs2/Mgll/Mapk13/Mapk14/Mapk8/Mapk9/Gng11	29	0.11491
mmu05032	Morphine addiction	26 / 2421	93 / 7808	0.772192	0.886936	0.470073	Adcy4/Adcy3/Arrb1/Adrbk1/Pde4c/Adcy6/Adcy9/Adora1/Cacna1a/Gabrb2/Gnai1/Gnai2/Gnas/Gng12/Pde1b/Pde4b/Pde7a/Pde8a/Prkacb/Prkca/Prkcb/Arrb2/Pde8b/Pde4d/Pde10a/Gng11	26	0.112275
mmu05204	Chemical carcinogenesis	26 / 2421	93 / 7808	0.772192	0.886936	0.470073	Gstt3/Adh1/Adh5/Arnt/Cbr1/Cyp1b1/Ephx1/Gsta4/Gstm5/Gstm6/Gstp2/Gstt1/Ptgs2/Sult1a1/Mgst2/Adh4/Ugt1a1/Hpgds/Mgst1/Mgst3/Aldh3b1/Gsto2/Gstm7/Ccbl1/Cyp2c65/Gstk1	26	0.112275
mmu04612	Antigen processing and presentation	23 / 2421	83 / 7808	0.778058	0.888622	0.470967	H2-Q6/Canx/Cd4/Ctsb/H2-Aa/H2-D1/H2-M3/H2-T22/Hspa8/Hspa1l/Hspa1b/Hsp90ab1/Nfyb/Nfyc/Lgmn/Psme1/Psme2/Hspa1a/Tap1/Tap2/Tapbp/Rfx5/Ifi30	23	0.108988
mmu00120	Primary bile acid biosynthesis	4 / 2421	16 / 7808	0.780812	0.888622	0.470967	Cyp27a1/Ch25h/Hsd17b4/Slc27a5	4	0.107453
mmu05321	Inflammatory bowel disease (IBD)	16 / 2421	59 / 7808	0.782982	0.888622	0.470967	H2-Aa/Ifngr1/Il1b/Il18r1/Il4/Jun/Smad2/Nfkb1/Rela/Rora/Rorc/Stat3/Stat4/Stat6/Tgfb3/Tlr5	16	0.106248
mmu00250	Alanine, aspartate and glutamate metabolism	10 / 2421	38 / 7808	0.786369	0.888939	0.471135	Gpt2/Asl/Adss/Il4i1/Glul/Gls/Got2/Aldh4a1/Nit2/Folh1	10	0.104373
mmu04614	Renin-angiotensin system	9 / 2421	35 / 7808	0.803759	0.90502	0.479657	Agtr2/Cpa3/Klk1b9/Klk1b8/Cma1/Ctsa/Prep/Thop1/Nln	9	0.0948742
mmu00400	Phenylalanine, tyrosine and tryptophan biosynthesis	2 / 2421	9 / 7808	0.821466	0.921331	0.488302	Il4i1/Got2	2	0.0854102
mmu00500	Starch and sucrose metabolism	14 / 2421	54 / 7808	0.83053	0.927858	0.491761	Amy2a2/Gusb/Pygb/Pygl/Gys1/Hk1/Enpp1/Hkdc1/Ugp2/Ugdh/Ugt1a1/Treh/Uxs1/Agl	14	0.0806448
mmu04975	Fat digestion and absorption	10 / 2421	40 / 7808	0.840141	0.934943	0.495516	Acat2/Got2/Pla2g2c/Pnliprp2/Pla2g10/Ppap2c/Agpat1/Pla2g12a/Agpat2/Ppap2b	10	0.0756477
mmu04672	Intestinal immune network for IgA production	11 / 2421	44 / 7808	0.848284	0.940346	0.49838	Ccr9/H2-Aa/Il15/Il15ra/Il4/Itga4/Ltbr/Cxcl12/Tnfsf13b/Icosl/Map3k14	11	0.0714587
mmu00790	Folate biosynthesis	3 / 2421	14 / 7808	0.858079	0.947531	0.502188	Alppl2/Ggh/Pts	3	0.0664727
mmu04744	Phototransduction	6 / 2421	26 / 7808	0.863204	0.949524	0.503244	Calm2/Gucy2d/Pde6g/Sag/Calm5/Calm4	6	0.0638868
mmu00603	Glycosphingolipid biosynthesis - globo series	3 / 2421	15 / 7808	0.889634	0.971128	0.514694	Naga/St3gal2/Sec1	3	0.0507884
mmu00604	Glycosphingolipid biosynthesis - ganglio series	3 / 2421	15 / 7808	0.889634	0.971128	0.514694	Glb1/B4galnt1/St3gal2	3	0.0507884
mmu00130	Ubiquinone and other terpenoid-quinone biosynthesis	2 / 2421	11 / 7808	0.899949	0.978652	0.518682	Vkorc1/Coq2	2	0.0457821

## Sheet: F1-HFD_vs_F0-HFD
Supplementary Table 2: Pathways analysis of differentially expressed mRNAs.
pathwayID	Description	Generatio	Bgratio	pvalue	-lg(p value)	qvalue	Count	genes	enrich_factor
mmu00300	Lysine biosynthesis	2/1496	3/6698	0.06137	1.21204	1	2	AADAT AASS	2.98
mmu04740	Olfactory transduction	512/1496	1008/6698	2.037e-50	49.691	4.339e-48	512	OLFR1447 OLFR26 PRKG2 OLFR695 OLFR519 OLFR894 OLFR906 OLFR742 OLFR1320 OLFR847 OLFR770 OLFR1313 OLFR199 OLFR1113 OLFR483 OLFR368 OLFR1164 OLFR1130 OLFR273 OLFR125 OLFR398 OLFR890 OLFR836 OLFR707 OLFR1246 OLFR784 CALM5 OLFR1040 OLFR584 OLFR968 OLFR1362 OLFR1467 OLFR143 OLFR568 OLFR686 OLFR828 OLFR955 OLFR801 OLFR1042 OLFR531 OLFR1100 OLFR993 OLFR135 OLFR1087 OLFR630 GNAL OLFR1323 OLFR309 OLFR202 O…	2.27
mmu00591	Linoleic acid metabolism	19/1496	46/6698	0.009576	2.01882	6.799e-01	19	CYP2J6 PLA2G2D CYP2C50 CYP3A25 CYP2C70 CYP2C68 CYP2C37 CYP2C54 CYP2C55 CYP3A11 CYP2C40 PLA2G12B PLA2G5 CYP3A41A CYP2J5 CYP3A16 PLA2G2F CYP2C38 CYP3A44	1.85
mmu04742	Taste transduction	23/1496	60/6698	0.01188	1.92518	6.326e-01	23	TAS2R140 TAS2R129 PLCB2 CACNA1B TAS2R121 TAS2R106 TAS2R120 TAS2R115 GNG13 TAS2R114 TAS2R123 TAS2R130 TAS2R136 TAS2R139 TAS2R107 TAS2R125 TAS2R105 TAS2R144 TAS2R124 GRM4 TAS2R104 TAS2R118 KCNB1	1.72
mmu04080	Neuroactive ligand-receptor interaction	97/1496	277/6698	4.268e-05	4.36978	4.545e-03	97	VIPR2 GPR83 NPY4R LEP HTR2B SSTR3 ADCYAP1R1 LPAR3 GRPR GPR156 GRIA2 GABRA6 TAAR7D GRM3 NPY6R GABRG1 GRIA3 CHRNA9 GLP2R CHRNA3 HTR1A OPRK1 APLNR SSTR1 GABRG3 GABRA1 GRIA4 MC4R TAAR8B HTR4 NTSR1 GRM8 PRL P2RY2 FSHR P2RY4 GRM7 PTGER2 AGTR1B HTR2C GRIA1 GABRB3 GRM5 GABBR1 HTR1D GRIN2B AVPR1B TAAR9 GHRHR S1PR2 TAAR8A TRHR DRD5 2210010C04RIK TACR3 TAAR8C CHRNA6 GABRA2 HTR1F TAAR7B DRD2 TAAR7F EDNRA GHS…	1.57
mmu00140	Steroid hormone biosynthesis	19/1496	55/6698	0.05388	1.26857	1	19	CYP3A25 UGT2B38 HSD17B1 AHRR CYP7B1 HSD3B6 HSD3B1 UGT2B1 CYP3A11 H2-KE6 CYP17A1 CYP3A41A CYP3A16 UGT2B34 AKR1D1 CYP7A1 HSD3B5 HSD3B2 CYP3A44	1.55
mmu00120	Primary bile acid biosynthesis	5/1496	15/6698	0.2475	0.606425	1	5	CYP7B1 CYP46A1 ACOX2 AKR1D1 CYP7A1	1.49
mmu00830	Retinol metabolism	25/1496	78/6698	0.06689	1.17464	1	25	CYP2C50 CYP3A25 CYP2A4 UGT2B38 AHRR CYP2C70 CYP2C68 CYP2C37 CYP2C54 CYP2C55 CYP4A14 UGT2B1 CYP3A11 CYP2C40 CYP3A41A CYP2B13 CYP3A16 UGT2B34 AWAT2 CYP2A5 CYP2C38 RDH8 LRAT CYP3A44 CYP4A32	1.44
mmu00982	Drug metabolism	27/1496	87/6698	0.08142	1.08927	1	27	FMO2 CYP2C50 CYP3A25 CYP2A4 MGST3 UGT2B38 GSTO2 GSTM3 CYP2C70 FMO5 AOX2 CYP2C68 CYP2C37 CYP2D10 CYP2C54 CYP2C55 UGT2B1 CYP3A11 CYP2C40 CYP3A41A CYP2B13 CYP3A16 UGT2B34 GSTT1 CYP2A5 CYP2C38 CYP3A44	1.39
mmu04950	Maturity onset diabetes of the young	8/1496	26/6698	0.2686	0.570894	1	8	IAPP SLC2A2 NKX2-2 NR5A2 FOXA2 PAX6 PKLR MNX1	1.38
mmu00601	Glycosphingolipid biosynthesis	8/1496	26/6698	0.2686	0.570894	1	8	B3GALT5 B4GAT1 FUT9 B3GALT1 B3GNT5 GALT FUT1 ABO	1.38
mmu00534	Glycosaminoglycan biosynthesis	8/1496	26/6698	0.2686	0.570894	1	8	HS3ST2 B3GAT2 HS3ST3B1 EXTL3 HS3ST5 B3GAT1 HS2ST1 NDST3	1.38
mmu00980	Metabolism of xenobiotics by cytochrome P450	23/1496	77/6698	0.1428	0.845272	1	23	CYP2C50 CYP3A25 MGST3 UGT2B38 GSTO2 GSTM3 AHRR CYP2C70 DHDH CYP2C68 CYP2C37 CYP2C54 CYP2C55 UGT2B1 CYP3A11 CYP2C40 CYP3A41A CYP2B13 CYP3A16 UGT2B34 GSTT1 CYP2C38 CYP3A44	1.34
mmu04512	ECM-receptor interaction	25/1496	86/6698	0.1643	0.784362	1	25	ITGB6 ITGA2B COL6A3 COL5A3 TNR COL4A5 HSPG2 COL4A1 ITGB4 COL6A4 ITGB1 ITGB8 COMP COL6A6 COL4A6 COL4A4 ITGA7 COL5A2 TNN SDC1 SV2C COL11A1 LAMC3 IBSP COL5A1	1.30
mmu00130	Ubiquinone and other terpenoid-quinone biosynthesis	2/1496	7/6698	0.4151	0.381847	1	2	COQ7 HPD	1.28
mmu04974	Protein digestion and absorption	22/1496	78/6698	0.233	0.632644	1	22	SLC8A3 COL6A3 SLC6A19 COL5A3 COL12A1 MEP1B SLC8A1 COL4A5 COL4A1 COL6A4 2210010C04RIK COL9A3 COL6A6 COL4A6 COL4A4 MEP1A COL5A2 COL11A1 XPNPEP2 KCNJ13 COL9A2 COL5A1	1.26
mmu00603	Glycosphingolipid biosynthesis	4/1496	15/6698	0.4943	0.306009	1	4	B3GALT5 FUT9 FUT1 GBGT1	1.19
mmu00533	Glycosaminoglycan biosynthesis	4/1496	15/6698	0.4943	0.306009	1	4	B4GAT1 CHST1 CHST2 GALT	1.19
mmu00562	Inositol phosphate metabolism	15/1496	57/6698	0.4293	0.367239	1	15	PIP5KL1 PLCB2 IMPA2 PIK3C2G PIP4K2B INPP5E INPP1 CDIPT PTEN INPP5J PLCG1 PI4K2A PIK3CA PI4K2B PI4KB	1.18
mmu00910	Nitrogen metabolism	6/1496	23/6698	0.5177	0.285922	1	6	CAR8 CAR7 HAL CAR5A ASNS AMT	1.17
mmu00590	Arachidonic acid metabolism	22/1496	91/6698	0.6134	0.212256	1	22	CYP2J6 PLA2G2D CYP2C50 CYP4F14 CYP2C70 CYP2C68 CYP2C37 CYP4F17 CYP2C54 CYP2C55 CYP4A14 CYP2C40 PLA2G12B ALOX8 GGT5 PLA2G5 CYP2B13 CYP2J5 PLA2G2F GPX7 CYP2C38 CYP4A32	1.08
mmu04744	Phototransduction	7/1496	29/6698	0.6494	0.187488	1	7	CALM5 GNAT2 GNGT1 GUCY2F GUCY2D RCVRN CNGB1	1.08
mmu04360	Axon guidance	31/1496	132/6698	0.6954	0.157765	1	31	NTNG1 PLXNA2 SEMA3A SEMA6A PLXNB2 ROBO1 NRP1 ROBO3 ABL1 LRRC4C PAK6 SEMA3D ITGB1 NOV EFNA5 EPHA4 SEMA3B SEMA4F SEMA4G PLXNA3 RASA1 NFAT5 EPHB4 SEMA3G PAK7 SLIT2 NTN3 UNC5C ROBO2 NFATC4 EPHA1	1.05
mmu05340	Primary immunodeficiency	8/1496	34/6698	0.7036	0.152674	1	8	CD40LG RAG2 CD4 RFX5 RAG1 IL7R AIRE JAK3	1.05
mmu00532	Glycosaminoglycan biosynthesis	5/1496	22/6698	0.739	0.131356	1	5	B3GAT2 DSE CSGALNACT1 B3GAT1 CSGALNACT2	1.02
